# Supplementary material for: Point mutations in functionally diverse genes are associated with increased natural DNA transformation in multidrug resistant Streptococcus pneumoniae
Source: Nucleic Acids Res. 2024 Dec 3;53(1):gkae1140. doi: 10.1093/nar/gkae1140 (PMC11724299; doi:10.1093/nar/gkae1140)
Supplement: gkae1140_Supplemental_Files [file gkae1140_supplemental_files.zip]

Archive with 7 entries (7 files):
- SupplementaryFigures.pdf
- Table S1.xlsx
- Table S2.docx
- Table S3.xlsx
- Table S4.docx
- Table S5.docx
- Table S6.xlsx
