# Supplementary material for: Point mutations in functionally diverse genes are associated with increased natural DNA transformation in multidrug resistant Streptococcus pneumoniae
Source: Nucleic Acids Res. 2024 Dec 3;53(1):gkae1140. doi: 10.1093/nar/gkae1140 (PMC11724299; doi:10.1093/nar/gkae1140)
Supplement: gkae1140_Supplemental_Files [file gkae1140_supplemental_files.zip › Table S1.xlsx]

## Sheet: A
Table S1 (A). S. pneumoniae strains used in the natural transformation efficiency assays and mutants and transformants sequenced in the MutSeq screening.
Strain	Accession
D39V	CP027540
TIGR4	AE005672
ATCC-49649	AP018938
CCRI-14647	SAMN37557506
M2	SAMN37557444
T3	SAMN37557445
M4	SAMN37557446
M5	SAMN37557447
M6	SAMN37557448
M7	SAMN37557449
M8	SAMN37557450
M9	SAMN37557451
M10	SAMN37557452
M11	SAMN37557453
M12	SAMN37557454
M13	SAMN37557455
T14	SAMN37557456
T15	SAMN37557457
T16	SAMN37557458
M17	SAMN37557459
T18	SAMN37557460
M19	SAMN37557461
M20	SAMN37557462
M21	SAMN37557463
T22	SAMN37557464
M23	SAMN37557465
T24	SAMN37557466
T25	SAMN37557467
T26	SAMN37557468
T27	SAMN37557469
T28	SAMN37557470
T29	SAMN37557471
T30	SAMN37557472
T31	SAMN37557473
T32	SAMN37557474
T33	SAMN37557475
T34	SAMN37557476
T35	SAMN37557477
M36	SAMN37557478
M37	SAMN37557479
T38	SAMN37557480
M39	SAMN37557481
N40	SAMN37557482
N41	SAMN37557483
N42	SAMN37557484
N43	SAMN37557485
N44	SAMN37557486
N45	SAMN37557487
N46	SAMN37557488
N47	SAMN37557489
N48	SAMN37557490
N49	SAMN37557491
N50	SAMN37557492
M1	SAMN37557493

## Sheet: B
Table S1 (B). S. pneumoniae isolates used in GWAS-1.
Strain	Accession	In_silico_ST	In_silico_serotype	Country	AMR_classification
D39V	CP027540	595	2	-	susceptible
R34-3159	SAMEA1032405	1932	15B/15C	UNITED STATES	susceptible
R34-3228	SAMEA1032406	62	11A	UNITED STATES	susceptible
65435	SAMEA1032407	376	06A	UNITED STATES	MDR
R34-3147	SAMEA1032409	1913	11A	UNITED STATES	susceptible
R34-3101	SAMEA1032410	180	3	UNITED STATES	susceptible
R34-3080	SAMEA1032411	62	11A	UNITED STATES	susceptible
R34-3122	SAMEA1032418	452	35B	UNITED STATES	susceptible
R34-3050	SAMEA1032419	10325	23A	UNITED STATES	susceptible
R34-3023	SAMEA1032424	452	35B	UNITED STATES	susceptible
R34-3081	SAMEA1032426	62	11A	UNITED STATES	susceptible
R34-3063	SAMEA1032428	199	15C	UNITED STATES	susceptible
R34-3024	SAMEA1032433	585	10A	UNITED STATES	susceptible
R34-3186	SAMEA1032437	138	06B	UNITED STATES	susceptible
R34-3146	SAMEA1032439	393	38	UNITED STATES	susceptible
R34-3208	SAMEA1032441	62	11A	UNITED STATES	susceptible
R34-3062	SAMEA1032443	659	16F	UNITED STATES	susceptible
R34-3082	SAMEA1032444	1337	22F	UNITED STATES	susceptible
R34-3021	SAMEA1032446	585	10A	UNITED STATES	susceptible
R34-3124	SAMEA1032447	199	19A	UNITED STATES	susceptible
R34-3033	SAMEA1032449	568	31	UNITED STATES	susceptible
R34-3214	SAMEA1032450	62	11A	UNITED STATES	susceptible
R34-3212	SAMEA1032452	199	15C	UNITED STATES	susceptible
R34-3230	SAMEA1032454	124	14	UNITED STATES	susceptible
R34-3160	SAMEA1032455	199	15B	UNITED STATES	susceptible
R34-3187	SAMEA1032457	433	22F	UNITED STATES	susceptible
R34-3052	SAMEA1032460	62	11A	UNITED STATES	susceptible
R34-3022	SAMEA1032467	1847	23B	UNITED STATES	susceptible
R34-3213	SAMEA1032468	498	35F	UNITED STATES	susceptible
R34-3061	SAMEA1032470	667	19A	UNITED STATES	susceptible
R34-3051	SAMEA1032477	438	23A	UNITED STATES	susceptible
R34-3231	SAMEA1032478	124	14	UNITED STATES	susceptible
R34-3034	SAMEA1032482	199	15C	UNITED STATES	susceptible
R34-3084	SAMEA1032484	180	3	UNITED STATES	susceptible
R34-3188	SAMEA1032485	199	15B	UNITED STATES	susceptible
218229	SAMEA1032490	81	23F	UNITED STATES	MDR
R34-3205	SAMEA1032492	199	15C	UNITED STATES	susceptible
R34-3028	SAMEA1032497	425	19F	UNITED STATES	susceptible
416185	SAMEA1032498	320	19F	UNITED STATES	MDR
404463	SAMEA1032501	236	19F	UNITED STATES	MDR
R34-3116	SAMEA1032503	199	19A	UNITED STATES	susceptible
173015	SAMEA1032504	81	23F	UNITED STATES	MDR
R34-3030	SAMEA1032505	199	15B	UNITED STATES	susceptible
R34-3046	SAMEA1032506	393	38	UNITED STATES	susceptible
R34-3085	SAMEA1032509	271	19F	UNITED STATES	MDR
R34-3086	SAMEA1032510	547	06C	UNITED STATES	susceptible
R34-3118	SAMEA1032516	498	35F	UNITED STATES	susceptible
179743	SAMEA1032518	376	06A	UNITED STATES	MDR
R34-3032	SAMEA1032520	448	Swiss_NT	UNITED STATES	susceptible
R34-3219	SAMEA1032521	191	07F	UNITED STATES	susceptible
R34-3163	SAMEA1032527	191	07F	UNITED STATES	susceptible
R34-3182	SAMEA1032528	816	10A	UNITED STATES	susceptible
R34-3216	SAMEA1032537	498	35F	UNITED STATES	susceptible
R34-3049	SAMEA1032540	667	19A	UNITED STATES	susceptible
R34-3048	SAMEA1032541	547	34	UNITED STATES	susceptible
R34-3217	SAMEA1032554	180	3	UNITED STATES	susceptible
R34-3120	SAMEA1032555	498	35F	UNITED STATES	susceptible
R34-3206	SAMEA1032557	199	15B/15C	UNITED STATES	susceptible
448643	SAMEA1032558	376	06A	UNITED STATES	MDR
R34-3184	SAMEA1032563	816	10A	UNITED STATES	susceptible
R34-3089	SAMEA1032565	1390	06C	UNITED STATES	susceptible
503574	SAMEA1032569	320	19F	UNITED STATES	MDR
R34-3012	SAMEA1032570	1337	22F	UNITED STATES	susceptible
R34-3029	SAMEA1032572	36	23F	UNITED STATES	susceptible
51715	SAMEA1032574	376	06A	UNITED STATES	MDR
R34-3121	SAMEA1032575	100	33F	UNITED STATES	susceptible
208866	SAMEA1032578	236	19F	UNITED STATES	MDR
R34-3056	SAMEA1032581	1924	17F	UNITED STATES	susceptible
160986	SAMEA1032583	1536	6E(6B)	UNITED STATES	MDR
R34-3071	SAMEA1032584	62	11A	UNITED STATES	susceptible
R34-3090	SAMEA1032587	1337	22F	UNITED STATES	susceptible
R34-3114	SAMEA1032588	439	23B	UNITED STATES	susceptible
R34-3178	SAMEA1032589	498	35F	UNITED STATES	susceptible
108480	SAMEA1032591	376	06A	UNITED STATES	MDR
R34-3169	SAMEA1032592	439	23B	UNITED STATES	susceptible
R34-3223	SAMEA1032599	452	35B	UNITED STATES	susceptible
44744	SAMEA1032600	242	23F	UNITED STATES	MDR
R34-3113	SAMEA1032602	43	19F	UNITED STATES	susceptible
R34-3177	SAMEA1032607	42	23A	UNITED STATES	susceptible
R34-3202	SAMEA1032612	180	3	UNITED STATES	susceptible
R34-3224	SAMEA1032615	425	19F	UNITED STATES	susceptible
R34-3043	SAMEA1032617	654	19F	UNITED STATES	susceptible
R34-3057	SAMEA1032619	438	23A	UNITED STATES	susceptible
R34-3015	SAMEA1032620	448	untypable	UNITED STATES	susceptible
334847	SAMEA1032621	81	23F	UNITED STATES	MDR
R34-3170	SAMEA1032622	62	11A	UNITED STATES	susceptible
R34-3166	SAMEA1032626	460	06A	UNITED STATES	susceptible
R34-3054	SAMEA1032628	62	11A	UNITED STATES	susceptible
R34-3073	SAMEA1032638	199	19A	UNITED STATES	susceptible
R34-3194	SAMEA1032645	-	06B	UNITED STATES	susceptible
R34-3072	SAMEA1032647	1390	06C	UNITED STATES	susceptible
R34-3221	SAMEA1032648	320	19A	UNITED STATES	MDR
R34-3055	SAMEA1032651	1839	23A	UNITED STATES	susceptible
R34-3167	SAMEA1032652	433	22F	UNITED STATES	susceptible
209930	SAMEA1032659	236	19F	UNITED STATES	MDR
R34-3017	SAMEA1032663	433	22F	UNITED STATES	susceptible
R34-3115	SAMEA1032665	547	34	UNITED STATES	susceptible
R34-3091	SAMEA1032666	433	22F	UNITED STATES	susceptible
R34-3060	SAMEA1032667	1379	06C	UNITED STATES	susceptible
R34-3193	SAMEA1032669	1903	19F	UNITED STATES	susceptible
R34-3019	SAMEA1032673	439	23B	UNITED STATES	susceptible
R34-3154	SAMEA1032676	199	15C	UNITED STATES	susceptible
R34-3020	SAMEA1032679	439	23B	UNITED STATES	susceptible
R34-3110	SAMEA1032683	1935	19A	UNITED STATES	susceptible
R34-3196	SAMEA1032684	113	18C	UNITED STATES	susceptible
R34-3075	SAMEA1032686	460	06A	UNITED STATES	susceptible
427937	SAMEA1032690	627	23F	UNITED STATES	MDR
R34-3153	SAMEA1032692	199	15B	UNITED STATES	susceptible
148056	SAMEA1032695	1936	19A	UNITED STATES	MDR
R34-3074	SAMEA1032699	558	35B	UNITED STATES	susceptible
R34-3192	SAMEA1032702	199	15C	UNITED STATES	susceptible
R34-3174	SAMEA1032704	1839	23A	UNITED STATES	susceptible
R34-3198	SAMEA1032708	425	19F	UNITED STATES	susceptible
R34-3078	SAMEA1032713	180	3	UNITED STATES	susceptible
R34-3176	SAMEA1032715	1902	34	UNITED STATES	susceptible
R34-3112	SAMEA1032716	498	35F	UNITED STATES	susceptible
R34-3155	SAMEA1032717	62	11A	UNITED STATES	susceptible
R34-3191	SAMEA1032722	498	35F	UNITED STATES	susceptible
312942	SAMEA1032726	156	09V	UNITED STATES	MDR
R34-3127	SAMEA1032727	1839	23A	UNITED STATES	susceptible
R34-3156	SAMEA1032734	62	11A	UNITED STATES	susceptible
R34-3175	SAMEA1032735	199	15C	UNITED STATES	susceptible
R34-3189	SAMEA1032738	433	22F	UNITED STATES	susceptible
R34-3157	SAMEA1032740	97	10A	UNITED STATES	susceptible
R34-3190	SAMEA1032742	180	3	UNITED STATES	susceptible
R34-3059	SAMEA1032744	1073	18B	UNITED STATES	susceptible
R34-3076	SAMEA1032747	36	23F	UNITED STATES	susceptible
R34-3149	SAMEA1032749	408	11A	UNITED STATES	susceptible
CH2017	SAMEA1462980	320	19A	UNITED STATES	MDR
ND6010	SAMEA1463022	320	19A	UNITED STATES	MDR
BR1080	SAMEA1463026	320	19A	UNITED STATES	MDR
ND6137	SAMEA1463076	320	19A	UNITED STATES	MDR
PT8105	SAMEA1463109	376	06A	UNITED STATES	MDR
ND6118	SAMEA1463137	320	19A	UNITED STATES	MDR
NP7047	SAMEA1463186	1451	19A	UNITED STATES	MDR
BR1036	SAMEA1463193	320	19A	UNITED STATES	MDR
BR1022-1	SAMEA1463206	320	19A	UNITED STATES	MDR
CH2033	SAMEA1463297	236	19F	UNITED STATES	MDR
SP182	SAMN29865964	271	19F	CHINA	MDR
SP418	SAMN29866405	271	19F	CHINA	MDR
SP451	SAMN29866437	271	19F	CHINA	MDR
SP466	SAMN29866456	271	19F	CHINA	MDR
SP336	SAMN29866529	81	23B	CHINA	MDR
SP317	SAMN29866564	271	19F	CHINA	MDR
SP615	SAMN29866629	271	19F	CHINA	MDR
SP405	SAMN29866642	271	19F	CHINA	MDR
SP627	SAMN29866646	271	19F	CHINA	MDR
SP628	SAMN29866647	320	19A	CHINA	MDR
SP629	SAMN29866648	271	19F	CHINA	MDR
SP631	SAMN29866650	271	19F	CHINA	MDR
SP644	SAMN29866663	320	19A	CHINA	MDR
SP653	SAMN29866672	271	19F	CHINA	MDR
SP700	SAMN29866719	166	09V	CHINA	MDR
SP706	SAMN29866725	271	19F	CHINA	MDR
SP716	SAMN29866735	271	19F	CHINA	MDR
SP725	SAMN29866744	320	19A	CHINA	MDR
SP741	SAMN29867167	271	19F	CHINA	MDR
SP742	SAMN29867168	271	19F	CHINA	MDR
SP754	SAMN29867180	320	19A	CHINA	MDR
SP800	SAMN29867226	271	19F	CHINA	MDR
SP804	SAMN29867230	271	19F	CHINA	MDR
SP812	SAMN29867238	271	19F	CHINA	MDR
SP854	SAMN29867280	271	19F	CHINA	MDR
SP859	SAMN29867285	271	19F	CHINA	MDR
SP862	SAMN29867288	271	19F	CHINA	MDR
SP866	SAMN29867292	271	19F	CHINA	MDR
SP872	SAMN29867298	-	06A	CHINA	MDR
SP904	SAMN29867330	271	19F	CHINA	MDR
SP905	SAMN29867331	271	19F	CHINA	MDR
SP910	SAMN29867336	271	19F	CHINA	MDR
SP919	SAMN29867345	83	19A	CHINA	MDR
SP937	SAMN29867363	271	19F	CHINA	MDR
SP1023	SAMN29867449	-	19F	CHINA	MDR
SP1031	SAMN29867457	271	19F	CHINA	MDR
SP1038	SAMN29867464	271	19F	CHINA	MDR
SP1040	SAMN29867466	271	19F	CHINA	MDR
SP1047	SAMN29867473	271	19F	CHINA	MDR
SP1049	SAMN29867475	271	19F	CHINA	MDR
SP1054	SAMN29867480	271	19F	CHINA	MDR
SP1055	SAMN29867481	271	19F	CHINA	MDR
SP1056	SAMN29867482	271	19F	CHINA	MDR
SP1066	SAMN29867492	271	19F	CHINA	MDR
SP1070	SAMN29867496	271	19F	CHINA	MDR
SP1074	SAMN29867500	271	19F	CHINA	MDR
CCRI1383	SAMN33862340	81	23F	CANADA	MDR
CCRI1384	SAMN33862341	9	14	CANADA	MDR
CCRI1386	SAMN33862343	90	6E(6B)	CANADA	MDR
CCRI14590	SAMN33862347	15	14	CANADA	MDR
CCRI14657	SAMN33862348	81	19F	CANADA	MDR
CCRI14751	SAMN33862349	-	19F	CANADA	MDR
CCRI14906	SAMN33862350	156	09V	CANADA	MDR
CCRI15151	SAMN33862356	9	14	CANADA	MDR
CCRI18414	SAMN33862361	-	19F	CANADA	MDR
CCRI18429	SAMN33862362	344	Swiss_NT	CANADA	MDR
CCRI22087	SAMN33862364	236	19F	CANADA	MDR
CCRI8876	SAMN33862367	37	23F	CANADA	MDR
CCRI8881	SAMN33862368	268	19A	CANADA	MDR
CCRI8988	SAMN33862380	81	14	CANADA	MDR
CCRI8991	SAMN33862383	81	14	CANADA	MDR
CCRI8994	SAMN33862386	81	14	CANADA	MDR
CCRI9014	SAMN33862389	81	14	CANADA	MDR
CCRI9072	SAMN33862392	236	19F	CANADA	MDR
CCRI9027	SAMN33862394	81	23F	CANADA	MDR
CCRI9050	SAMN33862396	90	6E(6B)	CANADA	MDR
CCRI9055	SAMN33862397	81	19F	CANADA	MDR
CCRI9056	SAMN33862398	143	14	CANADA	MDR
CCRI9057	SAMN33862399	81	23F	CANADA	MDR
CCRI9058	SAMN33862400	156	14	CANADA	MDR
CCRI9068	SAMN33862404	81	23F	CANADA	MDR
CCRI9070	SAMN33862406	81	23F	CANADA	MDR
CCRI9071	SAMN33862407	81	19F	CANADA	MDR
CCRI9075	SAMN33862408	-	6E(6B)	CANADA	MDR
CCRI9077	SAMN33862410	90	6E(6B)	CANADA	MDR
CCRI9088	SAMN33862412	9	14	CANADA	MDR
CCRI9093	SAMN33862416	81	23F	CANADA	MDR
CCRI9097	SAMN33862420	90	6E(6B)	CANADA	MDR

## Sheet: C
Table S1 (C). S. pneumoniae isolates used in GWAS-2.
Strain	Accession	GPSC	In_silico_ST	In_silico_serotype	Country	AMR_classification
R34-3078	ERR067983	14	180	3	UNITED STATES	susceptible
R34-3084	ERR067989	14	180	3	UNITED STATES	susceptible
R34-3101	ERR068006	14	180	3	UNITED STATES	susceptible
R34-3190	ERR069689	14	180	3	UNITED STATES	susceptible
GPS_ZA_3055	ERR1065414	9	2613	15A	SOUTH AFRICA	MDR
GPS_ZA_1921_R1	ERR1065576	10	230	14	SOUTH AFRICA	susceptible
GPS_NP_6305	ERR1065587	9	7645	14	NEPAL	MDR
GPS_ZA_2805	ERR1066195	9	2613	15A	SOUTH AFRICA	MDR
GPS_ZA_2860	ERR1066261	3	11124	33A	SOUTH AFRICA	MDR
GPS_ZA_2974	ERR1066377	14	1445	23F	SOUTH AFRICA	MDR
GPS_TG_M0172	ERR1106689	8	289	5	TOGO	MDR
GPS_TG_M0278	ERR1106699	2	217	1	TOGO	MDR
GPS_TG_P1208	ERR1106702	10	700	3	TOGO	MDR
GPS_MA_1907	ERR1191875	10	6227	24F	MOROCCO	susceptible
GPS_MA_239	ERR1191889	3	53	8	MOROCCO	susceptible
GPS_MA_303	ERR1191890	23	94	6B	MOROCCO	MDR
GPS_MA_216	ERR1192147	8	289	5	MOROCCO	MDR
GPS_MA_177	ERR1192155	15	191	7F	MOROCCO	susceptible
GPS_MA_334	ERR1192166	18	15	14	MOROCCO	MDR
GPS_MA_134	ERR1192167	10	230	24F	MOROCCO	susceptible
GPS_MW_1008170	ERR1202102	8	289	5	MALAWI	MDR
GPS_MW_D28834	ERR1202257	2	217	1	MALAWI	MDR
GPS_MW_D33679	ERR1202270	2	217	1	MALAWI	MDR
GPS_MW_D22237	ERR1202304	2	11745	1	MALAWI	MDR
GPS_MW_D25089	ERR1202306	2	217	1	MALAWI	MDR
GPS_MW_D31622	ERR1202316	2	11745	1	MALAWI	MDR
GPS_MW_1004911	ERR1202339	2	217	1	MALAWI	MDR
GPS_MW_D42952	ERR1202341	2	217	1	MALAWI	MDR
GPS_MW_C10310	ERR1202342	2	217	1	MALAWI	MDR
GPS_MW_D28368	ERR1202344	2	217	1	MALAWI	MDR
GPS_MW_D23023	ERR1202345	2	217	1	MALAWI	MDR
GPS_MW_C10305	ERR1202350	2	11745	1	MALAWI	MDR
GPS_MW_D40820	ERR1202362	2	217	1	MALAWI	MDR
GPS_MW_C15160	ERR1202367	2	217	1	MALAWI	MDR
GPS_MW_C18031	ERR1202368	2	217	1	MALAWI	MDR
GPS_MW_C15759_R1	ERR1202378	2	11745	1	MALAWI	MDR
GPS_MW_BIP134_R1	ERR1202408	10	700	3	MALAWI	MDR
GPS_MW_BIP1C2_R1	ERR1202425	10	700	3	MALAWI	MDR
GPS_MW_D17314	ERR1202479	2	217	1	MALAWI	MDR
GPS_MW_C12040	ERR1202489	2	217	1	MALAWI	MDR
GPS_MW_D49485	ERR1202503	2	217	1	MALAWI	MDR
GPS_MW_D33521	ERR1202562	2	217	1	MALAWI	MDR
GPS_MW_C1983	ERR1202563	2	217	1	MALAWI	susceptible
GPS_US_2010200697_R1	ERR1202578	4	667	19A	UNITED STATES	susceptible
GPS_US_2010205386_R1	ERR1202587	5	8197	19A	UNITED STATES	susceptible
GPS_US_2012212203_R1	ERR1202596	3	62	11A	UNITED STATES	susceptible
GPS_US_PATH391	ERR1214400	16	81	23F	EGYPT	MDR
GPS_US_PATH759	ERR1214424	23	90	6B	OMAN	MDR
GPS_US_PATH4038	ERR1214452	3	62	11A	QATAR	susceptible
GPS_US_PATH4041	ERR1214453	1	271	19F	QATAR	MDR
GPS_US_PATH4044	ERR1214454	4	199	15B/15C	QATAR	susceptible
GPS_US_PATH4053	ERR1214458	16	72	24F	QATAR	susceptible
GPS_US_PATH4082	ERR1214461	3	3276	11A	QATAR	susceptible
GPS_MW_A9217	ERR1288910	2	217	1	MALAWI	MDR
GPS_MW_B2156	ERR1288924	2	217	1	MALAWI	MDR
GPS_MW_A9912	ERR1288928	2	217	1	MALAWI	MDR
GPS_MW_A8744	ERR1288929	2	217	1	MALAWI	MDR
GPS_MW_1160_UNC	ERR1288973	2	217	1	MALAWI	MDR
GPS_MW_1110_UNC	ERR1288985	2	12333	1	MALAWI	MDR
GPS_US_PATH488_R1	ERR1422398	16	66	14	MONGOLIA	MDR
GPS_US_PATH2271_R1	ERR1422421	16	81	19F	PERU	MDR
GPS_US_PATH2882_R1	ERR1422435	10	276	19A	PERU	MDR
GPS_US_PATH2888_R1	ERR1422439	23	90	6B	PERU	MDR
GPS_US_PATH2926_R1	ERR1422443	23	90	6B	PERU	MDR
GPS_US_PATH2929_R1	ERR1422444	1	236	19F	PERU	MDR
GPS_US_PATH3179_R1	ERR1422472	16	81	19F	PERU	MDR
GPS_US_PATH3307_R1	ERR1422514	23	1121	6B	PERU	MDR
GPS_US_PATH3333_R1	ERR1422538	1	271	19F	PERU	MDR
GPS_US_PATH3391_R1	ERR1422562	16	7452	23F	PERU	MDR
GPS_US_PATH3401_R1	ERR1422570	16	81	19F	PERU	MDR
GPS_US_PATH3402_R1	ERR1422571	16	81	19F	PERU	MDR
GPS_US_PATH3549_R1	ERR1422598	10	276	19A	PERU	MDR
GPS_US_PATH3565_R1	ERR1422608	23	1624	6B	PERU	MDR
GPS_US_PATH3566_R1	ERR1422609	16	81	23F	PERU	MDR
GPS_US_2009211245_R1	ERR1422649	5	10150	19A	UNITED STATES	susceptible
GPS_US3903_99_R1	ERR1422663	18	13	14	UNITED STATES	MDR
GPS_US6317_99_R1	ERR1422668	23	641	6B	UNITED STATES	MDR
GPS_US0129_99_R1	ERR1422671	1	651	19F	UNITED STATES	MDR
GPS_US2009216900_R1	ERR1422680	4	667	19A	UNITED STATES	susceptible
GPS_US2009218323_R1	ERR1422682	9	63	15A	UNITED STATES	MDR
GPS_US2013202655_R1	ERR1422693	12	180	3	UNITED STATES	susceptible
HK_2006_CUSP_03	ERR1540749	1	7123	19F	CHINA	MDR
HK_2007_CUSP_10	ERR1540756	1	271	19F	CHINA	MDR
HK_2010_CUSP_17	ERR1540763	16	81	19F	CHINA	MDR
HK_2011_CUSP_22	ERR1540768	23	93	19A	CHINA	MDR
GPS_MW_D38934	ERR1638463	10	700	3	MALAWI	MDR
GPS_NZ_SPN071	ERR1788049	23	146	6B	NEW ZEALAND	susceptible
GPS_NZ_SPN0745	ERR1788052	16	81	23F	NEW ZEALAND	MDR
GPS_NZ_SPN0761	ERR1788053	18	13	14	NEW ZEALAND	MDR
GPS_NZ_SPN07183	ERR1788060	16	66	19F	NEW ZEALAND	susceptible
GPS_NZ_SPN07467	ERR1788073	1	271	19F	NEW ZEALAND	MDR
GPS_NZ_SPN1112	ERR1788077	3	53	8	NEW ZEALAND	susceptible
GPS_NZ_SPN11261	ERR1788086	4	199	19A	NEW ZEALAND	susceptible
GPS_NZ_SPN11303	ERR1788087	3	53	8	NEW ZEALAND	susceptible
GPS_NZ_SPN11350	ERR1788088	3	673	33F	NEW ZEALAND	susceptible
GPS_NZ_SPN11356	ERR1788089	4	1756	19A	NEW ZEALAND	susceptible
GPS_NZ_SPN11696	ERR1788094	4	199	19A	NEW ZEALAND	susceptible
GPS_NZ_SPN11814	ERR1788097	18	1201	19A	NEW ZEALAND	susceptible
GPS_NZ_SPN11932	ERR1788100	15	191	7F	NEW ZEALAND	susceptible
GPS_NZ_SPN11937	ERR1788101	16	66	9N	NEW ZEALAND	susceptible
GPS_NZ_SPN143	ERR1788103	12	180	3	NEW ZEALAND	susceptible
GPS_NZ_SPN1415	ERR1788104	12	180	3	NEW ZEALAND	susceptible
GPS_NZ_14SP0115	ERR1788112	3	100	33F	NEW ZEALAND	susceptible
GPS_NZ_14SP0863	ERR1788119	12	180	3	NEW ZEALAND	susceptible
GPS_NZ_14SP0982	ERR1788120	12	180	3	NEW ZEALAND	susceptible
GPS_NZ_14SP1193	ERR1788122	3	53	8	NEW ZEALAND	susceptible
GPS_NZ_14SP1305	ERR1788124	12	180	3	NEW ZEALAND	susceptible
GPS_NZ_14SP1404	ERR1788128	4	419	19A	NEW ZEALAND	susceptible
GPS_BY_007	ERR1788226	1	320	19F	BELARUS	MDR
GPS_BY_015	ERR1788228	1	320	19A	BELARUS	MDR
GPS_BY_027	ERR1788233	12	180	3	BELARUS	susceptible
GPS_BY_154	ERR1788254	12	180	3	BELARUS	susceptible
GPS_BY_171	ERR1788256	3	62	11A	BELARUS	susceptible
GPS_BY_228	ERR1788267	12	505	3	BELARUS	susceptible
GPS_BY_275	ERR1788282	10	276	19A	BELARUS	MDR
GPS_BY_301	ERR1788290	12	505	3	BELARUS	susceptible
GPS_BY_303	ERR1788291	12	505	3	BELARUS	susceptible
GPS_BY_306	ERR1788292	16	81	23F	BELARUS	MDR
GPS_BY_354	ERR1788304	12	505	3	BELARUS	susceptible
GPS_BY_363	ERR1788305	2	2296	1	BELARUS	susceptible
GPS_BY_420	ERR1788319	3	53	8	BELARUS	susceptible
GPS_BY_469	ERR1788321	10	276	19A	BELARUS	MDR
GPS_BR_0021_08	ERR1788356	18	2258	16F	BRAZIL	susceptible
GPS_BR_0057_08	ERR1788361	5	338	23F	BRAZIL	susceptible
GPS_BR_0128_08	ERR1788368	18	15	14	BRAZIL	MDR
GPS_BR_0234_08	ERR1788381	12	180	3	BRAZIL	susceptible
GPS_BR_0275_08	ERR1788386	15	191	7F	BRAZIL	susceptible
GPS_BR_0307_08	ERR1788392	16	12840	24F	BRAZIL	susceptible
GPS_BR_0323_08	ERR1788393	12	180	3	BRAZIL	susceptible
GPS_BR_0426_08	ERR1788408	12	180	3	BRAZIL	susceptible
GPS_BR_0449_08	ERR1788411	12	180	3	BRAZIL	susceptible
GPS_BR_0581_08	ERR1788432	16	67	15A	BRAZIL	susceptible
GPS_BR_0707_08	ERR1788449	23	12495	6B	BRAZIL	MDR
GPS_BR_0728_08	ERR1788453	3	62	11A	BRAZIL	susceptible
GPS_BR_0738_08	ERR1788455	5	338	23F	BRAZIL	susceptible
GPS_BR_0170_09	ERR1788506	15	191	7F	BRAZIL	susceptible
GPS_BR_0320_09	ERR1788517	12	180	3	BRAZIL	susceptible
GPS_BR_0379_09	ERR1788528	1	202	19A	BRAZIL	MDR
GPS_BR_0400_09	ERR1788532	15	191	7F	BRAZIL	susceptible
GPS_BR_0402_09	ERR1788534	15	191	7F	BRAZIL	susceptible
GPS_BR_0455_09	ERR1788539	12	180	3	BRAZIL	susceptible
GPS_BR_0521_09	ERR1788549	3	53	8	BRAZIL	susceptible
GPS_BR_0550_09	ERR1788552	5	338	23F	BRAZIL	susceptible
GPS_BR_0573_09	ERR1788554	5	338	23F	BRAZIL	susceptible
GPS_BR_0700_09	ERR1788563	16	73	15A	BRAZIL	susceptible
GPS_BR_0704_09	ERR1788564	16	12483	40	BRAZIL	susceptible
GPS_BR_0741_09	ERR1788568	16	81	23F	BRAZIL	MDR
GPS_BR_0758_09	ERR1788570	5	3163	23F	BRAZIL	susceptible
GPS_BR_0792_09	ERR1795451	15	191	7F	BRAZIL	susceptible
GPS_BR_0863_09	ERR1795455	15	191	7F	BRAZIL	susceptible
GPS_BR_0901_09	ERR1795458	15	191	7F	BRAZIL	susceptible
GPS_BR_0926_09	ERR1795460	4	667	19A	BRAZIL	susceptible
GPS_BR_0165_12	ERR1795467	18	13931	14	BRAZIL	MDR
GPS_BR_0209_12	ERR1795471	15	191	7F	BRAZIL	susceptible
GPS_BR_0322_12	ERR1795480	4	199	19A	BRAZIL	susceptible
GPS_BR_0345_12	ERR1795484	1	320	19A	BRAZIL	MDR
GPS_PK_100	ERR1795517	9	15321	14	PAKISTAN	MDR
GPS_PK_027	ERR1799716	5	337	7B	PAKISTAN	MDR
GPS_PK_081	ERR1799756	5	337	7B	PAKISTAN	MDR
GPS_BR_0419_12	ERR2089360	14	242	23F	BRAZIL	MDR
GPS_BR_0422_12	ERR2089361	12	180	3	BRAZIL	susceptible
GPS_BR_0434_12	ERR2089365	5	338	23F	BRAZIL	susceptible
GPS_BR_0436_12	ERR2089366	5	338	23F	BRAZIL	susceptible
GPS_BR_0449_12	ERR2089369	15	191	7F	BRAZIL	susceptible
GPS_BR_0627_12	ERR2089386	16	66	9N	BRAZIL	susceptible
GPS_BR_0632_12	ERR2089389	3	62	11A	BRAZIL	susceptible
GPS_BR_0637_12	ERR2089391	15	191	7F	BRAZIL	susceptible
GPS_BR_0684_12	ERR2089394	16	72	24F	BRAZIL	susceptible
GPS_BR_0704_12	ERR2089397	16	66	9N	BRAZIL	susceptible
GPS_BR_0820_12	ERR2089407	16	66	9N	BRAZIL	susceptible
GPS_BR_0959_12	ERR2089419	16	72	24F	BRAZIL	susceptible
GPS_BR_1243_12	ERR2089450	4	199	15B/15C	BRAZIL	susceptible
GPS_BR_1300_12	ERR2089452	12	180	3	BRAZIL	MDR
GPS_BR_0251_13	ERR2089472	12	180	3	BRAZIL	susceptible
GPS_BR_0295_13	ERR2089477	1	320	19A	BRAZIL	MDR
GPS_BR_0310_13	ERR2089479	15	191	7F	BRAZIL	susceptible
GPS_BR_0365_13	ERR2089484	3	53	8	BRAZIL	susceptible
GPS_BR_0405_13	ERR2089490	3	53	8	BRAZIL	susceptible
GPS_BR_0429_13	ERR2089492	12	180	3	BRAZIL	susceptible
GPS_BR_0459_13	ERR2089496	15	191	7F	BRAZIL	susceptible
GPS_BR_0460_13	ERR2089497	10	276	19A	BRAZIL	MDR
GPS_BR_0503_13	ERR2089504	16	13878	15A	BRAZIL	susceptible
GPS_BR_0600_13	ERR2089513	1	1451	19A	BRAZIL	MDR
GPS_BR_0603_13	ERR2089514	3	12574	8	BRAZIL	susceptible
GPS_BR_0636_13	ERR2089520	16	66	9N	BRAZIL	susceptible
GPS_BR_0703_13	ERR2089525	15	191	7F	BRAZIL	susceptible
GPS_BR_0843_13	ERR2089538	5	2777	6C	BRAZIL	susceptible
GPS_BR_0862_13	ERR2089542	16	4913	15A	BRAZIL	susceptible
GPS_BR_0993_13	ERR2089555	16	4913	15A	BRAZIL	susceptible
GPS_BR_1031_13	ERR2089556	16	2216	15A	BRAZIL	susceptible
GPS_BR_1038_13	ERR2089558	16	73	15A	BRAZIL	susceptible
GPS_BR_1146_13	ERR2089567	8	289	5	BRAZIL	susceptible
GPS_BR_1251_13	ERR2089571	3	62	11A	BRAZIL	susceptible
GPS_BR_0104_14	ERR2089572	16	73	15A	BRAZIL	susceptible
GPS_IN_G25	ERR2090112	1	320	19F	INDIA	MDR
GPS_IN_G76	ERR2090123	23	90	6A	INDIA	MDR
GPS_IN_P97	ERR2090124	1	271	19F	INDIA	MDR
GPS_IN_G65	ERR2090128	1	236	19F	INDIA	MDR
GPS_IN_G77	ERR2090129	9	63	14	INDIA	MDR
GPS_IN_G81	ERR2090152	1	320	19F	INDIA	MDR
GPS_IN_IIT_5	ERR2090196	9	63	14	INDIA	MDR
GPS_IN_PR_D78	ERR2090296	9	4532	14	INDIA	MDR
GPS_IN_PR_H165	ERR2090314	9	63	14	INDIA	MDR
GPS_IN_PR_B115	ERR2090344	1	271	19F	INDIA	MDR
GPS_IN_PO_B294	ERR2090390	10	14518	6A	INDIA	MDR
GPS_IN_PO_B102	ERR2090392	10	14556	19F	INDIA	MDR
GPS_BR_0265_08_R1	ERR2667159	12	180	3	BRAZIL	susceptible
GPS_BR_0307_08_R1	ERR2667161	16	12840	24F	BRAZIL	susceptible
GPS_BR_0500_08_R1	ERR2667170	8	289	5	BRAZIL	MDR
GPS_BR_0636_13_R1	ERR2667206	16	66	9N	BRAZIL	susceptible
GPS_BR_0658_13_R1	ERR2667207	16	66	9N	BRAZIL	susceptible
GPS_BR_1251_13_R1	ERR2667214	3	62	11A	BRAZIL	susceptible
GPS_KH_COMRU890	ERR2667398	16	282	6D	CAMBODIA	MDR
GPS_KH_COMRU891	ERR2667399	16	282	6D	CAMBODIA	MDR
GPS_KH_COMRU905	ERR2667413	16	282	6D	CAMBODIA	MDR
GPS_KH_COMRU920	ERR2667428	16	15875	18C	CAMBODIA	MDR
GPS_KH_COMRU945	ERR2667453	14	16100	23F	CAMBODIA	MDR
GPS_KH_COMRU998	ERR2667506	12	180	3	CAMBODIA	susceptible
GPS_AR_2015	ERR2667511	8	289	5	ARGENTINA	susceptible
GPS_AR_2019	ERR2667513	16	66	9N	ARGENTINA	susceptible
GPS_AR_2054	ERR2667524	8	289	5	ARGENTINA	susceptible
GPS_AR_2084	ERR2667531	2	615	1	ARGENTINA	susceptible
GPS_AR_2133	ERR2667545	16	14460	13	ARGENTINA	susceptible
GPS_AR_2173	ERR2667563	8	289	5	ARGENTINA	susceptible
GPS_AR_2201	ERR2667568	15	191	7F	ARGENTINA	susceptible
GPS_AR_2203	ERR2667569	8	15180	5	ARGENTINA	susceptible
GPS_AR_2205	ERR2667570	16	66	9N	ARGENTINA	susceptible
GPS_AR_2215	ERR2667572	8	289	5	ARGENTINA	susceptible
GPS_AR_2222	ERR2667576	8	289	5	ARGENTINA	susceptible
GPS_AR_3007	ERR2667583	8	289	5	ARGENTINA	susceptible
GPS_AR_3009	ERR2667584	8	289	5	ARGENTINA	susceptible
GPS_AR_3015	ERR2667588	2	615	1	ARGENTINA	susceptible
GPS_AR_3016	ERR2667589	8	289	5	ARGENTINA	susceptible
GPS_AR_3053	ERR2667594	16	66	9N	ARGENTINA	susceptible
GPS_AR_3080	ERR2667596	16	66	9N	ARGENTINA	susceptible
GPS_AR_3085	ERR2667597	16	66	9N	ARGENTINA	susceptible
GPS_AR_3087	ERR2667598	16	66	9N	ARGENTINA	susceptible
GPS_AR_3110	ERR2667603	15	191	7F	ARGENTINA	susceptible
GPS_AR_3113	ERR2667606	2	615	1	ARGENTINA	susceptible
GPS_AR_3145	ERR2667616	8	289	5	ARGENTINA	susceptible
GPS_AR_3148	ERR2667617	15	191	7F	ARGENTINA	susceptible
GPS_AR_3168	ERR2667627	18	15	14	ARGENTINA	MDR
GPS_AR_3197	ERR2667641	8	289	5	ARGENTINA	susceptible
GPS_AR_3199	ERR2667642	8	15685	5	ARGENTINA	susceptible
GPS_AR_3214	ERR2667652	8	289	5	ARGENTINA	susceptible
GPS_AR_14100	ERR2667694	4	199	19A	ARGENTINA	susceptible
GPS_AR_14209	ERR2667710	8	289	5	ARGENTINA	susceptible
GPS_AR_14227	ERR2667712	15	191	7F	ARGENTINA	susceptible
GPS_AR_14239	ERR2667714	5	1131	19A	ARGENTINA	susceptible
GPS_AR_14297	ERR2667719	9	782	14	ARGENTINA	susceptible
GPS_AR_14308	ERR2667722	5	1131	19A	ARGENTINA	susceptible
GPS_AR_14313	ERR2667724	5	1131	19A	ARGENTINA	susceptible
GPS_AR_14326	ERR2667728	9	782	14	ARGENTINA	MDR
GPS_AR_14333	ERR2667729	2	615	1	ARGENTINA	susceptible
GPS_AR_14355	ERR2667735	2	615	1	ARGENTINA	susceptible
GPS_AR_14411	ERR2667737	1	1451	19A	ARGENTINA	MDR
GPS_AR_14426	ERR2667738	5	1131	19A	ARGENTINA	susceptible
GPS_AR_14433	ERR2667739	5	1131	19A	ARGENTINA	susceptible
GPS_AR_15012	ERR2667741	3	100	33F	ARGENTINA	susceptible
GPS_AR_15042	ERR2667744	15	191	7F	ARGENTINA	susceptible
GPS_AR_15075	ERR2667749	15	1062	7F	ARGENTINA	susceptible
GPS_AR_15109	ERR2667756	5	1131	19A	ARGENTINA	susceptible
GPS_AR_15114	ERR2667758	12	180	3	ARGENTINA	susceptible
GPS_AR_15134	ERR2667762	8	289	5	ARGENTINA	susceptible
GPS_AR_15147	ERR2667764	5	1131	19A	ARGENTINA	susceptible
GPS_AR_15203	ERR2667771	5	1131	19A	ARGENTINA	susceptible
GPS_AR_15226	ERR2667778	9	2678	14	ARGENTINA	MDR
GPS_AR_15230	ERR2667779	8	289	5	ARGENTINA	susceptible
GPS_AR_15237	ERR2667780	5	1131	19A	ARGENTINA	susceptible
GPS_AR_15313	ERR2667795	1	320	19A	ARGENTINA	MDR
GPS_AR_15319	ERR2667796	8	289	5	ARGENTINA	susceptible
GPS_AR_15321	ERR2667797	5	1131	19A	ARGENTINA	susceptible
GPS_AR_15322	ERR2667798	9	782	14	ARGENTINA	MDR
GPS_AR_15328	ERR2667800	8	289	5	ARGENTINA	susceptible
GPS_AR_15333	ERR2667801	15	191	7F	ARGENTINA	susceptible
GPS_AR_15357	ERR2667807	8	289	5	ARGENTINA	susceptible
GPS_AR_15388	ERR2667812	9	782	14	ARGENTINA	MDR
GPS_AR_15400	ERR2667817	15	191	7F	ARGENTINA	susceptible
GPS_AR_15441	ERR2667821	5	14428	19A	ARGENTINA	susceptible
GPS_AR_15448	ERR2667822	8	289	5	ARGENTINA	susceptible
GPS_AR_15452	ERR2667823	5	14588	19A	ARGENTINA	susceptible
GPS_AR_15461	ERR2667825	8	289	5	ARGENTINA	susceptible
GPS_AR_15491	ERR2667829	15	191	7F	ARGENTINA	susceptible
GPS_AR_16000	ERR2667831	9	782	14	ARGENTINA	MDR
GPS_AR_16041	ERR2667835	15	191	7F	ARGENTINA	susceptible
GPS_AR_16021	ERR2667843	2	615	1	ARGENTINA	susceptible
GPS_AR_16085	ERR2667851	15	191	7F	ARGENTINA	susceptible
GPS_AR_16096	ERR2667854	9	782	14	ARGENTINA	MDR
GPS_AR_16106	ERR2667857	10	230	24F	ARGENTINA	MDR
GPS_AR_16187	ERR2667866	9	782	14	ARGENTINA	MDR
GPS_AR_16195	ERR2667868	9	782	14	ARGENTINA	susceptible
GPS_AR_16235	ERR2667875	8	289	5	ARGENTINA	susceptible
GPS_AR_16246	ERR2667878	2	615	1	ARGENTINA	susceptible
GPS_AR_16302	ERR2667890	5	387	23B1	ARGENTINA	susceptible
GPS_AR_16354	ERR2667902	12	180	3	ARGENTINA	susceptible
GPS_AR_16368	ERR2667908	5	14492	23B1	ARGENTINA	susceptible
GPS_AR_16370	ERR2667910	15	191	7F	ARGENTINA	susceptible
GPS_AR_16373	ERR2667911	15	191	7F	ARGENTINA	susceptible
GPS_AR_16387	ERR2667916	9	2678	14	ARGENTINA	MDR
GPS_AR_16404	ERR2667921	15	191	7F	ARGENTINA	susceptible
GPS_AR_16411	ERR2667922	5	387	23B1	ARGENTINA	susceptible
GPS_AR_16413	ERR2667923	2	615	1	ARGENTINA	susceptible
GPS_AR_16424	ERR2667924	9	2678	14	ARGENTINA	MDR
GPS_AR_16428	ERR2667925	15	4665	7F	ARGENTINA	susceptible
GPS_AR_17004	ERR2667933	5	1131	19A	ARGENTINA	susceptible
GPS_AR_17008	ERR2667935	3	2223	33F	ARGENTINA	susceptible
GPS_AR_17066	ERR2667940	2	615	1	ARGENTINA	susceptible
GPS_AR_17120	ERR2667948	1	320	19A	ARGENTINA	MDR
GPS_AR_17154	ERR2667952	12	180	3	ARGENTINA	susceptible
GPS_AR_17157	ERR2667953	2	615	1	ARGENTINA	susceptible
GPS_AR_17203	ERR2667958	12	180	3	ARGENTINA	susceptible
GPS_AR_17219	ERR2667963	5	1131	19A	ARGENTINA	susceptible
GPS_AR_17300	ERR2667969	12	180	3	ARGENTINA	susceptible
GPS_AR_17309	ERR2667970	10	230	24F	ARGENTINA	MDR
GPS_AR_17339	ERR2667976	9	782	14	ARGENTINA	MDR
GPS_AR_17463	ERR2667990	23	94	6B	ARGENTINA	MDR
GPS_AR_17550	ERR2668000	10	230	24F	ARGENTINA	MDR
GPS_US_PATH3198_R1	ERR2668065	10	16092	24F	PERU	MDR
GPS_KH_COMRU13	ERR2680566	23	95	6B	CAMBODIA	MDR
GPS_KH_COMRU14	ERR2680567	23	15883	6B	CAMBODIA	MDR
GPS_KH_COMRU15	ERR2680568	23	6917	6B	CAMBODIA	MDR
GPS_KH_COMRU32	ERR2680585	23	95	6B	CAMBODIA	MDR
GPS_KH_COMRU113	ERR2680663	16	15875	18C	CAMBODIA	MDR
GPS_KH_COMRU125	ERR2680675	23	15954	6B	CAMBODIA	MDR
GPS_KH_COMRU133	ERR2680683	23	95	6B	CAMBODIA	MDR
GPS_KH_COMRU165	ERR2680715	23	95	6B	CAMBODIA	MDR
GPS_KH_COMRU188	ERR2680738	16	81	23F	CAMBODIA	MDR
GPS_KH_COMRU248	ERR2680797	23	6917	6B	CAMBODIA	MDR
GPS_KH_COMRU298	ERR2680845	1	236	19F	CAMBODIA	MDR
GPS_KH_COMRU303	ERR2680850	1	236	19F	CAMBODIA	MDR
GPS_KH_COMRU319	ERR2680865	23	95	19A	CAMBODIA	MDR
GPS_KH_COMRU840	ERR2680911	23	3246	6B	CAMBODIA	MDR
GPS_KH_COMRU364	ERR2680932	1	15971	19F	CAMBODIA	MDR
GPS_KH_COMRU365	ERR2680933	23	95	6B	CAMBODIA	MDR
GPS_KH_COMRU372	ERR2680940	2	217	1	CAMBODIA	MDR
GPS_KH_COMRU373	ERR2680941	1	15971	19F	CAMBODIA	MDR
GPS_KH_COMRU382	ERR2680950	9	63	14	CAMBODIA	MDR
GPS_KH_COMRU383	ERR2680951	23	95	6B	CAMBODIA	MDR
GPS_KH_COMRU390	ERR2680958	9	15945	14	CAMBODIA	MDR
GPS_KH_COMRU393	ERR2680961	23	95	6B	CAMBODIA	MDR
GPS_KH_COMRU400	ERR2680968	23	95	6B	CAMBODIA	MDR
GPS_KH_COMRU414	ERR2680981	16	15875	18C	CAMBODIA	MDR
GPS_KH_COMRU460	ERR2681027	23	6917	6B	CAMBODIA	MDR
GPS_KH_COMRU478	ERR2681044	16	282	6D	CAMBODIA	MDR
GPS_KH_COMRU493	ERR2681059	16	282	6D	CAMBODIA	MDR
GPS_KH_COMRU513	ERR2681079	1	15987	23F	CAMBODIA	MDR
GPS_KH_COMRU545	ERR2681111	16	15875	18C	CAMBODIA	MDR
GPS_KH_COMRU562	ERR2681128	16	15875	18C	CAMBODIA	MDR
GPS_KH_COMRU570	ERR2681136	9	15945	14	CAMBODIA	MDR
GPS_KH_COMRU573	ERR2681139	9	14293	15A	CAMBODIA	MDR
GPS_KH_COMRU584	ERR2681150	23	6917	6B	CAMBODIA	MDR
GPS_KH_COMRU586	ERR2681152	16	282	6D	CAMBODIA	MDR
GPS_KH_COMRU597	ERR2681163	23	15999	6B	CAMBODIA	MDR
GPS_KH_COMRU604	ERR2681170	9	14293	15A	CAMBODIA	MDR
GPS_KH_COMRU614	ERR2681180	9	14293	15A	CAMBODIA	MDR
GPS_KH_COMRU615	ERR2681181	23	16003	6B	CAMBODIA	MDR
GPS_KH_COMRU639	ERR2681205	23	6917	6B	CAMBODIA	MDR
GPS_KH_COMRU691	ERR2681254	23	95	11A	CAMBODIA	MDR
GPS_KH_COMRU728	ERR2681289	16	15875	18C	CAMBODIA	MDR
GPS_KH_COMRU750	ERR2681310	16	15875	18C	CAMBODIA	MDR
GPS_KH_COMRU757	ERR2681317	9	63	14	CAMBODIA	MDR
GPS_KH_COMRU764	ERR2681324	16	282	6D	CAMBODIA	MDR
GPS_KH_COMRU784	ERR2681344	16	15875	18C	CAMBODIA	MDR
GPS_KH_COMRU799	ERR2681359	16	15875	18C	CAMBODIA	MDR
A57152	ERR316672	8	289	5	MALAWI	MDR
GPS_IN_G126	ERR3227730	16	81	23F	INDIA	MDR
GPS_IN_1453	ERR3227766	1	2697	19F	INDIA	MDR
GPS_IN_7984	ERR3227769	23	90	6B	INDIA	MDR
GPS_IN_SF48508	ERR3227773	9	10211	14	INDIA	MDR
GPS_IN_G21	ERR3227823	9	7551	14	INDIA	MDR
GPS_IN_G95	ERR3227834	1	236	19F	INDIA	MDR
PI0247	ERR352026	16	9905	23F	SENEGAL	MDR
GPS_ZA_4202	ERR3723394	10	700	3	SOUTH AFRICA	MDR
GPS_ZA_3145	ERR3723398	10	4677	14	SOUTH AFRICA	MDR
GPS_ZA_3896	ERR3796201	10	4677	14	SOUTH AFRICA	MDR
GPS_FR_7047	ERR3796575	16	72	24F	FRANCE	susceptible
GPS_FR_13476	ERR3796587	10	230	24F	FRANCE	MDR
GPS_FR_13480	ERR3796591	10	230	24F	FRANCE	MDR
GPS_FR_16175	ERR3796604	16	72	24F	FRANCE	susceptible
GPS_FR_17193	ERR3796608	16	72	24F	FRANCE	susceptible
GPS_FR_19749	ERR3796616	16	72	24F	FRANCE	susceptible
GPS_FR_22425	ERR3796624	16	72	24F	FRANCE	susceptible
GPS_FR_22922	ERR3796632	10	230	24F	FRANCE	MDR
GPS_FR_47902	ERR3796639	16	72	24F	FRANCE	susceptible
GPS_FR_22426	ERR3796663	10	230	24F	FRANCE	MDR
GPS_FR_30123	ERR3796683	10	230	24F	FRANCE	MDR
GPS_FR_50422	ERR3796706	16	72	24F	FRANCE	susceptible
GPS_FR_27738	ERR3796717	10	230	24F	FRANCE	MDR
GPS_FR_52229	ERR3796768	10	230	24F	FRANCE	susceptible
GPS_FR_38996	ERR3796810	16	9770	24F	FRANCE	susceptible
GPS_FR_41673	ERR3796847	16	72	24F	FRANCE	susceptible
GPS_FR_41783	ERR3796850	10	6227	24F	FRANCE	MDR
GPS_FR_42062	ERR3796863	16	72	24F	FRANCE	susceptible
GPS_FR_44103	ERR3796901	16	72	24F	FRANCE	susceptible
GPS_FR_54907	ERR3796908	10	4677	24F	FRANCE	susceptible
GPS_FR_55584	ERR3796951	16	72	24F	FRANCE	susceptible
2185_98	ERR425361	16	81	19F	UNITED STATES	MDR
0811_00	ERR425369	18	16	14	UNITED STATES	MDR
3428_00	ERR425401	3	496	18C	UNITED STATES	susceptible
3435_00	ERR425402	18	423	19F	UNITED STATES	susceptible
1879_00	ERR425403	23	1792	6B	UNITED STATES	MDR
6336_00	ERR425413	9	782	14	UNITED STATES	MDR
7151_99	ERR425422	16	632	18C	UNITED STATES	susceptible
1968_98	ERR425426	18	13	14	UNITED STATES	MDR
3867_99	ERR425428	16	67	14	UNITED STATES	MDR
1585_99	ERR425432	8	289	5	UNITED STATES	susceptible
2009216784	ERR425494	4	199	15B/15C	UNITED STATES	susceptible
PATH2265	ERR425507	10	276	19A	PERU	MDR
1833_00	ERR433506	18	9899	14	UNITED STATES	MDR
0351_00	ERR433514	8	289	5	UNITED STATES	susceptible
0702_00	ERR433516	23	384	6B	UNITED STATES	MDR
2009211239	ERR433636	9	9939	15A	UNITED STATES	MDR
2009215833	ERR433650	16	2346	19A	UNITED STATES	MDR
PATH2232	ERR433665	16	81	19F	PERU	MDR
PATH2258	ERR433672	1	1421	19F	PERU	MDR
5779_99	ERR433696	5	338	23A	UNITED STATES	susceptible
2010205421	ERR433702	4	199	19A	UNITED STATES	susceptible
2010216340	ERR433706	1	1451	19A	UNITED STATES	MDR
2009210937	ERR433710	4	667	19A	UNITED STATES	susceptible
2009214056	ERR433720	4	199	19A	UNITED STATES	susceptible
0444_99	ERR433782	14	242	23F	UNITED STATES	MDR
0104_99	ERR433784	9	782	14	UNITED STATES	MDR
PNI0223	ERR433790	8	3404	5	THE GAMBIA	susceptible
PNI0087	ERR433791	2	618	1	THE GAMBIA	susceptible
PNI0222	ERR433793	2	618	1	THE GAMBIA	susceptible
PI0157	ERR433834	23	8052	6B	NIGER	MDR
PNI0427	ERR433839	2	618	1	THE GAMBIA	susceptible
PNI0267	ERR433841	2	618	1	THE GAMBIA	susceptible
PNI0372	ERR433845	2	618	1	THE GAMBIA	susceptible
PNI0164	ERR433846	2	3575	1	THE GAMBIA	susceptible
PNI0286	ERR433852	8	3404	5	THE GAMBIA	susceptible
PNI0275	ERR433856	8	3404	5	THE GAMBIA	susceptible
PNI0258	ERR433857	8	3404	5	THE GAMBIA	susceptible
PATH2272	ERR433880	1	1421	19F	PERU	MDR
2009211285	ERR433914	1	2514	19A	UNITED STATES	MDR
2009211248	ERR433915	4	199	19A	UNITED STATES	susceptible
2009212862	ERR433945	3	60	33F	UNITED STATES	susceptible
2010209958	ERR433991	1	1451	19A	UNITED STATES	MDR
PNI0169	ERR438986	2	618	1	THE GAMBIA	susceptible
PNI0569	ERR438987	2	618	1	THE GAMBIA	susceptible
PNI0295	ERR438998	2	618	1	THE GAMBIA	susceptible
PNI0290	ERR438999	2	618	1	THE GAMBIA	susceptible
PNI0259	ERR439003	8	3404	5	THE GAMBIA	susceptible
5377_98	ERR449105	18	9898	14	UNITED STATES	MDR
0487_00	ERR449116	3	496	18C	UNITED STATES	susceptible
4429_03	ERR449125	23	1509	6A	UNITED STATES	MDR
6972_03	ERR449139	4	1757	19F	UNITED STATES	susceptible
2845_99	ERR449147	23	1394	6B	UNITED STATES	MDR
7721_99	ERR449154	16	81	19F	UNITED STATES	MDR
5812_99	ERR449155	15	191	7F	UNITED STATES	susceptible
6378_99	ERR449167	1	236	19F	UNITED STATES	MDR
1582_99	ERR449176	4	645	15B/15C	UNITED STATES	susceptible
3913_99	ERR449198	3	100	33F	UNITED STATES	susceptible
1013_99	ERR449234	16	81	23F	UNITED STATES	MDR
3031_03	ERR449237	4	667	19A	UNITED STATES	susceptible
1839_98	ERR449261	4	199	15B/15C	UNITED STATES	susceptible
4566_00	ERR449263	23	146	6B	UNITED STATES	susceptible
4740_00	ERR449264	4	668	19A	UNITED STATES	susceptible
GPS_ES_388HSJD	ERR4501376	10	276	19A	SPAIN	MDR
GPS_ES_424HSJD	ERR4501381	10	276	19A	SPAIN	MDR
GPS_ES_932HSJD	ERR4501405	10	230	24F	SPAIN	MDR
GPS_ES_1447HSJD	ERR4501436	10	276	19A	SPAIN	MDR
GPS_ES_1596HSJD	ERR4501448	10	276	19A	SPAIN	MDR
1288_98	ERR460189	18	12699	14	UNITED STATES	MDR
0452_99	ERR460195	23	384	6B	UNITED STATES	MDR
2009218325	ERR460199	4	667	19A	UNITED STATES	susceptible
PNI0373	ERR467045	2	618	1	THE GAMBIA	susceptible
ZA_GPS_SP106	ERR490714	18	2652	14	SOUTH AFRICA	MDR
ZA_GPS_SP114	ERR490722	14	242	6B	SOUTH AFRICA	MDR
ZA_GPS_SP125	ERR490733	8	5659	5	SOUTH AFRICA	susceptible
ZA_GPS_SP144	ERR490752	8	5659	5	SOUTH AFRICA	susceptible
ZA_GPS_SP151	ERR490759	18	2652	14	SOUTH AFRICA	MDR
ZA_GPS_SP154	ERR490762	14	1444	23F	SOUTH AFRICA	MDR
ZA_GPS_SP159	ERR490767	1	8678	19F	SOUTH AFRICA	MDR
ZA_GPS_SP175	ERR490783	8	5659	5	SOUTH AFRICA	susceptible
PATH2550	ERR505512	14	242	23F	PERU	MDR
PATH2741	ERR505546	1	236	19F	PERU	MDR
PATH3210	ERR505577	14	242	23F	PERU	MDR
PATH3225	ERR505590	1	11396	19F	PERU	MDR
PATH3231	ERR505595	23	1129	6B	PERU	MDR
PATH3247	ERR505611	16	5593	13	PERU	MDR
PATH3264	ERR505628	18	5468	7C	PERU	MDR
PATH3499	ERR505726	1	9906	19F	PERU	MDR
2010220270	ERR505755	4	199	15B/15C	UNITED STATES	susceptible
2010223245	ERR505762	5	8197	19A	UNITED STATES	susceptible
2009203513	ERR505778	1	320	19A	UNITED STATES	MDR
2009205599	ERR505779	1	320	19A	UNITED STATES	MDR
2010210051	ERR505792	12	10179	3	UNITED STATES	susceptible
3364_99	ERR505813	16	67	14	UNITED STATES	MDR
4464_99	ERR505831	16	738	9N	UNITED STATES	susceptible
2915_99	ERR505835	1	236	19F	UNITED STATES	MDR
1461_00	ERR505837	12	180	3	UNITED STATES	susceptible
2010200832	ERR505852	4	199	19A	UNITED STATES	MDR
ZA_GPS_SP10	ERR505900	9	63	14	SOUTH AFRICA	MDR
ZA_GPS_SP26	ERR505916	16	81	6A	SOUTH AFRICA	MDR
ZA_GPS_SP39	ERR505929	14	9911	23F	SOUTH AFRICA	MDR
ZA_GPS_SP41	ERR505931	8	5659	5	SOUTH AFRICA	susceptible
ZA_GPS_SP67	ERR505957	8	5659	5	SOUTH AFRICA	susceptible
ZA_GPS_SP70	ERR505960	16	81	6A	SOUTH AFRICA	MDR
ZA_GPS_SP76	ERR505966	8	5659	5	SOUTH AFRICA	susceptible
ZA_GPS_SP77	ERR505967	1	420	19F	SOUTH AFRICA	MDR
2010220292	ERR506038	5	338	23A	UNITED STATES	MDR
ZA_GPS_SP429	ERR568619	18	13	14	SOUTH AFRICA	MDR
ZA_GPS_SP430	ERR568620	18	13	14	SOUTH AFRICA	MDR
ZA_GPS_SP448	ERR568637	14	6285	23F	SOUTH AFRICA	MDR
ZA_GPS_SP500	ERR568687	14	5653	23F	SOUTH AFRICA	MDR
ZA_GPS_SP521	ERR568705	14	10653	23F	SOUTH AFRICA	MDR
ZA_GPS_SP600	ERR570412	9	2414	14	SOUTH AFRICA	MDR
PATH3174	ERR577863	14	6344	23F	PERU	MDR
2013202396	ERR596394	12	180	3	UNITED STATES	susceptible
2013207647	ERR596400	12	180	3	UNITED STATES	susceptible
2013208592	ERR596401	5	338	23A	UNITED STATES	susceptible
2013210885	ERR596404	15	191	7F	UNITED STATES	susceptible
2013202648	ERR596407	5	338	23A	UNITED STATES	susceptible
2012219771	ERR596413	16	66	9N	UNITED STATES	susceptible
2009218327	ERR600092	9	63	15A	UNITED STATES	MDR
2009217734	ERR600104	4	199	15B/15C	UNITED STATES	susceptible
2010205244	ERR600111	5	10724	23B	UNITED STATES	susceptible
2013212244	ERR600132	16	66	9N	UNITED STATES	susceptible
2013212457	ERR600133	4	667	19A	UNITED STATES	susceptible
2013201122	ERR600134	3	496	18C	UNITED STATES	susceptible
2013208489	ERR600137	4	200	15B/15C	UNITED STATES	susceptible
2012214035	ERR600151	4	2344	19A	UNITED STATES	MDR
2012214417	ERR600152	5	338	23A	UNITED STATES	susceptible
2012214924	ERR600161	1	271	19F	UNITED STATES	MDR
2013206212	ERR600172	4	1673	19A	UNITED STATES	susceptible
2013201224	ERR600180	9	63	15A	UNITED STATES	MDR
2013201223	ERR600181	4	199	15B/15C	UNITED STATES	susceptible
2012225750	ERR600182	4	199	15B/15C	UNITED STATES	susceptible
2012221324	ERR600188	18	1797	7C	UNITED STATES	susceptible
2012218039	ERR600206	16	632	9N	UNITED STATES	susceptible
2012212660	ERR600216	15	191	7F	UNITED STATES	susceptible
2012212529	ERR600217	15	191	7F	UNITED STATES	susceptible
2012214450	ERR600218	4	199	15B/15C	UNITED STATES	susceptible
2012214490	ERR600221	15	191	7F	UNITED STATES	susceptible
2012214921	ERR600223	5	338	23A	UNITED STATES	susceptible
2012218050	ERR600230	15	191	7F	UNITED STATES	susceptible
2012225591	ERR600241	15	191	7F	UNITED STATES	susceptible
2013209090	ERR600244	12	180	3	UNITED STATES	susceptible
2013211441	ERR600255	16	632	9N	UNITED STATES	susceptible
2012212202	ERR600262	15	191	7F	UNITED STATES	susceptible
2012215453	ERR600270	12	180	3	UNITED STATES	susceptible
2012214952	ERR600275	15	191	7F	UNITED STATES	susceptible
2012215804	ERR600277	5	1373	23B	UNITED STATES	susceptible
1867_01	ERR600285	18	13	14	UNITED STATES	MDR
3102_01	ERR600287	23	273	6B	UNITED STATES	MDR
3601_01	ERR600288	23	90	6B	UNITED STATES	MDR
3751_02	ERR600297	9	782	14	UNITED STATES	MDR
6299_05	ERR600302	1	271	19F	UNITED STATES	MDR
5090_06	ERR600307	3	100	33F	UNITED STATES	susceptible
GPS_ZA_715	ERR600314	18	1492	14	SOUTH AFRICA	MDR
GPS_ZA_741	ERR600339	18	2652	14	SOUTH AFRICA	MDR
GPS_ZA_751	ERR600349	18	2652	14	SOUTH AFRICA	MDR
GPS_ZA_764	ERR600362	2	8314	1	SOUTH AFRICA	MDR
GPS_ZA_788	ERR600385	14	242	6B	SOUTH AFRICA	MDR
GPS_ZA_846	ERR600442	14	2059	23F	SOUTH AFRICA	MDR
GPS_ZA_902	ERR600498	14	10738	23F	SOUTH AFRICA	MDR
GPS_ZA_904	ERR600500	14	5653	23F	SOUTH AFRICA	MDR
GPS_ZA_933	ERR600529	14	242	6B	SOUTH AFRICA	MDR
GPS_ZA_934	ERR600530	14	2059	23F	SOUTH AFRICA	MDR
GPS_ZA_942	ERR600538	14	6279	23F	SOUTH AFRICA	MDR
GPS_ZA_981	ERR600576	14	5653	23F	SOUTH AFRICA	MDR
GPS_ZA_1012	ERR600601	18	2652	14	SOUTH AFRICA	MDR
GPS_ZA_1015	ERR600604	14	2059	23F	SOUTH AFRICA	MDR
GPS_ZA_1017	ERR600606	9	2414	14	SOUTH AFRICA	MDR
GPS_ZA_1020	ERR600609	18	2652	14	SOUTH AFRICA	MDR
GPS_ZA_1023	ERR600612	14	2059	23F	SOUTH AFRICA	MDR
GPS_ZA_1024	ERR600613	14	6279	23F	SOUTH AFRICA	MDR
GPS_ZA_1034	ERR600623	18	1492	14	SOUTH AFRICA	MDR
GPS_ZA_1035	ERR600624	10	11748	14	SOUTH AFRICA	MDR
GPS_ZA_1004	ERR632963	14	6279	23F	SOUTH AFRICA	MDR
GPS_ZA_1040	ERR632969	8	5659	5	SOUTH AFRICA	susceptible
GPS_ZA_1043	ERR632972	18	1492	14	SOUTH AFRICA	MDR
GPS_ZA_1063	ERR632992	23	90	6B	SOUTH AFRICA	MDR
GPS_ZA_1077	ERR633006	18	2652	14	SOUTH AFRICA	MDR
GPS_ZA_1083	ERR633012	1	271	19F	SOUTH AFRICA	MDR
GPS_ZA_1099	ERR633028	18	2652	14	SOUTH AFRICA	MDR
GPS_ZA_1122	ERR633049	14	6279	23F	SOUTH AFRICA	MDR
GPS_ZA_1124	ERR633051	18	2652	14	SOUTH AFRICA	MDR
GPS_ZA_1131	ERR633058	10	230	14	SOUTH AFRICA	MDR
GPS_ZA_1151	ERR633077	10	230	14	SOUTH AFRICA	MDR
GPS_ZA_1160	ERR633086	1	271	19F	SOUTH AFRICA	MDR
GPS_ZA_1170	ERR633096	2	612	1	SOUTH AFRICA	susceptible
GPS_ZA_1176	ERR633102	10	230	14	SOUTH AFRICA	MDR
GPS_ZA_1183	ERR633109	10	230	14	SOUTH AFRICA	MDR
GPS_ZA_1213	ERR646550	14	6279	23F	SOUTH AFRICA	MDR
GPS_ZA_1229	ERR646566	16	6216	23F	SOUTH AFRICA	MDR
GPS_ZA_1244	ERR646581	14	8741	19A	SOUTH AFRICA	MDR
GPS_ZA_1247	ERR646584	10	230	14	SOUTH AFRICA	MDR
GPS_ZA_1252	ERR646589	18	1492	14	SOUTH AFRICA	MDR
GPS_ZA_1253	ERR646590	9	2414	14	SOUTH AFRICA	MDR
GPS_ZA_1258	ERR646595	23	2156	6B	SOUTH AFRICA	MDR
GPS_ZA_1262	ERR646599	2	612	1	SOUTH AFRICA	susceptible
GPS_ZA_1281	ERR646618	18	1492	14	SOUTH AFRICA	MDR
2012218049	ERR662317	15	191	7F	UNITED STATES	susceptible
2012218067	ERR662318	15	191	7F	UNITED STATES	susceptible
2012220641	ERR662322	9	63	15A	UNITED STATES	MDR
2012220662	ERR662324	12	10768	3	UNITED STATES	susceptible
2012221577	ERR662327	12	180	3	UNITED STATES	MDR
2012224310	ERR662333	15	191	7F	UNITED STATES	susceptible
2012225724	ERR662335	3	62	11A	UNITED STATES	susceptible
2013206215	ERR662337	12	180	3	UNITED STATES	susceptible
2013205799	ERR662345	12	180	3	UNITED STATES	susceptible
2009214044	ERR662365	9	63	15A	UNITED STATES	MDR
2010200780	ERR662370	15	10765	7F	UNITED STATES	susceptible
2012215624	ERR662377	12	180	3	UNITED STATES	susceptible
2012210256	ERR662389	9	63	15A	UNITED STATES	MDR
2012211516	ERR662390	4	199	15B/15C	UNITED STATES	susceptible
2012214434	ERR662393	4	199	15B/15C	UNITED STATES	susceptible
2012214505	ERR662404	9	63	15A	UNITED STATES	MDR
2013202621	ERR662410	4	199	15B/15C	UNITED STATES	susceptible
2012219828	ERR662413	4	199	19A	UNITED STATES	susceptible
2013208522	ERR662415	15	191	7F	UNITED STATES	susceptible
2012210259	ERR662416	12	180	3	UNITED STATES	susceptible
2012213996	ERR662428	4	199	15B/15C	UNITED STATES	susceptible
2012214461	ERR662432	15	191	7F	UNITED STATES	susceptible
2012215769	ERR662437	15	11728	7F	UNITED STATES	susceptible
2012216057	ERR662438	12	180	3	UNITED STATES	susceptible
GPS_ZA_1412	ERR701812	9	2414	14	SOUTH AFRICA	MDR
GPS_ZA_1100	ERR708300	5	172	19A	SOUTH AFRICA	susceptible
GPS_ZA_1548	ERR714518	14	2059	23F	SOUTH AFRICA	MDR
GPS_ZA_1689	ERR714564	5	172	23F	SOUTH AFRICA	MDR
GPS_ZA_1729	ERR714604	9	2414	14	SOUTH AFRICA	MDR
GPS_ZA_1751	ERR714626	18	11675	14	SOUTH AFRICA	MDR
GPS_ZA_1752	ERR714627	5	172	23F	SOUTH AFRICA	MDR
GPS_ZA_1868	ERR714648	2	217	1	SOUTH AFRICA	susceptible
GPS_ZA_1882	ERR714662	2	612	1	SOUTH AFRICA	susceptible
GPS_ZA_1883	ERR714663	2	8314	1	SOUTH AFRICA	MDR
GPS_ZA_1886	ERR714666	2	217	1	SOUTH AFRICA	susceptible
GPS_ZA_1888	ERR714668	2	612	1	SOUTH AFRICA	susceptible
GPS_ZA_1889	ERR714669	3	10068	33A	SOUTH AFRICA	susceptible
GPS_ZA_1928	ERR714708	18	10799	14	SOUTH AFRICA	MDR
GPS_ZA_1943	ERR714723	5	361	35B	SOUTH AFRICA	susceptible
GPS_ZA_1291	ERR730527	10	230	14	SOUTH AFRICA	MDR
GPS_ZA_1298	ERR730534	18	10814	14	SOUTH AFRICA	MDR
GPS_ZA_1300	ERR730536	14	6279	23F	SOUTH AFRICA	MDR
GPS_ZA_1319	ERR730555	10	230	14	SOUTH AFRICA	MDR
GPS_ZA_1326	ERR730562	23	2156	6B	SOUTH AFRICA	MDR
GPS_ZA_1331	ERR730567	18	1492	14	SOUTH AFRICA	MDR
GPS_ZA_1347	ERR730583	14	12562	23F	SOUTH AFRICA	MDR
GPS_ZA_2051	ERR730615	2	217	1	SOUTH AFRICA	MDR
GPS_ZA_2086	ERR730619	4	416	19A	SOUTH AFRICA	susceptible
GPS_ZA_2130	ERR730658	14	8337	23F	SOUTH AFRICA	MDR
GPS_ZA_1573	ERR730671	14	242	14	SOUTH AFRICA	MDR
GPS_ZA_1600	ERR730698	14	2059	23F	SOUTH AFRICA	MDR
GPS_ZA_1609	ERR730707	18	2652	14	SOUTH AFRICA	MDR
GPS_ZA_1622	ERR730720	18	1492	14	SOUTH AFRICA	MDR
GPS_ZA_1642	ERR730740	14	10818	6B	SOUTH AFRICA	MDR
GPS_ZA_1644	ERR730742	18	2652	14	SOUTH AFRICA	MDR
GPS_ZA_1774	ERR730777	14	8337	23F	SOUTH AFRICA	MDR
GPS_ZA_1777	ERR730780	2	217	1	SOUTH AFRICA	susceptible
GPS_ZA_1789	ERR730792	18	2652	14	SOUTH AFRICA	MDR
GPS_ZA_1793	ERR730796	18	12232	14	SOUTH AFRICA	MDR
GPS_ZA_1819	ERR730822	14	10604	23F	SOUTH AFRICA	MDR
GPS_ZA_1838	ERR730841	18	2652	14	SOUTH AFRICA	MDR
GPS_ZA_1851	ERR730854	2	612	1	SOUTH AFRICA	susceptible
GPS_ZA_1964	ERR730872	2	217	1	SOUTH AFRICA	susceptible
GPS_ZA_1965	ERR730873	18	2652	14	SOUTH AFRICA	MDR
GPS_ZA_1967	ERR730875	1	11696	19F	SOUTH AFRICA	MDR
GPS_ZA_1980	ERR730888	2	612	1	SOUTH AFRICA	susceptible
GPS_ZA_1998	ERR730906	3	10068	33F	SOUTH AFRICA	susceptible
GPS_ZA_2005	ERR730913	10	11749	14	SOUTH AFRICA	MDR
GPS_ZA_2006	ERR730914	2	612	1	SOUTH AFRICA	susceptible
GPS_ZA_2008	ERR730916	2	612	1	SOUTH AFRICA	susceptible
GPS_ZA_2009	ERR730917	14	6279	23F	SOUTH AFRICA	MDR
GPS_ZA_2012	ERR730920	2	612	1	SOUTH AFRICA	susceptible
GPS_ZA_2028	ERR730936	18	2652	14	SOUTH AFRICA	MDR
GPS_ZA_2032	ERR730940	14	6279	23F	SOUTH AFRICA	MDR
GPS_ZA_2040	ERR730948	14	6305	6B	SOUTH AFRICA	MDR
GPS_ZA_2052	ERR736907	9	63	14	SOUTH AFRICA	MDR
GPS_ZA_2056	ERR736911	2	217	1	SOUTH AFRICA	susceptible
GPS_ZA_2060	ERR736915	18	11675	14	SOUTH AFRICA	MDR
GPS_ZA_2081	ERR736934	8	5659	5	SOUTH AFRICA	susceptible
GPS_ZA_2090	ERR736940	5	361	35B	SOUTH AFRICA	susceptible
GPS_US_2013208713	ERR742339	12	180	3	UNITED STATES	susceptible
GPS_US_2013212843	ERR742341	12	180	3	UNITED STATES	susceptible
GPS_US_8724_03	ERR742358	12	11873	3	UNITED STATES	susceptible
GPS_US_5235_00	ERR742368	16	81	19F	UNITED STATES	MDR
GPS_US_8290_07	ERR742389	16	2346	19A	UNITED STATES	MDR
GPS_US_2008227920	ERR742398	3	2705	33F	UNITED STATES	susceptible
GPS_US_2008232885	ERR742413	16	2346	19A	UNITED STATES	MDR
GPS_US_2522_01	ERR742417	18	13	14	UNITED STATES	MDR
GPS_US_2841_01	ERR742418	18	13	14	UNITED STATES	MDR
GPS_US_4308_04	ERR742427	4	667	19A	UNITED STATES	susceptible
GPS_US_0181_01	ERR742430	18	13	14	UNITED STATES	MDR
GPS_US_0254_01	ERR742431	18	13	14	UNITED STATES	MDR
GPS_US_7711_03	ERR742455	23	384	6B	UNITED STATES	MDR
GPS_US_5187_03	ERR742485	3	62	11A	UNITED STATES	susceptible
GPS_US_6103_03	ERR742486	4	199	19A	UNITED STATES	susceptible
GPS_US_4196_07	ERR742495	4	12729	15B/15C	UNITED STATES	susceptible
GPS_US_2008227516	ERR742504	4	667	19A	UNITED STATES	susceptible
GPS_US_2008229069	ERR742507	4	12731	15B/15C	UNITED STATES	susceptible
GPS_US_6578_04	ERR742519	4	667	19A	UNITED STATES	susceptible
GPS_US_3694_03	ERR742557	16	632	9N	UNITED STATES	susceptible
GPS_US_2009203630	ERR742587	4	667	19A	UNITED STATES	susceptible
GPS_US_5307_05	ERR742605	4	667	19A	UNITED STATES	susceptible
GPS_US_2010205399_R1	ERR742617	4	667	19A	UNITED STATES	susceptible
GPS_US_2009211127_R1	ERR742632	5	2777	6C	UNITED STATES	susceptible
GPS_US_2009211133_R1	ERR742633	12	12734	3	UNITED STATES	susceptible
GPS_US_2009212860_R1	ERR742636	9	63	23B	UNITED STATES	MDR
GPS_US_2009218339_R1	ERR742657	9	8324	15A	UNITED STATES	MDR
GPS_US_2013215448_R1	ERR742666	5	1150	6C	UNITED STATES	susceptible
GPS_US_PATH508	ERR742709	10	5033	14	MOZAMBIQUE	MDR
GPS_US_PATH594	ERR742772	8	289	5	MOZAMBIQUE	susceptible
GPS_US_PATH638	ERR742805	8	5056	5	MOZAMBIQUE	susceptible
GPS_US_PATH5421	ERR750982	14	6279	23F	MOZAMBIQUE	MDR
GPS_US_PATH5451	ERR751007	16	81	23F	KUWAIT	MDR
GPS_US_PATH5505	ERR751039	8	245	5	MOZAMBIQUE	susceptible
GPS_US_PATH5507	ERR751041	14	2059	23F	MOZAMBIQUE	MDR
GPS_US_PATH5516	ERR751050	9	4902	14	MOZAMBIQUE	MDR
GPS_US_PATH5522	ERR751056	9	4902	14	MOZAMBIQUE	MDR
GPS_US_PATH5534	ERR751067	10	230	14	MOZAMBIQUE	MDR
GPS_US_PATH5540	ERR751073	8	245	5	MOZAMBIQUE	susceptible
GPS_US_PATH5546	ERR751079	8	5659	5	MOZAMBIQUE	susceptible
GPS_US_PATH5547	ERR751080	8	5659	5	MOZAMBIQUE	susceptible
GPS_US_PATH5595	ERR751130	9	2097	14	MOZAMBIQUE	susceptible
GPS_ZA_2234	ERR773816	14	2059	23F	SOUTH AFRICA	MDR
GPS_ZA_2243	ERR773825	2	217	1	SOUTH AFRICA	susceptible
GPS_ZA_2253	ERR773835	10	8374	14	SOUTH AFRICA	MDR
GPS_ZA_2258	ERR773840	3	445	33F	SOUTH AFRICA	susceptible
GPS_ZA_2259	ERR773841	8	5659	5	SOUTH AFRICA	susceptible
GPS_ZA_2262	ERR773844	8	5659	5	SOUTH AFRICA	susceptible
GPS_ZA_2264	ERR773846	2	217	1	SOUTH AFRICA	MDR
GPS_ZA_2300	ERR773882	2	217	1	SOUTH AFRICA	MDR
GPS_ZA_2301	ERR773883	14	8299	19A	SOUTH AFRICA	MDR
GPS_ZA_2211	ERR773982	2	612	1	SOUTH AFRICA	susceptible
GPS_ZA_2232	ERR774003	8	5659	5	SOUTH AFRICA	susceptible
GPS_ZA_2349	ERR774024	3	3847	8	SOUTH AFRICA	susceptible
GPS_ZA_2360	ERR774035	5	361	35B	SOUTH AFRICA	susceptible
GPS_ZA_2363	ERR774038	5	361	35B	SOUTH AFRICA	susceptible
GPS_ZA_2366	ERR774041	5	1535	7C	SOUTH AFRICA	susceptible
GPS_ZA_2404	ERR774079	5	361	35B	SOUTH AFRICA	susceptible
GPS_ZA_2649	ERR774134	2	217	1	SOUTH AFRICA	susceptible
GPS_ZA_2655	ERR774140	3	445	22F	SOUTH AFRICA	susceptible
GPS_ZA_2657	ERR774142	5	172	35B	SOUTH AFRICA	susceptible
GPS_ZA_2659	ERR774144	2	217	1	SOUTH AFRICA	susceptible
GPS_ZA_2681	ERR774164	3	1012	33F	SOUTH AFRICA	susceptible
GPS_ZA_2687	ERR774169	5	361	35B	SOUTH AFRICA	susceptible
GPS_ZA_2695	ERR774177	5	361	35B	SOUTH AFRICA	susceptible
GPS_ZA_2702	ERR774184	4	411	15B/15C	SOUTH AFRICA	susceptible
GPS_ZA_2707	ERR774189	1	271	3	SOUTH AFRICA	MDR
GPS_ZA_2710	ERR774192	3	3847	8	SOUTH AFRICA	susceptible
GPS_ZA_2723	ERR774205	9	2613	15A	SOUTH AFRICA	susceptible
GPS_ZA_2726	ERR774208	14	6279	23F	SOUTH AFRICA	susceptible
GPS_ZA_2728	ERR774210	3	445	22F	SOUTH AFRICA	susceptible
GPS_ZA_2729	ERR774211	18	2652	14	SOUTH AFRICA	susceptible
GPS_ZA_2735	ERR774217	8	7050	5	SOUTH AFRICA	susceptible
GPS_ZA_1172	ERR774227	10	230	14	SOUTH AFRICA	MDR
GPS_ZA_2749	ERR774231	4	199	15B/15C	SOUTH AFRICA	susceptible
GPS_ZA_2756	ERR774249	2	217	1	SOUTH AFRICA	susceptible
GPS_ZA_2761	ERR774256	12	180	3	SOUTH AFRICA	susceptible
GPS_ZA_2762	ERR774257	2	217	1	SOUTH AFRICA	susceptible
GPS_ZA_2767	ERR774264	3	12574	8	SOUTH AFRICA	susceptible
GPS_ZA_2771	ERR774270	3	10857	31	SOUTH AFRICA	susceptible
GPS_ZA_2772	ERR774271	2	217	1	SOUTH AFRICA	susceptible
GPS_ZA_2780	ERR774281	2	9067	1	SOUTH AFRICA	susceptible
GPS_ZA_16	ERR774283	14	8337	23F	SOUTH AFRICA	MDR
GPS_ZA_2425	ERR774287	2	9067	1	SOUTH AFRICA	susceptible
GPS_ZA_2430	ERR774292	4	201	15B/15C	SOUTH AFRICA	susceptible
GPS_ZA_2440	ERR774302	2	217	1	SOUTH AFRICA	MDR
GPS_ZA_2453	ERR774315	2	8314	1	SOUTH AFRICA	MDR
GPS_ZA_2454	ERR774316	14	2059	23F	SOUTH AFRICA	MDR
GPS_ZA_2469	ERR774331	14	2059	23F	SOUTH AFRICA	MDR
GPS_ZA_2500	ERR774362	14	6279	23F	SOUTH AFRICA	MDR
GPS_ZA_2501	ERR774363	3	445	22F	SOUTH AFRICA	susceptible
GPS_ZA_2502	ERR774364	16	282	6A	SOUTH AFRICA	MDR
GPS_ZA_2507	ERR774369	2	217	1	SOUTH AFRICA	susceptible
GPS_ZA_2528	ERR774484	3	445	33F	SOUTH AFRICA	susceptible
GPS_ZA_2548	ERR774504	3	3847	8	SOUTH AFRICA	susceptible
GPS_ZA_2552	ERR774508	16	10869	23F	SOUTH AFRICA	MDR
GPS_ZA_2559	ERR774515	5	361	35D	SOUTH AFRICA	susceptible
GPS_ZA_2561	ERR774517	3	3847	8	SOUTH AFRICA	susceptible
GPS_ZA_2567	ERR774523	5	361	35B	SOUTH AFRICA	susceptible
GPS_ZA_2575	ERR774531	5	361	35B	SOUTH AFRICA	susceptible
GPS_ZA_2594	ERR774550	3	3847	8	SOUTH AFRICA	susceptible
GPS_ZA_2599	ERR774555	12	180	3	SOUTH AFRICA	susceptible
GPS_MW_C12085_R1	ERR774569	2	217	1	MALAWI	MDR
GPS_MW_D44741_R1	ERR774572	2	217	1	MALAWI	MDR
GPS_MW_D31094_R1	ERR774576	2	217	1	MALAWI	MDR
GPS_MW_C22697_R1	ERR774582	2	217	1	MALAWI	MDR
GPS_MW_D184_R1	ERR774583	2	217	1	MALAWI	MDR
GPS_MW_D32648_R1	ERR774586	2	12739	1	MALAWI	MDR
GPS_MW_C11657_R1	ERR774591	2	217	1	MALAWI	MDR
GPS_MW_A30425_R1	ERR774595	2	217	1	MALAWI	MDR
GPS_MW_C7253_R1	ERR774628	9	10608	33F	MALAWI	susceptible
GPS_MW_C19783_R1	ERR774644	2	217	1	MALAWI	MDR
GPS_MW_D42785_R1	ERR774646	2	11745	1	MALAWI	MDR
GPS_MW_D28038_R1	ERR774686	2	217	1	MALAWI	MDR
GPS_MW_D25066_R1	ERR774688	2	217	1	MALAWI	MDR
GPS_US_6073_02	ERR845741	4	199	15B/15C	UNITED STATES	susceptible
GPS_US_4975_02	ERR845743	4	667	19A	UNITED STATES	susceptible
GPS_US_PATH655	ERR845762	10	230	14	MOZAMBIQUE	MDR
GPS_MW_A26988_R1	ERR862259	2	217	1	MALAWI	susceptible
GPS_MW_D7940_R1	ERR862332	2	217	1	MALAWI	MDR
GPS_MW_BIP1I1	ERR862474	2	217	1	MALAWI	MDR
GPS_MW_C22964	ERR869908	2	217	1	MALAWI	MDR
GPS_MW_D54278	ERR869970	2	217	1	MALAWI	MDR
GPS_GM_1011	ERR870128	2	3081	1	THE GAMBIA	susceptible
GPS_GM_1014	ERR870131	8	3404	5	THE GAMBIA	susceptible
GPS_US_4338_98_R1	ERR876462	23	10912	6B	UNITED STATES	susceptible
GPS_US_1014_00_R1	ERR876477	23	90	6A	UNITED STATES	MDR
GPS_US_2748_99_R1	ERR876483	14	242	14	UNITED STATES	MDR
GPS_US_1457_00_R1	ERR876488	3	12754	33F	UNITED STATES	susceptible
GPS_US_1148_98_R1	ERR876495	3	1012	33F	UNITED STATES	susceptible
GPS_US_2244_99_R1	ERR876510	15	191	7F	UNITED STATES	susceptible
GPS_US_2477_99_R1	ERR876511	16	632	9N	UNITED STATES	susceptible
GPS_US_5108_99_R1	ERR876525	23	641	6B	UNITED STATES	MDR
GPS_US_6542_99_R1	ERR876527	3	62	11A	UNITED STATES	susceptible
GPS_US_5756_99_R1	ERR876533	16	66	9N	UNITED STATES	susceptible
GPS_US_6981_03_R1	ERR876544	23	146	6B	UNITED STATES	susceptible
GPS_US_1953_00_R1	ERR876546	23	12756	6B	UNITED STATES	susceptible
GPS_SI_826_P	ERR876584	15	191	7F	SLOVENIA	susceptible
GPS_SI_838_P	ERR876592	3	53	8	SLOVENIA	susceptible
GPS_SI_851_P	ERR876601	15	191	7F	SLOVENIA	susceptible
GPS_SI_873_P	ERR876619	3	53	8	SLOVENIA	susceptible
GPS_PL_543_10	ERR884343	23	90	6B	POLAND	MDR
GPS_PL_648_10	ERR884344	18	423	19F	POLAND	MDR
GPS_PL_1444_10	ERR884350	16	81	23F	POLAND	MDR
GPS_PL_1532_10	ERR884351	12	505	3	POLAND	susceptible
GPS_PL_1736_10	ERR884355	23	90	6B	POLAND	MDR
GPS_PL_1884_10	ERR884356	12	180	3	POLAND	susceptible
GPS_PL_2009_10	ERR884357	18	15	14	POLAND	MDR
GPS_PL_2349_10	ERR884360	14	242	23F	POLAND	MDR
GPS_PL_3682_10	ERR884361	15	191	19F	POLAND	susceptible
GPS_PL_3775_10	ERR884362	12	505	3	POLAND	susceptible
GPS_PL_8668_10	ERR884371	1	236	19F	POLAND	MDR
GPS_PL_430_11	ERR884374	12	505	3	POLAND	MDR
GPS_PL_702_11	ERR884375	23	273	6B	POLAND	MDR
GPS_PL_727_11	ERR884377	18	423	19F	POLAND	MDR
GPS_PL_1236_11	ERR884382	1	236	19F	POLAND	MDR
GPS_PL_1729_11	ERR884386	12	2049	3	POLAND	MDR
GPS_PL_9447_11	ERR884397	3	10920	11A	POLAND	MDR
GPS_PL_9541_11	ERR884398	16	9257	15B/15C	POLAND	MDR
GPS_PL_10636_11	ERR884402	4	199	15B/15C	POLAND	MDR
GPS_PL_10826_11	ERR884403	10	319	19A	POLAND	MDR
GPS_PL_10965_11	ERR884404	18	15	14	POLAND	MDR
GPS_PL_193_12	ERR884407	12	505	3	POLAND	MDR
PNI0180_R1	ERR913420	8	3404	5	THE GAMBIA	susceptible
GPS_NP_0072	ERR979924	10	3135	10A	NEPAL	MDR
GPS_NP_2037	ERR979947	10	1553	7B	NEPAL	MDR
GPS_NP_4074	ERR980043	10	1553	7B	NEPAL	MDR
GPS_NP_6036	ERR980092	9	7552	14	NEPAL	MDR
GPS_NP_6817	ERR980187	12	4655	3	NEPAL	susceptible
GPS_NP_0024	ERR980219	2	217	1	NEPAL	susceptible
GPS_NP_1364	ERR980314	10	1553	7B	NEPAL	MDR
SP61	SAMN29865797	3	166	11A	CHINA	MDR
SP378	SAMN29866585	3	143	14	CHINA	MDR
SP700	SAMN29866719	3	166	9V	CHINA	MDR
SP991	SAMN29867417	4	876	14	CHINA	MDR
SP1021	SAMN29867447	4	876	14	CHINA	MDR
AP200	CP002121	3	62	11A	-	-
ATCC_700669	FM211187	16	81	23F	-	-
D39V	CP027540	622	595	2	-	-
Hungary19A-6	CP000936	738	268	19A	-	-
INV104	FQ312030	31	227	1	-	-
OXC141	FQ312027	12	180	3	-	-
Taiwan19F-14	CP000921	1	236	19F	-	-
TIGR4	AE005672	27	205	4	-	-
