# Supplementary material for: Point mutations in functionally diverse genes are associated with increased natural DNA transformation in multidrug resistant Streptococcus pneumoniae
Source: Nucleic Acids Res. 2024 Dec 3;53(1):gkae1140. doi: 10.1093/nar/gkae1140 (PMC11724299; doi:10.1093/nar/gkae1140)
Supplement: gkae1140_Supplemental_Files [file gkae1140_supplemental_files.zip › Table S3.xlsx]

## Sheet: Feuil1
Table S3. Prevalence of susceptible and multidrug resistant (MDR) strains in the major (nstrains ≥ 100) Global Pneumococcal Sequence Clusters (GPSCs).
GPSC	Total strains	Number in susceptible strains	Number in MDR strains	Number in susceptible strains selected in our GWAS	Number in MDR strains selected in our GWAS
1	1406	8	828	0	50
2	1012	147	55	50	50
10	896	12	230	5	50
6	731	34	81
5	706	100	19	50	5
8	675	112	10	50	5
9	638	5	130	5	50
4	515	132	12	50	5
14	494	7	167	5	50
13	472	46	6
23	458	8	160	5	50
16	456	86	112	50	50
3	439	147	6	50	5
17	389	40	2
18	348	17	101	5	50
26	337	5	19
11	336	52	22
22	301	15	1
12	300	116	16	50	5
21	275	1	0
7	270	75	3
37	242	28	16
15	231	173	0	50	0
34	222	4	0
33	211	31	0
43	198	13	10
40	196	7	1
30	194	13	2
32	184	83	0
27	174	83	3
31	174	76	3
53	168	4	0
25	164	2	1
48	162	5	9
61	160	24	0
47	158	2	18
20	152	2	1
58	143	1	0
19	141	87	1
54	141	9	1
24	134	32	5
41	131	5	9
62	126	2	2
38	124	51	3
44	124	11	1
56	123	28	1
68	121	23	1
51	113	28	0
52	113	15	0
39	105	56	1
50	102	55	1
67	102	11	5
