# Supplementary material for: Point mutations in functionally diverse genes are associated with increased natural DNA transformation in multidrug resistant Streptococcus pneumoniae
Source: Nucleic Acids Res. 2024 Dec 3;53(1):gkae1140. doi: 10.1093/nar/gkae1140 (PMC11724299; doi:10.1093/nar/gkae1140)
Supplement: gkae1140_Supplemental_Files [file gkae1140_supplemental_files.zip › Table S6.xlsx]

## Sheet: A
Table S6 (A). Non-synonymous SNPs associated with multidrug resistance according to GWAS-1 (see Materials and Methods for selection criteria).
	a Mutations in blue are in genes known contributors to antibiotic resistance.
	a Mutations in green are in genes intersecting with our Mutseq screens and/or were introduced in D39V during the current study for testing their role in transformation efficiency.
	a In red are the genes intersecting with our Mutseq screens; these genes are also presented in Table 2.
	ains : insertion; del : deletion; dup : duplication; fs : frameshift; ter : termination(Stop); ext*?: stop lost (extension); * : stop gain; 1? : initiator codon variant
	bthe p-value of association, unadjusted for population structure.
	cthe p-value of association, adjusted for population structure.
SNPa	Gene	Product	MDR_strains_with_SNP	Sensitive_strains_with_SNP	filter-pvalueb	lrt-pvaluec
SPV_0006 G1130E	mfd	Transcription-repair coupling factor	67	12	7.85e-15	0.0405
SPV_0006 T55M	mfd	Transcription-repair coupling factor	69	13	4.11e-15	0.11
SPV_0006 V692I	mfd	Transcription-repair coupling factor	93	18	1.79e-24	0.421
SPV_0009 S13 G		Hypothetical protein	60	8	2.57e-14	0.00437
SPV_0010 K72E		Hypothetical protein	60	8	2.57e-14	0.00437
SPV_0025 E70K		tRNA-specific adenosine-34 deaminase	60	0	7.89e-20	1
SPV_0029 A379T	radA	DNA repair protein RadA	60	0	7.89e-20	1
SPV_0029 K391Q	radA	DNA repair protein RadA	88	5	3.93e-30	0.0794
SPV_0040 S206T	yeiH	Putative membrane protein YeiH	101	19	2.96e-29	0.0257
SPV_0040 V289I	yeiH	Putative membrane protein YeiH	101	18	7.09e-30	0.00685
SPV_0040 Y256H	yeiH	Putative membrane protein YeiH	83	11	5.02e-23	0.422
SPV_0041 G362C	araT	N-acetyl-L%2CL-diaminopimelate aminotransferase	60	0	7.89e-20	1
SPV_0050 D360Y	comB	Competence-stimulating peptide ABC transporter permease protein ComB	77	4	1.07e-24	1
SPV_0050 I311V	comB	Competence-stimulating peptide ABC transporter permease protein ComB	78	2	9.29e-27	0.288
SPV_0051 A62V	purC	Phosphoribosylaminoimidazole-succinocarboxamide synthase	77	2	3.13e-26	0.421
SPV_0052 E133K	purL	Phosphoribosylformylglycinamidine synthase%2C synthetase and glutamine amidotransferase subunits	79	1	4.26e-28	0.32
SPV_0054 I188L	purM	Phosphoribosylformylglycinamidine cyclo-ligase	66	0	1.87e-22	1
SPV_0056 M63I	vanZ	Teicoplanin resistance protein VanZ	60	0	7.89e-20	1
SPV_0057 A211P	purH	Bifunctional inosine monophosphate cyclohydrolase/phosphoribosylaminoimidazolecarboxamide formyltransferase	47	0	9.15e-15	0.184
SPV_0057 S158A	purH	Bifunctional inosine monophosphate cyclohydrolase/phosphoribosylaminoimidazolecarboxamide formyltransferase	84	0	9.59e-32	1.81e-07
SPV_0057 T164S	purH	Bifunctional inosine monophosphate cyclohydrolase/phosphoribosylaminoimidazolecarboxamide formyltransferase	77	0	7.53e-28	1.92e-07
SPV_0058 A120I	purD	Phosphoribosylamine--glycine ligase	61	4	2.77e-17	0.346
SPV_0058 S287A	purD	Phosphoribosylamine--glycine ligase	85	11	3.95e-24	7.57e-06
SPV_0060 I21T	purK	N5-carboxyaminoimidazole ribonucleotide synthase	60	0	7.89e-20	1
SPV_0063 T1277I	strH	Beta-hexosaminidase StrH	66	12	2.02e-14	0.000818
SPV_0064 V77I	cpsR	Transcriptional regulator%2C GntR family	73	0	8.57e-26	1
SPV_0071 IS160TI	galM	Aldose 1-epimerase	59	0	2.07e-19	1
SPV_0093 D346N	ptvC	Putative membrane protein	58	0	5.36e-19	1
SPV_0093 DKV256EKI	ptvC	Putative membrane protein	58	0	5.36e-19	1
SPV_0093 H248Y	ptvC	Putative membrane protein	67	0	6.5e-23	0.0763
SPV_0093 I159L	ptvC	Putative membrane protein	60	0	7.89e-20	0.165
SPV_0093 I170S	ptvC	Putative membrane protein	66	0	1.87e-22	0.079
SPV_0093 I67M	ptvC	Putative membrane protein	58	0	5.36e-19	1
SPV_0093 R209H	ptvC	Putative membrane protein	58	0	5.36e-19	1
SPV_0093 S205T	ptvC	Putative membrane protein	61	0	2.97e-20	0.112
SPV_0093 T288S	ptvC	Putative membrane protein	58	0	5.36e-19	1
SPV_0093 T316A	ptvC	Putative membrane protein	58	0	5.36e-19	1
SPV_0093 T34R	ptvC	Putative membrane protein	65	3	1.06e-19	0.401
SPV_0094 A126V	ptvB	Putative membrane-associated protein	60	0	7.89e-20	1
SPV_0094 D295E	ptvB	Putative membrane-associated protein	59	2	6.98e-18	1
SPV_0094 EEVILR134NDVII G	ptvB	Putative membrane-associated protein	42	0	5.17e-13	1
SPV_0094 G120D	ptvB	Putative membrane-associated protein	64	0	1.48e-21	1
SPV_0094 I249V	ptvB	Putative membrane-associated protein	59	0	2.07e-19	0.344
SPV_0094 K263E	ptvB	Putative membrane-associated protein	59	0	2.07e-19	0.344
SPV_0094 K50E	ptvB	Putative membrane-associated protein	68	2	8.39e-22	0.0168
SPV_0094 N212H	ptvB	Putative membrane-associated protein	58	0	5.36e-19	1
SPV_0094 N293D	ptvB	Putative membrane-associated protein	59	2	6.98e-18	1
SPV_0094 S131N	ptvB	Putative membrane-associated protein	42	0	5.17e-13	1
SPV_0094 S174 G	ptvB	Putative membrane-associated protein	58	0	5.36e-19	1
SPV_0094 S37A	ptvB	Putative membrane-associated protein	61	0	2.97e-20	0.159
SPV_0094 T48M	ptvB	Putative membrane-associated protein	61	0	2.97e-20	0.159
SPV_0094 TPFL112SPFI	ptvB	Putative membrane-associated protein	65	2	1.92e-20	1
SPV_0094 V201D	ptvB	Putative membrane-associated protein	62	2	3.87e-19	0.0291
SPV_0094 W4L	ptvB	Putative membrane-associated protein	67	0	6.5e-23	0.0763
SPV_0094 Y129S	ptvB	Putative membrane-associated protein	42	0	5.17e-13	1
SPV_0095 I82V	ptvA	Integral membrane protein (putative)	58	0	5.36e-19	1
SPV_0095 N194D	ptvA	Integral membrane protein (putative)	67	0	6.5e-23	0.0763
SPV_0095 R22Q	ptvA	Integral membrane protein (putative)	58	0	5.36e-19	1
SPV_0095 T103S	ptvA	Integral membrane protein (putative)	58	0	5.36e-19	1
SPV_0096 Q20K	ptvR	Transcriptional regulator%2C PadR family	58	0	5.36e-19	1
SPV_0101 A117T	gph	Phosphoglycolate phosphatase	60	0	7.89e-20	0.137
SPV_0101 A207E	gph	Phosphoglycolate phosphatase	60	2	2.69e-18	1
SPV_0101 DLLE91ELLQ	gph	Phosphoglycolate phosphatase	44	0	1.06e-13	0.205
SPV_0101 E121 G	gph	Phosphoglycolate phosphatase	60	2	2.69e-18	1
SPV_0101 I90V	gph	Phosphoglycolate phosphatase	60	2	2.69e-18	1
SPV_0101 S111P	gph	Phosphoglycolate phosphatase	58	2	1.78e-17	1
SPV_0101 S132Y	gph	Phosphoglycolate phosphatase	59	0	2.07e-19	0.155
SPV_0101 SS98KN	gph	Phosphoglycolate phosphatase	44	0	1.06e-13	0.205
SPV_0101 T149I	gph	Phosphoglycolate phosphatase	59	2	6.98e-18	1
SPV_0101 Ter211Ter	gph	Phosphoglycolate phosphatase	60	2	2.69e-18	1
SPV_0107 E377Q		Amino acid ABC transporter membrane-spanning permease	42	0	5.17e-13	0.211
SPV_0107 I318L		Amino acid ABC transporter membrane-spanning permease	60	7	6.39e-15	0.00519
SPV_0107 K368Q		Amino acid ABC transporter membrane-spanning permease	42	0	5.17e-13	0.211
SPV_0107 ST384AL		Amino acid ABC transporter membrane-spanning permease	42	0	5.17e-13	0.211
SPV_0107 V322L		Amino acid ABC transporter membrane-spanning permease	60	7	6.39e-15	0.00519
SPV_0107 V356I		Amino acid ABC transporter membrane-spanning permease	36	0	4.94e-11	0.225
SPV_0112 A239V		Hypothetical protein	46	0	2.09e-14	1
SPV_0112 MT199IA		Hypothetical protein	46	4	1.24e-11	1
SPV_0116 A113V		Hypothetical protein	59	4	1.82e-16	0.13
SPV_0116 G43D		Hypothetical protein	59	9	2.39e-13	0.127
SPV_0116 N95_L98del		Hypothetical protein	58	3	9.33e-17	1
SPV_0116 R27C		Hypothetical protein	70	6	7.6e-20	0.697
SPV_0117 DE13EQ		Hypothetical protein	38	0	1.12e-11	0.22
SPV_0117 VI11AL		Hypothetical protein	38	0	1.12e-11	0.22
SPV_0119 L12F		Hypothetical protein	59	5	8.52e-16	1
SPV_0120 N186D		Hypothetical protein	58	6	9.3e-15	1
SPV_0122 A130V		Hypothetical protein	58	11	6.95e-12	0.032
SPV_0122 T141N		Hypothetical protein	58	9	5.69e-13	0.032
SPV_0124 A108D		Hypothetical protein	67	12	7.85e-15	0.353
SPV_0124 A62V		Hypothetical protein	66	8	9.13e-17	1
SPV_0127 DKA327EKT	mnmA	tRNA-specific 2-thiouridylase MnmA	58	4	4.58e-16	1
SPV_0134 P137S		tRNA threonylcarbamoyladenosine biosynthesis protein TsaB	53	0	5.27e-17	0.000622
SPV_0134 RVIELI140EVLEKV		tRNA threonylcarbamoyladenosine biosynthesis protein TsaB	53	0	5.27e-17	0.000622
SPV_0136 A100T	tsaD	N(6)-L-threonylcarbamoyladenine synthase TsaD	64	7	1.5e-16	0.428
SPV_0138 G226E	epsF	Exopolysaccharide biosynthesis glycosyltransferase EpsF	59	3	3.67e-17	1
SPV_0141 E72 G		Asparagine synthetase	58	0	5.36e-19	0.156
SPV_0141 P35L		Asparagine synthetase	62	0	1.11e-20	0.0164
SPV_0142 A240V		Hypothetical protein	58	0	5.36e-19	0.156
SPV_0142 L63fs		Hypothetical protein	58	0	5.36e-19	0.156
SPV_0142 R244I		Hypothetical protein	58	9	5.69e-13	1
SPV_0143 F351I	ugd	UDP-glucose 6-dehydrogenase	58	11	6.95e-12	1
SPV_0147 A192V		Hypothetical protein	58	0	5.36e-19	0.156
SPV_0152 E302D	dapE	N-acyl-L-amino acid amidohydrolase	83	6	1.85e-26	0.076
SPV_0157 D164N		Two-component system sensor histidine kinase	57	6	2.27e-14	0.293
SPV_0158 A347D		Two-component system response regulator	71	3	1.86e-22	1
SPV_0158 A34V		Two-component system response regulator	75	10	1.39e-19	1
SPV_0158 G141E		Two-component system response regulator	57	0	1.37e-18	0.157
SPV_0159 A38T		Hypothetical protein	71	3	1.86e-22	0.313
SPV_0167 M279I	ribB	Bifunctional 3%2C4-dihydroxy-2-butanone 4-phosphate synthase/GTP cyclohydrolase II RibB	61	8	1.04e-14	0.0387
SPV_0167 T174I	ribB	Bifunctional 3%2C4-dihydroxy-2-butanone 4-phosphate synthase/GTP cyclohydrolase II RibB	61	8	1.04e-14	0.0387
SPV_0167 V200A	ribB	Bifunctional 3%2C4-dihydroxy-2-butanone 4-phosphate synthase/GTP cyclohydrolase II RibB	61	8	1.04e-14	0.0387
SPV_0169 M157I	ribD	Bifunctional diaminohydroxyphosphoribosylaminopyrimidine deaminase/5-amino-6-(5-phosphoribosylamino)uracil reductase RibD	61	0	2.97e-20	0.224
SPV_0169 P49S	ribD	Bifunctional diaminohydroxyphosphoribosylaminopyrimidine deaminase/5-amino-6-(5-phosphoribosylamino)uracil reductase RibD	61	9	4.04e-14	0.224
SPV_0169 S156T	ribD	Bifunctional diaminohydroxyphosphoribosylaminopyrimidine deaminase/5-amino-6-(5-phosphoribosylamino)uracil reductase RibD	61	11	5.32e-13	1
SPV_0170 V142I	ruvA	Holliday junction DNA helicase RuvA	61	9	4.04e-14	0.224
SPV_0171 G155D	tag	DNA-3-methyladenine glycosylase	67	9	1.41e-16	0.508
SPV_0184 P32_A33insVaQQVQQP		Hypothetical protein	40	0	2.44e-12	1
SPV_0186 E129N		Competence-damage induced protein	60	0	7.89e-20	1
SPV_0186 H136Q		Competence-damage induced protein	60	0	7.89e-20	1
SPV_0189 FQSP24SQSA		Acetyltransferase	49	0	1.71e-15	0.0974
SPV_0190 P62L	nrdG	Ribonucleotide reductase of class III%2C activating protein	60	6	1.51e-15	1
SPV_0190 S40A	nrdG	Ribonucleotide reductase of class III%2C activating protein	35	4	4.17e-08	0.0286
SPV_0225 E119 G		Ferric iron ABC transporter ATP-binding protein	46	9	7.53e-09	0.0544
SPV_0231 T234I		Transcriptional regulator	41	0	1.13e-12	0.504
SPV_0234 Y425C		Cellobiose-specific PTS IIC component	61	4	2.77e-17	0.282
SPV_0238 A584T	leuS	Leucyl-tRNA synthetase	64	0	1.48e-21	1
SPV_0238 C399Y	leuS	Leucyl-tRNA synthetase	64	2	5.29e-20	1
SPV_0238 V723I	leuS	Leucyl-tRNA synthetase	65	1	3.28e-21	1
SPV_0246 L327F	proS	Prolyl-tRNA synthetase	38	0	1.12e-11	1
SPV_0247 R113C	bglA	6-phospho-beta-glucosidase	47	3	1.27e-12	1
SPV_0248 EN164QD	glmS	Glucosamine--fructose-6-phosphate aminotransferase	52	0	1.28e-16	9.67e-05
SPV_0248 V431I	glmS	Glucosamine--fructose-6-phosphate aminotransferase	47	3	1.27e-12	0.967
SPV_0249 G203D		Oxidoreductase	48	1	2.24e-14	0.436
SPV_0249 A286V		Oxidoreductase	38	0	1.12e-11	1
SPV_0249 E279D		Oxidoreductase	48	1	2.24e-14	0.436
SPV_0249 R310C		Oxidoreductase	47	0	9.15e-15	1
SPV_0250 G1099E	spuA	Pullulanase SpuA	48	1	2.24e-14	0.436
SPV_0250 Q1150_D1151insNEASHPAYQ	spuA	Pullulanase SpuA	39	0	5.24e-12	1
SPV_0250 T1143I	spuA	Pullulanase SpuA	48	1	2.24e-14	0.436
SPV_0254 S110F	polC	DNA polymerase III	47	0	9.15e-15	1
SPV_0256 K23R	relE1	mRNA interferase RelE1	47	0	9.15e-15	1
SPV_0257 S35P		Hypothetical protein	47	0	9.15e-15	1
SPV_0258 T335I	pepS	Aminopeptidase PepS	50	0	7.26e-16	0.000614
SPV_0263 V10I	manM	Mannose-specific PTS IIC component	47	0	9.15e-15	0.447
SPV_0265 V124A	adhA	Alcohol dehydrogenase	49	0	1.71e-15	0.326
SPV_0266 A33T		Hydrolase%2C HAD superfamily	50	0	7.26e-16	0.00369
SPV_0266 K27E		Hydrolase%2C HAD superfamily	54	0	2.15e-17	0.0021
SPV_0266 V8L		Hydrolase%2C HAD superfamily	48	0	3.97e-15	0.173
SPV_0267 G399A		Guanine-hypoxanthine permease	77	0	7.53e-28	1.18e-05
SPV_0267 S410A		Guanine-hypoxanthine permease	47	0	9.15e-15	0.198
SPV_0267 TV331SI		Guanine-hypoxanthine permease	73	0	8.57e-26	0.000681
SPV_0267 V269I		Guanine-hypoxanthine permease	71	1	5.32e-24	0.00213
SPV_0267 V449A		Guanine-hypoxanthine permease	77	1	4.98e-27	0.000641
SPV_0268 A136T		Membrane-bound protease%2C CAAX family	41	0	1.13e-12	1
SPV_0268 E143*		Membrane-bound protease%2C CAAX family	41	0	1.13e-12	1
SPV_0268 I216V		Membrane-bound protease%2C CAAX family	43	1	1.29e-12	7.78e-07
SPV_0268 IA216VV		Membrane-bound protease%2C CAAX family	43	1	1.29e-12	1
SPV_0268 M122L		Membrane-bound protease%2C CAAX family	41	0	1.13e-12	1
SPV_0268 T168M		Membrane-bound protease%2C CAAX family	41	0	1.13e-12	1
SPV_0268 T191I		Membrane-bound protease%2C CAAX family	41	1	6.12e-12	0.00154
SPV_0268 V165I		Membrane-bound protease%2C CAAX family	41	0	1.13e-12	1
SPV_0269 A179T	sulA	Dihydropteroate synthase	83	2	1.62e-29	2.58e-06
SPV_0269 A189E	sulA	Dihydropteroate synthase	85	1	1.7e-31	0.000299
SPV_0269 A5T	sulA	Dihydropteroate synthase	55	0	8.69e-18	1
SPV_0269 P195Q	sulA	Dihydropteroate synthase	83	1	2.49e-30	3.92e-05
SPV_0269 P202S	sulA	Dihydropteroate synthase	46	0	2.09e-14	0.00245
SPV_0269 R58_P59dup	sulA	Dihydropteroate synthase	43	0	2.35e-13	1
SPV_0269 T170K	sulA	Dihydropteroate synthase	65	1	3.28e-21	0.00203
SPV_0269 V11A	sulA	Dihydropteroate synthase	107	11	2.52e-39	1.78e-08
SPV_0269 VVaEARAQ124EVaKA GAK	sulA	Dihydropteroate synthase	40	0	2.44e-12	1
SPV_0270 A200T	sulB	Bifunctional dihydrofolate synthase/folylpolyglutamate synthase	41	0	1.13e-12	1
SPV_0270 A244S	sulB	Bifunctional dihydrofolate synthase/folylpolyglutamate synthase	41	0	1.13e-12	1
SPV_0270 A369D	sulB	Bifunctional dihydrofolate synthase/folylpolyglutamate synthase	81	1	3.38e-29	0.00735
SPV_0270 ASNDFL G282VaNILIA	sulB	Bifunctional dihydrofolate synthase/folylpolyglutamate synthase	38	0	1.12e-11	1
SPV_0270 D215V	sulB	Bifunctional dihydrofolate synthase/folylpolyglutamate synthase	41	0	1.13e-12	1
SPV_0270 D375A	sulB	Bifunctional dihydrofolate synthase/folylpolyglutamate synthase	41	0	1.13e-12	1
SPV_0270 D392 G	sulB	Bifunctional dihydrofolate synthase/folylpolyglutamate synthase	79	0	6.37e-29	0.0403
SPV_0270 E5Q	sulB	Bifunctional dihydrofolate synthase/folylpolyglutamate synthase	61	0	2.97e-20	0.209
SPV_0270 F286L	sulB	Bifunctional dihydrofolate synthase/folylpolyglutamate synthase	33	2	1.04e-08	0.000509
SPV_0270 H394Q	sulB	Bifunctional dihydrofolate synthase/folylpolyglutamate synthase	81	1	3.38e-29	0.00252
SPV_0270 I302V	sulB	Bifunctional dihydrofolate synthase/folylpolyglutamate synthase	59	1	1.24e-18	0.0691
SPV_0270 I44V	sulB	Bifunctional dihydrofolate synthase/folylpolyglutamate synthase	50	0	7.26e-16	0.00369
SPV_0270 K380E	sulB	Bifunctional dihydrofolate synthase/folylpolyglutamate synthase	61	0	2.97e-20	0.0841
SPV_0270 K59N	sulB	Bifunctional dihydrofolate synthase/folylpolyglutamate synthase	71	2	3.23e-23	0.000296
SPV_0270 L126I	sulB	Bifunctional dihydrofolate synthase/folylpolyglutamate synthase	36	2	1.23e-09	2.69e-05
SPV_0270 L42I	sulB	Bifunctional dihydrofolate synthase/folylpolyglutamate synthase	90	2	9.48e-34	5.75e-06
SPV_0270 L64M	sulB	Bifunctional dihydrofolate synthase/folylpolyglutamate synthase	49	0	1.71e-15	0.226
SPV_0270 M192I	sulB	Bifunctional dihydrofolate synthase/folylpolyglutamate synthase	89	2	4.07e-33	1.32e-05
SPV_0270 N34D	sulB	Bifunctional dihydrofolate synthase/folylpolyglutamate synthase	41	0	1.13e-12	1
SPV_0270 NV400KL	sulB	Bifunctional dihydrofolate synthase/folylpolyglutamate synthase	82	0	1.37e-30	0.0029
SPV_0270 Q409K	sulB	Bifunctional dihydrofolate synthase/folylpolyglutamate synthase	61	0	2.97e-20	0.0621
SPV_0270 R228C	sulB	Bifunctional dihydrofolate synthase/folylpolyglutamate synthase	41	0	1.13e-12	1
SPV_0270 S253 G	sulB	Bifunctional dihydrofolate synthase/folylpolyglutamate synthase	47	2	2.65e-13	0.000304
SPV_0270 S91P	sulB	Bifunctional dihydrofolate synthase/folylpolyglutamate synthase	44	1	5.83e-13	0.000846
SPV_0270 T223A	sulB	Bifunctional dihydrofolate synthase/folylpolyglutamate synthase	55	0	8.69e-18	0.161
SPV_0270 TS252I G	sulB	Bifunctional dihydrofolate synthase/folylpolyglutamate synthase	41	0	1.13e-12	1
SPV_0270 V325A	sulB	Bifunctional dihydrofolate synthase/folylpolyglutamate synthase	79	1	4.26e-28	0.0396
SPV_0270 V426T	sulB	Bifunctional dihydrofolate synthase/folylpolyglutamate synthase	41	0	1.13e-12	1
SPV_0270 Y258H	sulB	Bifunctional dihydrofolate synthase/folylpolyglutamate synthase	90	2	9.48e-34	1.11e-05
SPV_0271 DA20NV	sulC	GTP cyclohydrolase I type 1	46	0	2.09e-14	1
SPV_0272 A135V	sulD	Bifunctional dihydroneopterin aldolase/2-amino-4-hydroxy-6-hydroxymethyldihydropteridine pyrophosphokinase	49	4	1.11e-12	0.0501
SPV_0272 A159E	sulD	Bifunctional dihydroneopterin aldolase/2-amino-4-hydroxy-6-hydroxymethyldihydropteridine pyrophosphokinase	48	1	2.24e-14	0.0319
SPV_0276 G11D		Hypothetical protein	46	2	5.97e-13	1
SPV_0277 S320F	celA	6-phospho-beta-glucosidase	46	0	2.09e-14	1
SPV_0277 V390I	celA	6-phospho-beta-glucosidase	53	6	7.12e-13	0.307
SPV_0280 N511S	celR	Transcriptional antiterminator of lichenan operon%2C BglG family	50	5	2.09e-12	0.0419
SPV_0285 S604Y		Maltodextrin glucosidase	46	0	2.09e-14	1
SPV_0286 G132S	basA	Glutathione peroxidase family protein	53	7	2.79e-12	0.185
SPV_0286 A33T	basA	Glutathione peroxidase family protein	46	0	2.09e-14	1
SPV_0286 T39M	basA	Glutathione peroxidase family protein	46	0	2.09e-14	1
SPV_0287 A1012T	spnHL	Hyaluronate lyase precursor SpnHL	59	1	1.24e-18	1
SPV_0287 A114V	spnHL	Hyaluronate lyase precursor SpnHL	46	0	2.09e-14	1
SPV_0287 E937D	spnHL	Hyaluronate lyase precursor SpnHL	59	2	6.98e-18	1
SPV_0287 Q379K	spnHL	Hyaluronate lyase precursor SpnHL	47	6	8.99e-11	0.0383
SPV_0287 S822 G	spnHL	Hyaluronate lyase precursor SpnHL	59	1	1.24e-18	1
SPV_0287 T978I	spnHL	Hyaluronate lyase precursor SpnHL	59	1	1.24e-18	1
SPV_0289 E57Q	eda	Bifunctional 4-hydroxy-2-oxoglutarate aldolase/2-dehydro-3-deoxyphosphogluconate aldolase	46	0	2.09e-14	1
SPV_0289 L76I	eda	Bifunctional 4-hydroxy-2-oxoglutarate aldolase/2-dehydro-3-deoxyphosphogluconate aldolase	51	0	3.06e-16	0.0404
SPV_0289 N194D	eda	Bifunctional 4-hydroxy-2-oxoglutarate aldolase/2-dehydro-3-deoxyphosphogluconate aldolase	50	0	7.26e-16	1
SPV_0290 A282V		2-dehydro-3-deoxygluconokinase	46	0	2.09e-14	1
SPV_0290 A318E		2-dehydro-3-deoxygluconokinase	51	0	3.06e-16	0.0404
SPV_0290 AI146TL		2-dehydro-3-deoxygluconokinase	51	0	3.06e-16	0.0404
SPV_0290 D122 G		2-dehydro-3-deoxygluconokinase	50	0	7.26e-16	1
SPV_0290 E216K		2-dehydro-3-deoxygluconokinase	51	0	3.06e-16	0.0404
SPV_0290 E255 G		2-dehydro-3-deoxygluconokinase	51	0	3.06e-16	0.0404
SPV_0290 I272V		2-dehydro-3-deoxygluconokinase	51	0	3.06e-16	0.0404
SPV_0290 L224Q		2-dehydro-3-deoxygluconokinase	51	0	3.06e-16	0.0404
SPV_0290 N323K		2-dehydro-3-deoxygluconokinase	51	0	3.06e-16	0.0404
SPV_0290 S212R		2-dehydro-3-deoxygluconokinase	51	0	3.06e-16	0.0404
SPV_0290 S291Y		2-dehydro-3-deoxygluconokinase	46	0	2.09e-14	1
SPV_0290 T189A		2-dehydro-3-deoxygluconokinase	51	0	3.06e-16	0.0404
SPV_0290 V161I		2-dehydro-3-deoxygluconokinase	51	0	3.06e-16	0.0404
SPV_0290 Y90F		2-dehydro-3-deoxygluconokinase	51	0	3.06e-16	0.0404
SPV_0291 H166Y		Putative 4-deoxy-L-threo-5-hexosulose-uronate ketol-isomerase	51	0	3.06e-16	0.0404
SPV_0291 SQ45NP		Putative 4-deoxy-L-threo-5-hexosulose-uronate ketol-isomerase	49	0	1.71e-15	0.0409
SPV_0292 N249D		2-deoxy-D-gluconate 3-dehydrogenase	51	0	3.06e-16	0.0404
SPV_0294 A203V	ugl	Unsaturated chondroitin disaccharide hydrolase	44	0	1.06e-13	0.042
SPV_0294 A87E	ugl	Unsaturated chondroitin disaccharide hydrolase	50	0	7.26e-16	0.0407
SPV_0294 D48N	ugl	Unsaturated chondroitin disaccharide hydrolase	47	0	9.15e-15	0.0418
SPV_0294 E81K	ugl	Unsaturated chondroitin disaccharide hydrolase	45	0	4.72e-14	1
SPV_0294 F229L	ugl	Unsaturated chondroitin disaccharide hydrolase	44	0	1.06e-13	0.042
SPV_0294 K9E	ugl	Unsaturated chondroitin disaccharide hydrolase	55	8	1.98e-12	0.0363
SPV_0295 H138Y		Hyaluronate-oligosaccharide-specific PTS IIB component	45	0	4.72e-14	0.0326
SPV_0295 M3T		Hyaluronate-oligosaccharide-specific PTS IIB component	45	0	4.72e-14	1
SPV_0295 Q156E		Hyaluronate-oligosaccharide-specific PTS IIB component	51	1	1.76e-15	0.0104
SPV_0295 S135N		Hyaluronate-oligosaccharide-specific PTS IIB component	68	0	2.23e-23	0.0285
SPV_0296 D247N		Hyaluronate-oligosaccharide-specific PTS IIC component	51	3	4.61e-14	0.0348
SPV_0297 I271L		Hyaluronate-oligosaccharide-specific PTS IID component	52	3	1.96e-14	0.085
SPV_0298 Q40K	yajC-1	Preprotein translocase subunit YajC	50	2	2.19e-14	0.016
SPV_0301 D238N	regR	Transcriptional regulator RegR	51	0	3.06e-16	0.032
SPV_0301 I247V	regR	Transcriptional regulator RegR	51	0	3.06e-16	0.032
SPV_0301 L255P	regR	Transcriptional regulator RegR	51	0	3.06e-16	0.032
SPV_0301 N327S	regR	Transcriptional regulator RegR	51	0	3.06e-16	0.032
SPV_0301 N79T	regR	Transcriptional regulator RegR	51	0	3.06e-16	0.032
SPV_0301 Q151R	regR	Transcriptional regulator RegR	51	0	3.06e-16	0.032
SPV_0301 R313L	regR	Transcriptional regulator RegR	51	0	3.06e-16	0.032
SPV_0301 S216R	regR	Transcriptional regulator RegR	47	0	9.15e-15	0.0421
SPV_0301 S295A	regR	Transcriptional regulator RegR	51	0	3.06e-16	0.032
SPV_0303 ED62DN		Transcriptional regulator%2C PbsX family	47	0	9.15e-15	0.0421
SPV_0304 LV193SA	mraW	16S rRNA (cytosine(1402)-N(4))-methyltransferase MraW	61	4	2.77e-17	3.08e-05
SPV_0304 S286A	mraW	16S rRNA (cytosine(1402)-N(4))-methyltransferase MraW	46	0	2.09e-14	1
SPV_0305 K4R	ftsL	Cell division protein FtsL	78	4	3.21e-25	1.95e-05
SPV_0306 A153S	pbp2x	Penicillin-binding protein 2X	39	0	5.24e-12	0.383
SPV_0306 A172T	pbp2x	Penicillin-binding protein 2X	95	5	1.14e-34	1.77e-06
SPV_0306 A59V	pbp2x	Penicillin-binding protein 2X	39	0	5.24e-12	1
SPV_0306 A734T	pbp2x	Penicillin-binding protein 2X	73	1	5.56e-25	1.39e-07
SPV_0306 D311N	pbp2x	Penicillin-binding protein 2X	84	5	9.16e-28	0.000101
SPV_0306 D616E	pbp2x	Penicillin-binding protein 2X	51	2	9.33e-15	4.45e-07
SPV_0306 D740N	pbp2x	Penicillin-binding protein 2X	87	1	1.06e-32	1.1e-08
SPV_0306 EN102KK	pbp2x	Penicillin-binding protein 2X	44	0	1.06e-13	0.238
SPV_0306 I265L	pbp2x	Penicillin-binding protein 2X	37	0	2.36e-11	0.223
SPV_0306 I39V	pbp2x	Penicillin-binding protein 2X	78	4	3.21e-25	1.5e-05
SPV_0306 I462L	pbp2x	Penicillin-binding protein 2X	104	1	1.14e-44	2.73e-09
SPV_0306 K147T	pbp2x	Penicillin-binding protein 2X	42	0	5.17e-13	1
SPV_0306 KT116DA	pbp2x	Penicillin-binding protein 2X	40	0	2.44e-12	1
SPV_0306 M256V	pbp2x	Penicillin-binding protein 2X	59	4	1.82e-16	0.0017
SPV_0306 N444S	pbp2x	Penicillin-binding protein 2X	83	0	3.66e-31	1.6e-05
SPV_0306 N605T	pbp2x	Penicillin-binding protein 2X	59	1	1.24e-18	9.38e-07
SPV_0306 Q281L	pbp2x	Penicillin-binding protein 2X	45	0	4.72e-14	0.0201
SPV_0306 R254Q	pbp2x	Penicillin-binding protein 2X	59	4	1.82e-16	0.0017
SPV_0306 S165A	pbp2x	Penicillin-binding protein 2X	46	0	2.09e-14	0.168
SPV_0306 T GTR50S GSK	pbp2x	Penicillin-binding protein 2X	39	0	5.24e-12	1
SPV_0306 T230K	pbp2x	Penicillin-binding protein 2X	55	0	8.69e-18	0.0202
SPV_0306 T68I	pbp2x	Penicillin-binding protein 2X	44	0	1.06e-13	1
SPV_0306 T745K	pbp2x	Penicillin-binding protein 2X	87	0	1.53e-33	1.35e-09
SPV_0307 F147I	mraY	Phospho-N-acetylmuramoyl-pentapeptide-transferase	42	0	5.17e-13	0.216
SPV_0307 F151I	mraY	Phospho-N-acetylmuramoyl-pentapeptide-transferase	67	0	6.5e-23	0.00548
SPV_0307 I213V	mraY	Phospho-N-acetylmuramoyl-pentapeptide-transferase	95	1	6.51e-38	9.03e-06
SPV_0307 I82V	mraY	Phospho-N-acetylmuramoyl-pentapeptide-transferase	39	0	5.24e-12	0.219
SPV_0307 L271M	mraY	Phospho-N-acetylmuramoyl-pentapeptide-transferase	60	1	4.76e-19	0.00928
SPV_0307 L292F	mraY	Phospho-N-acetylmuramoyl-pentapeptide-transferase	39	0	5.24e-12	0.219
SPV_0307 M326R	mraY	Phospho-N-acetylmuramoyl-pentapeptide-transferase	44	0	1.06e-13	0.00488
SPV_0307 P142Q	mraY	Phospho-N-acetylmuramoyl-pentapeptide-transferase	43	0	2.35e-13	0.214
SPV_0307 V170I	mraY	Phospho-N-acetylmuramoyl-pentapeptide-transferase	98	1	4.75e-40	1.58e-06
SPV_0308 E691K	clpL	Putative ATP-dependent Clp proteinase ATP-binding subunit ClpL	61	10	1.5e-13	0.876
SPV_0308 QA66HT	clpL	Putative ATP-dependent Clp proteinase ATP-binding subunit ClpL	40	0	2.44e-12	0.375
SPV_0308 S59V	clpL	Putative ATP-dependent Clp proteinase ATP-binding subunit ClpL	45	1	2.62e-13	2.02e-06
SPV_0308 V61 G	clpL	Putative ATP-dependent Clp proteinase ATP-binding subunit ClpL	41	0	1.13e-12	0.049
SPV_0310 G198V		ATP-dependent Zn protease	47	2	2.65e-13	1
SPV_0315 I409L	cps2A	Exopolysaccharide biosynthesis transcriptional regulator Cps2A	41	0	1.13e-12	0.17
SPV_0315 L415I	cps2A	Exopolysaccharide biosynthesis transcriptional regulator Cps2A	51	7	1.43e-11	0.0734
SPV_0315 V477M	cps2A	Exopolysaccharide biosynthesis transcriptional regulator Cps2A	47	0	9.15e-15	1
SPV_0319 A242V	cps2E	Undecaprenyl-phosphate galactosephosphotransferase Cps2E	46	2	5.97e-13	0.749
SPV_0319 EH387VQ	cps2E	Undecaprenyl-phosphate galactosephosphotransferase Cps2E	50	3	1.07e-13	0.602
SPV_0319 P391S	cps2E	Undecaprenyl-phosphate galactosephosphotransferase Cps2E	50	3	1.07e-13	0.602
SPV_0319 R239H	cps2E	Undecaprenyl-phosphate galactosephosphotransferase Cps2E	44	0	1.06e-13	1
SPV_0319 T252N	cps2E	Undecaprenyl-phosphate galactosephosphotransferase Cps2E	50	5	2.09e-12	0.0554
SPV_0329 G30R	cps2M	dTDP-4-dehydrorhamnose 3%2C5-epimerase Cps2M	44	0	1.06e-13	1
SPV_0329 D16E	cps2M	dTDP-4-dehydrorhamnose 3%2C5-epimerase Cps2M	45	0	4.72e-14	0.116
SPV_0329 I9T	cps2M	dTDP-4-dehydrorhamnose 3%2C5-epimerase Cps2M	67	5	3.59e-19	0.000708
SPV_0329 Ter198Eext*?	cps2M	dTDP-4-dehydrorhamnose 3%2C5-epimerase Cps2M	55	10	2.46e-11	0.0522
SPV_0329 VRKI12ARKV	cps2M	dTDP-4-dehydrorhamnose 3%2C5-epimerase Cps2M	44	0	1.06e-13	0.117
SPV_0330 A331T	cps2N	dTDP-glucose 4%2C6-dehydratase Cps2N	47	0	9.15e-15	1
SPV_0331 M195I	cps2O	dTDP-4-dehydrorhamnose reductase Cps2O	47	0	9.15e-15	1
SPV_0331 T37I	cps2O	dTDP-4-dehydrorhamnose reductase Cps2O	47	0	9.15e-15	1
SPV_0335 A1509E	eng	Endo-alpha-N-acetylgalactosaminidase Eng	85	0	2.47e-32	0.0741
SPV_0335 A1578T	eng	Endo-alpha-N-acetylgalactosaminidase Eng	62	6	2.32e-16	0.23
SPV_0335 K1003E	eng	Endo-alpha-N-acetylgalactosaminidase Eng	62	0	1.11e-20	0.225
SPV_0335 Q1505_E1506insP G	eng	Endo-alpha-N-acetylgalactosaminidase Eng	46	0	2.09e-14	0.204
SPV_0335 Q601K	eng	Endo-alpha-N-acetylgalactosaminidase Eng	62	0	1.11e-20	0.225
SPV_0335 S977P	eng	Endo-alpha-N-acetylgalactosaminidase Eng	69	13	4.11e-15	0.737
SPV_0335 T1499_Q1503delinsDAP	eng	Endo-alpha-N-acetylgalactosaminidase Eng	46	0	2.09e-14	0.204
SPV_0336 D473N	pbp1a	Multimodular transpeptidase-transglycosylase%2C penicillin-binding protein 1A	58	0	5.36e-19	0.000379
SPV_0336 E285Q	pbp1a	Multimodular transpeptidase-transglycosylase%2C penicillin-binding protein 1A	39	0	5.24e-12	0.00192
SPV_0336 H503N	pbp1a	Multimodular transpeptidase-transglycosylase%2C penicillin-binding protein 1A	48	0	3.97e-15	0.0146
SPV_0336 TYY495IYH	pbp1a	Multimodular transpeptidase-transglycosylase%2C penicillin-binding protein 1A	52	0	1.28e-16	0.00363
SPV_0336 V505I	pbp1a	Multimodular transpeptidase-transglycosylase%2C penicillin-binding protein 1A	48	0	3.97e-15	0.196
SPV_0337 E165 G	recU	RecU Holliday junction resolvase	105	3	8.32e-44	1.72e-09
SPV_0337 F147Y	recU	RecU Holliday junction resolvase	69	0	7.56e-24	0.018
SPV_0337 Q60R	recU	RecU Holliday junction resolvase	100	3	7.27e-40	3.35e-08
SPV_0337 T15P	recU	RecU Holliday junction resolvase	91	0	4.52e-36	0.0289
SPV_0337 V122I	recU	RecU Holliday junction resolvase	63	0	4.07e-21	0.0209
SPV_0337 V8L	recU	RecU Holliday junction resolvase	99	3	4.06e-39	2.56e-07
SPV_0337 V97A	recU	RecU Holliday junction resolvase	105	3	8.32e-44	1.72e-09
SPV_0338 S51T		Hypothetical protein	63	12	3.13e-13	0.0473
SPV_0339 A2T	gpsB	Cell division protein GpsB	96	0	1.81e-39	7.14e-08
SPV_0339 N24S	gpsB	Cell division protein GpsB	98	1	4.75e-40	1.58e-06
SPV_0341 A325S	rlmL	23S rRNA (guanine(2445)-N(2))-methyltransferase	60	0	7.89e-20	0.0188
SPV_0341 I235V	rlmL	23S rRNA (guanine(2445)-N(2))-methyltransferase	65	0	5.28e-22	0.000483
SPV_0342 A184N	mapZ	Mid-cell-anchored protein Z	66	4	2e-19	0.0938
SPV_0342 A336T	mapZ	Mid-cell-anchored protein Z	60	0	7.89e-20	0.0188
SPV_0342 D148E	mapZ	Mid-cell-anchored protein Z	66	2	6.85e-21	0.000145
SPV_0342 D151E	mapZ	Mid-cell-anchored protein Z	60	0	7.89e-20	0.0188
SPV_0342 F75L	mapZ	Mid-cell-anchored protein Z	68	4	2.52e-20	5.58e-05
SPV_0342 I161V	mapZ	Mid-cell-anchored protein Z	66	3	3.8e-20	0.0369
SPV_0342 K94E	mapZ	Mid-cell-anchored protein Z	68	4	2.52e-20	5.58e-05
SPV_0342 L110P	mapZ	Mid-cell-anchored protein Z	66	2	6.85e-21	0.000157
SPV_0342 P44S	mapZ	Mid-cell-anchored protein Z	59	0	2.07e-19	0.161
SPV_0342 PK344TS	mapZ	Mid-cell-anchored protein Z	64	0	1.48e-21	0.000556
SPV_0342 Q327E	mapZ	Mid-cell-anchored protein Z	63	0	4.07e-21	0.0209
SPV_0342 S333T	mapZ	Mid-cell-anchored protein Z	60	0	7.89e-20	0.0188
SPV_0342 S98Y	mapZ	Mid-cell-anchored protein Z	59	2	6.98e-18	1
SPV_0342 V164A	mapZ	Mid-cell-anchored protein Z	69	4	8.77e-21	9.73e-07
SPV_0343 I159V	gnd	6-phosphogluconate dehydrogenase%2C decarboxylating	59	0	2.07e-19	0.161
SPV_0345 A152V	cbpF	Choline-binding protein CbpF	58	0	5.36e-19	0.159
SPV_0348 W12L	mvaK2	Phosphomevalonate kinase	49	5	4.71e-12	0.249
SPV_0349 L128F	fni	Isopentenyl-diphosphate delta-isomerase%2C FMN-dependent	46	2	5.97e-13	0.18
SPV_0351 A113T	vraS	Two-component system sensor histidine kinase VraS	31	0	1.79e-09	1
SPV_0357 ATF13TVI	cbpK	Choline-binding protein CbpK	44	0	1.06e-13	0.205
SPV_0357 M7T	cbpK	Choline-binding protein CbpK	47	7	3.27e-10	0.0227
SPV_0357 R55L	cbpK	Choline-binding protein CbpK	58	0	5.36e-19	0.159
SPV_0357 Va10A G	cbpK	Choline-binding protein CbpK	44	0	1.06e-13	0.205
SPV_0366 A130V	yrrC	RecD-like DNA helicase YrrC	61	0	2.97e-20	0.169
SPV_0366 A240V	yrrC	RecD-like DNA helicase YrrC	61	0	2.97e-20	0.169
SPV_0366 A431T	yrrC	RecD-like DNA helicase YrrC	61	0	2.97e-20	0.169
SPV_0366 A612T	yrrC	RecD-like DNA helicase YrrC	61	0	2.97e-20	0.169
SPV_0366 E739K	yrrC	RecD-like DNA helicase YrrC	61	1	1.81e-19	0.383
SPV_0366 I731V	yrrC	RecD-like DNA helicase YrrC	61	1	1.81e-19	0.383
SPV_0366 V153I	yrrC	RecD-like DNA helicase YrrC	62	11	2.2e-13	1
SPV_0366 Y717H	yrrC	RecD-like DNA helicase YrrC	79	1	4.26e-28	0.0855
SPV_0368 D155N	rnhC	Ribonuclease HIII	62	0	1.11e-20	0.225
SPV_0371 A259T	mutS2	Recombination inhibitory protein MutS2	62	4	1.06e-17	0.407
SPV_0371 K358R	mutS2	Recombination inhibitory protein MutS2	62	0	1.11e-20	0.225
SPV_0372 A286_A287del	glyP	Sodium/glycine symporter GlyP	61	8	1.04e-14	0.52
SPV_0374 A260T	shetA	Exfoliative toxin A	61	1	1.81e-19	1
SPV_0379 R100H	fabT	Transcriptional regulator of fatty acid biosynthesis FabT	61	0	2.97e-20	1
SPV_0384 A46S	fabG1	3-oxoacyl-[acyl-carrier protein] reductase FabG1	61	0	2.97e-20	1
SPV_0391 G20S	briC	BriC	61	0	2.97e-20	1
SPV_0396 I419V	gatB	Bifunctional aspartyl-tRNA(Asp) amidotransferase subunit B/glutamyl-tRNA(Glu) amidotransferase subunit B	60	4	7.15e-17	0.165
SPV_0412 A137V	glnHP1	Glutamine ABC transporter permease GlnHP1	60	0	7.89e-20	1
SPV_0414 E413A		Hypothetical protein	68	5	1.28e-19	0.0674
SPV_0414 NQ416KE		Hypothetical protein	68	5	1.28e-19	0.0674
SPV_0419 D184N	dinP	DNA polymerase IV	60	1	4.76e-19	1
SPV_0419 L278I	dinP	DNA polymerase IV	60	1	4.76e-19	1
SPV_0420 E465D	pfl	Pyruvate formate-lyase	63	11	8.96e-14	0.129
SPV_0420 R505K	pfl	Pyruvate formate-lyase	67	12	7.85e-15	0.00354
SPV_0422 D2V		Hypothetical protein	63	3	7.82e-19	0.446
SPV_0427 A8V	lacG-1	6-phospho-beta-galactosidase	60	0	7.89e-20	1
SPV_0427 P224L	lacG-1	6-phospho-beta-galactosidase	60	0	7.89e-20	1
SPV_0427 V6F	lacG-1	6-phospho-beta-galactosidase	66	3	3.8e-20	0.705
SPV_0428 A108V	lacE-1	Lactose-specific PTS IIBC components	60	1	4.76e-19	1
SPV_0428 A225V	lacE-1	Lactose-specific PTS IIBC components	60	0	7.89e-20	1
SPV_0428 A429V	lacE-1	Lactose-specific PTS IIBC components	60	0	7.89e-20	1
SPV_0428 D439E	lacE-1	Lactose-specific PTS IIBC components	67	13	2.77e-14	1
SPV_0428 I145V	lacE-1	Lactose-specific PTS IIBC components	60	0	7.89e-20	1
SPV_0428 P394S	lacE-1	Lactose-specific PTS IIBC components	67	13	2.77e-14	1
SPV_0433 Ter71Ter		Hypothetical protein	63	11	8.96e-14	1
SPV_0439 D74 G		Hypothetical protein	53	0	5.27e-17	0.216
SPV_0440 H11Y		Hypothetical protein	68	9	5.22e-17	1
SPV_0443 D368 G	nptA	Sodium-dependent phosphate transporter NptA	59	9	2.39e-13	1
SPV_0443 V142I	nptA	Sodium-dependent phosphate transporter NptA	58	11	6.95e-12	1
SPV_0444 S92_A104del	endoD	Endo-beta-N-acetylglucosaminidase EndoD	63	0	4.07e-21	0.000381
SPV_0449 D4fs		Hypothetical protein	60	3	1.43e-17	1
SPV_0454 N454D	hsdM	Type I restriction-modification system DNA-methyltransferase subunit M	60	0	7.89e-20	1
SPV_0458 D266E	hrcA	Heat-inducible transcription repressor HrcA	65	12	5.1e-14	0.0477
SPV_0461 A348T	dnaJ	Chaperone protein DnaJ	60	10	3.62e-13	0.0516
SPV_0461 I195V	dnaJ	Chaperone protein DnaJ	62	0	1.11e-20	1
SPV_0465 V241L	ecsB	ABC transporter permease protein EcsB	47	4	5.61e-12	0.084
SPV_0467 K94R	blpS	BlpS protein	60	0	7.89e-20	1
SPV_0468 TL30IP	blpR	Two-component system response regulator BlpR	75	0	8.3e-27	0.0559
SPV_0469 L7I	blpH	Two-component system sensor histidine kinase BlpH	44	0	1.06e-13	1
SPV_0469 NIA2YIF	blpH	Two-component system sensor histidine kinase BlpH	44	0	1.06e-13	1
SPV_0469 QEE221HDR	blpH	Two-component system sensor histidine kinase BlpH	57	0	1.37e-18	0.00341
SPV_0469 VI12IT	blpH	Two-component system sensor histidine kinase BlpH	61	11	5.32e-13	1
SPV_0484 A121T		Hypothetical protein	60	1	4.76e-19	1
SPV_0484 D118A		Hypothetical protein	60	1	4.76e-19	1
SPV_0485 NA32HV		Hypothetical protein	67	12	7.85e-15	0.281
SPV_0486 I38_L39insVFKI		Hypothetical protein	52	5	3.99e-13	0.241
SPV_0492 R14C		Acetyltransferase	60	1	4.76e-19	1
SPV_0494 A593V	valS	Valyl-tRNA synthetase	59	10	8.64e-13	0.681
SPV_0494 E823D	valS	Valyl-tRNA synthetase	64	0	1.48e-21	0.0116
SPV_0494 K858C	valS	Valyl-tRNA synthetase	59	8	6.29e-14	1
SPV_0496 S254F		Fic domain protein	59	0	2.07e-19	1
SPV_0503 K393E	bglA-2	6-phospho-beta-glucosidase	59	3	3.67e-17	1
SPV_0505 L104I	paiA	N1-spermidine/spermine acetyltransferase PaiA	62	3	2.09e-18	0.0412
SPV_0506 G34S	pheT	Phenylalanyl-tRNA synthetase beta chain	71	9	2.42e-18	0.228
SPV_0506 G41D	pheT	Phenylalanyl-tRNA synthetase beta chain	71	9	2.42e-18	0.228
SPV_0506 A789V	pheT	Phenylalanyl-tRNA synthetase beta chain	60	0	7.89e-20	1
SPV_0506 DA144NT	pheT	Phenylalanyl-tRNA synthetase beta chain	60	0	7.89e-20	1
SPV_0506 T230I	pheT	Phenylalanyl-tRNA synthetase beta chain	60	2	2.69e-18	1
SPV_0507 K312R		Putative integral membrane protein	60	4	7.15e-17	0.287
SPV_0510 FVa183LVV	metE	5-methyltetrahydropteroyltriglutamate--homocysteine methyltransferase	58	1	3.2e-18	0.292
SPV_0510 P629S	metE	5-methyltetrahydropteroyltriglutamate--homocysteine methyltransferase	58	4	4.58e-16	0.292
SPV_0511 R177H	metF	5%2C10-methylenetetrahydrofolate reductase	58	3	9.33e-17	1
SPV_0511 R3C	metF	5%2C10-methylenetetrahydrofolate reductase	58	6	9.3e-15	0.257
SPV_0511 S26L	metF	5%2C10-methylenetetrahydrofolate reductase	58	6	9.3e-15	0.257
SPV_0513 G47S	cysE	Serine acetyltransferase	61	1	1.81e-19	0.255
SPV_0513 E180A	cysE	Serine acetyltransferase	59	0	2.07e-19	1
SPV_0514 TN216SD		Acetyltransferase%2C GNAT family	73	11	4.99e-18	0.0266
SPV_0521 E221D	vex1	Peptide ABC transporter membrane-spanning permease Vex1	59	0	2.07e-19	0.346
SPV_0524 L206F	vncR	Two-component system response regulator VncR	58	2	1.78e-17	1
SPV_0525 A8T	vncS	Two-component system sensor histidine kinase VncS	81	10	1.32e-22	4.63e-05
SPV_0525 Q311K	vncS	Two-component system sensor histidine kinase VncS	79	5	5.24e-25	0.0816
SPV_0527 S204C		Oxidoreductase	73	9	2.88e-19	1
SPV_0528 E116K	glnP2b	Glutamine ABC transporter permease GlnP2b	71	5	5.27e-21	0.599
SPV_0528 I138S	glnP2b	Glutamine ABC transporter permease GlnP2b	71	5	5.27e-21	0.599
SPV_0528 R64H	glnP2b	Glutamine ABC transporter permease GlnP2b	71	4	1.01e-21	0.599
SPV_0528 V7I	glnP2b	Glutamine ABC transporter permease GlnP2b	81	15	1.6e-19	0.0439
SPV_0529 I87T	glnP2a	Glutamine ABC transporter permease GlnP2a	85	13	7.55e-23	0.0349
SPV_0529 R58H	glnP2a	Glutamine ABC transporter permease GlnP2a	71	6	2.61e-20	1
SPV_0529 S31F	glnP2a	Glutamine ABC transporter permease GlnP2a	70	0	2.52e-24	1
SPV_0530 G143S	glnH2	Glutamine ABC transporter substrate-binding protein GlnH2	71	4	1.01e-21	1
SPV_0530 R156C	glnH2	Glutamine ABC transporter substrate-binding protein GlnH2	71	11	4.02e-17	1
SPV_0532 G81R	recJ	Single-stranded-DNA-specific exonuclease RecJ	73	13	7.44e-17	0.459
SPV_0532 A629T	recJ	Single-stranded-DNA-specific exonuclease RecJ	74	11	1.72e-18	1
SPV_0538 G592delinsET	uvrC	Excinuclease ABC subunit C	69	2	2.88e-22	0.00836
SPV_0538 A594I	uvrC	Excinuclease ABC subunit C	68	4	2.52e-20	0.0921
SPV_0538 DLKS201ELK G	uvrC	Excinuclease ABC subunit C	76	0	2.52e-27	0.0046
SPV_0538 S596L	uvrC	Excinuclease ABC subunit C	69	13	4.11e-15	0.00143
SPV_0558 E81A	prtA	Serine protease PrtA precursor	59	0	2.07e-19	1
SPV_0558 I1024fs	prtA	Serine protease PrtA precursor	40	0	2.44e-12	1
SPV_0558 IN928TD	prtA	Serine protease PrtA precursor	57	1	8.15e-18	1
SPV_0558 K1284S	prtA	Serine protease PrtA precursor	55	0	8.69e-18	0.52
SPV_0558 S1028fs	prtA	Serine protease PrtA precursor	40	0	2.44e-12	1
SPV_0564 I110V		Hypothetical protein	55	5	3.06e-14	0.114
SPV_0570 G64C	yihY	Inner membrane protein YihY	77	2	3.13e-26	1
SPV_0570 K279R	yihY	Inner membrane protein YihY	81	1	3.38e-29	1
SPV_0570 L203I	yihY	Inner membrane protein YihY	81	8	6.03e-24	0.194
SPV_0573 K56E	msrAB2	Peptide methionine sulfoxide reductase MsrAB2	76	0	2.52e-27	1
SPV_0574 H61Y	yesN	Two-component response regulator YesN	53	0	5.27e-17	1
SPV_0577 A325V	zmpB	Zinc metalloprotease ZmpB precursor	60	4	7.15e-17	0.654
SPV_0577 D597N	zmpB	Zinc metalloprotease ZmpB precursor	45	0	4.72e-14	0.0179
SPV_0577 K606T	zmpB	Zinc metalloprotease ZmpB precursor	60	4	7.15e-17	0.518
SPV_0577 KD560NT	zmpB	Zinc metalloprotease ZmpB precursor	44	0	1.06e-13	0.205
SPV_0577 P331S	zmpB	Zinc metalloprotease ZmpB precursor	61	2	1.03e-18	1
SPV_0577 QLV563TVI	zmpB	Zinc metalloprotease ZmpB precursor	44	0	1.06e-13	0.205
SPV_0577 T199A	zmpB	Zinc metalloprotease ZmpB precursor	60	0	7.89e-20	1
SPV_0577 T328P	zmpB	Zinc metalloprotease ZmpB precursor	60	2	2.69e-18	1
SPV_0577 V442_E443insK GTAV	zmpB	Zinc metalloprotease ZmpB precursor	53	0	5.27e-17	1
SPV_0578 A271E	pabB	Bifunctional para-aminobenzoate synthase%2C aminase component/aminodeoxychorismate lyase	62	8	4.15e-15	0.00764
SPV_0578 E339Q	pabB	Bifunctional para-aminobenzoate synthase%2C aminase component/aminodeoxychorismate lyase	34	0	2.12e-10	1.96e-07
SPV_0578 KL461QV	pabB	Bifunctional para-aminobenzoate synthase%2C aminase component/aminodeoxychorismate lyase	43	0	2.35e-13	1
SPV_0578 N468A	pabB	Bifunctional para-aminobenzoate synthase%2C aminase component/aminodeoxychorismate lyase	44	0	1.06e-13	0.247
SPV_0578 Q GE337KDQ	pabB	Bifunctional para-aminobenzoate synthase%2C aminase component/aminodeoxychorismate lyase	44	0	1.06e-13	1
SPV_0578 Q337K	pabB	Bifunctional para-aminobenzoate synthase%2C aminase component/aminodeoxychorismate lyase	34	0	2.12e-10	1.96e-07
SPV_0578 T277E	pabB	Bifunctional para-aminobenzoate synthase%2C aminase component/aminodeoxychorismate lyase	58	0	5.36e-19	5.92e-05
SPV_0579 A102S	cbpL	Endo-beta-N-acetylglucosaminidase%2C choline-binding protein CbpL	67	9	1.41e-16	0.563
SPV_0579 ATT91STA	cbpL	Endo-beta-N-acetylglucosaminidase%2C choline-binding protein CbpL	47	0	9.15e-15	0.114
SPV_0579 I84_N87delinsTTQTD	cbpL	Endo-beta-N-acetylglucosaminidase%2C choline-binding protein CbpL	44	0	1.06e-13	1
SPV_0579 S120N	cbpL	Endo-beta-N-acetylglucosaminidase%2C choline-binding protein CbpL	67	10	5.61e-16	0.18
SPV_0579 S295T	cbpL	Endo-beta-N-acetylglucosaminidase%2C choline-binding protein CbpL	62	7	1.01e-15	1
SPV_0579 S81_T82delinsA	cbpL	Endo-beta-N-acetylglucosaminidase%2C choline-binding protein CbpL	44	0	1.06e-13	1
SPV_0579 S89T	cbpL	Endo-beta-N-acetylglucosaminidase%2C choline-binding protein CbpL	45	0	4.72e-14	0.117
SPV_0592 E135Q	rsuA-2	Ribosomal small subunit pseudouridine synthase A	67	7	7.81e-18	0.17
SPV_0592 N114S	rsuA-2	Ribosomal small subunit pseudouridine synthase A	60	0	7.89e-20	1
SPV_0595 D82N		Hypothetical protein	60	1	4.76e-19	1
SPV_0595 R7 G		Hypothetical protein	61	1	1.81e-19	0.183
SPV_0596 L588I		Putative immunity protein	60	0	7.89e-20	1
SPV_0596 T341I		Putative immunity protein	60	1	4.76e-19	1
SPV_0596 T84I		Putative immunity protein	60	1	4.76e-19	1
SPV_0598 T215A	murD	UDP-N-acetylmuramoylalanine--D-glutamate ligase	60	2	2.69e-18	1
SPV_0600 E80K	divIB	Cell division protein DivIB	60	0	7.89e-20	1
SPV_0611 L151F		Hypothetical protein	93	16	1.08e-25	1
SPV_0618 V151I	glnP3a	Glutamine ABC transporter permease GlnP3a	61	0	2.97e-20	0.224
SPV_0620 P317L	lysS	Class II lysyl-tRNA synthetase	60	0	7.89e-20	1
SPV_0623 V239A	thiM-1	Hydroxyethylthiazole kinase	62	11	2.2e-13	0.402
SPV_0626 D239fs	ykoD	ATPase component YkoD	84	7	2.66e-26	2.15e-07
SPV_0626 R438S	ykoD	ATPase component YkoD	61	6	5.96e-16	0.166
SPV_0626 T242fs	ykoD	ATPase component YkoD	83	3	1.01e-28	2.36e-07
SPV_0627 F63L	ykoC	transmembrane component YkoC	59	0	2.07e-19	1
SPV_0628 H199Y	tenA	Thiaminase II TenA	59	0	2.07e-19	1
SPV_0630 G11D	thiM-2	Hydroxyethylthiazole kinase	59	0	2.07e-19	1
SPV_0630 NQSS81AQVC	thiM-2	Hydroxyethylthiazole kinase	55	0	8.69e-18	1
SPV_0630 V265A	thiM-2	Hydroxyethylthiazole kinase	65	8	2.42e-16	0.116
SPV_0634 T100M	cupA	Copper-exporting ATPase	60	0	7.89e-20	1
SPV_0635 A574V	ctpA	Lead%2C cadmium%2C copper%2C zinc and mercury transporting P-type ATPase	62	7	1.01e-15	0.00345
SPV_0641 A150T	manA	Mannose-6-phosphate isomerase	52	1	7.37e-16	0.00372
SPV_0641 S312fs	manA	Mannose-6-phosphate isomerase	74	9	9.69e-20	0.0743
SPV_0642 A409I		Sodium-dependent transporter	84	5	9.16e-28	1
SPV_0642 V418A		Sodium-dependent transporter	84	5	9.16e-28	1
SPV_0644 W105*		MutT/Nudix family protein	60	0	7.89e-20	1
SPV_0656 D204N	livF	Branched-chain amino acid transport ATP-binding protein LivF	60	0	7.89e-20	1
SPV_0657 G189E		CBS domain protein	87	12	1.29e-24	1
SPV_0657 H115Y		CBS domain protein	60	0	7.89e-20	1
SPV_0660 K307R	ftsX	Cell division protein FtsX	60	2	2.69e-18	1
SPV_0661 A194I	malT	Maltose- and glucose-specific PTS IICBA components	54	0	2.15e-17	1
SPV_0661 A672V	malT	Maltose- and glucose-specific PTS IICBA components	54	0	2.15e-17	1
SPV_0661 D575 G	malT	Maltose- and glucose-specific PTS IICBA components	54	0	2.15e-17	1
SPV_0661 DI263EV	malT	Maltose- and glucose-specific PTS IICBA components	54	0	2.15e-17	1
SPV_0661 F125L	malT	Maltose- and glucose-specific PTS IICBA components	54	0	2.15e-17	1
SPV_0661 F635L	malT	Maltose- and glucose-specific PTS IICBA components	54	0	2.15e-17	1
SPV_0661 I327V	malT	Maltose- and glucose-specific PTS IICBA components	54	0	2.15e-17	1
SPV_0661 I369V	malT	Maltose- and glucose-specific PTS IICBA components	54	0	2.15e-17	1
SPV_0661 I540V	malT	Maltose- and glucose-specific PTS IICBA components	54	0	2.15e-17	1
SPV_0661 L140M	malT	Maltose- and glucose-specific PTS IICBA components	54	0	2.15e-17	1
SPV_0661 L199V	malT	Maltose- and glucose-specific PTS IICBA components	54	0	2.15e-17	1
SPV_0661 N213S	malT	Maltose- and glucose-specific PTS IICBA components	54	0	2.15e-17	1
SPV_0661 S466N	malT	Maltose- and glucose-specific PTS IICBA components	54	0	2.15e-17	1
SPV_0661 T272S	malT	Maltose- and glucose-specific PTS IICBA components	54	0	2.15e-17	1
SPV_0661 T464S	malT	Maltose- and glucose-specific PTS IICBA components	54	0	2.15e-17	1
SPV_0661 V158I	malT	Maltose- and glucose-specific PTS IICBA components	54	0	2.15e-17	1
SPV_0661 V487A	malT	Maltose- and glucose-specific PTS IICBA components	54	0	2.15e-17	1
SPV_0662 MTSS44ITSP		Exodeoxyribonuclease III	54	0	2.15e-17	1
SPV_0662 P63L		Exodeoxyribonuclease III	54	0	2.15e-17	1
SPV_0663 M368I	yqfR	ATP-dependent RNA helicase YqfR	60	0	7.89e-20	1
SPV_0669 E15K	rlmN	Bifunctional 23S rRNA (adenine(2503)-C(2))-methyltransferase/tRNA (adenine(37)-C(2))-methyltransferase	60	0	7.89e-20	1
SPV_0672 N188S	ppiA	Peptidyl-prolyl cis-trans isomerase	62	3	2.09e-18	1
SPV_0686 A288T		Periplasmic component of efflux system	55	0	8.69e-18	1
SPV_0689 A445D	metG	Methionyl-tRNA synthetase	55	9	7.16e-12	1
SPV_0692 V196I		Hypothetical protein	61	0	2.97e-20	0.0772
SPV_0699 I2T		Hypothetical protein	67	8	3.39e-17	0.161
SPV_0700 R228C	pepN	Lysyl aminopeptidase PepN	54	0	2.15e-17	1
SPV_0703 A72S		Hypothetical protein	59	0	2.07e-19	1
SPV_0705 E343K	yoaA	Bifunctional DinG family ATP-dependent helicase YoaA/DnaQ family exonuclease	59	0	2.07e-19	1
SPV_0709 A297S	gyrB	DNA gyrase subunit B	60	0	7.89e-20	1
SPV_0719 P136L	glnP4	Glutamine ABC transporter permease GlnP4	73	13	7.44e-17	0.636
SPV_0720 A134V	glnQ4	Glutamine ABC transporter ATP-binding protein GlnQ4	68	5	1.28e-19	1
SPV_0722 A G117VN	nnrD	ADP-dependent (S)-NAD(P)H-hydrate dehydratase	64	0	1.48e-21	4.16e-07
SPV_0722 K120S	nnrD	ADP-dependent (S)-NAD(P)H-hydrate dehydratase	65	0	5.28e-22	4.15e-07
SPV_0722 P66L	nnrD	ADP-dependent (S)-NAD(P)H-hydrate dehydratase	60	0	7.89e-20	1
SPV_0722 VS284AR	nnrD	ADP-dependent (S)-NAD(P)H-hydrate dehydratase	60	0	7.89e-20	1
SPV_0726 G118R		Bifunctional purine nucleoside phosphorylase/N-ribosylnicotinamide phosphorylase	85	6	1.34e-27	1
SPV_0735 A76V		16S rRNA (guanine(1207)-N(2))-methyltransferase	64	0	1.48e-21	0.186
SPV_0735 A78V		16S rRNA (guanine(1207)-N(2))-methyltransferase	69	10	7.75e-17	0.0763
SPV_0735 E119Q		16S rRNA (guanine(1207)-N(2))-methyltransferase	60	0	7.89e-20	0.198
SPV_0735 EQ116AR		16S rRNA (guanine(1207)-N(2))-methyltransferase	60	0	7.89e-20	0.198
SPV_0735 H121R		16S rRNA (guanine(1207)-N(2))-methyltransferase	60	0	7.89e-20	0.198
SPV_0738 S84L	cdd-1	Cytidine deaminase	60	0	7.89e-20	1
SPV_0745 A131T	plsY	Acyl-phosphate:glycerol-3-phosphate O-acyltransferase PlsY	60	0	7.89e-20	1
SPV_0745 I113V	plsY	Acyl-phosphate:glycerol-3-phosphate O-acyltransferase PlsY	60	0	7.89e-20	1
SPV_0745 I119V	plsY	Acyl-phosphate:glycerol-3-phosphate O-acyltransferase PlsY	60	0	7.89e-20	1
SPV_0745 I73M	plsY	Acyl-phosphate:glycerol-3-phosphate O-acyltransferase PlsY	60	0	7.89e-20	1
SPV_0745 II126VV	plsY	Acyl-phosphate:glycerol-3-phosphate O-acyltransferase PlsY	60	0	7.89e-20	1
SPV_0745 M54I	plsY	Acyl-phosphate:glycerol-3-phosphate O-acyltransferase PlsY	38	0	1.12e-11	1
SPV_0745 S164N	plsY	Acyl-phosphate:glycerol-3-phosphate O-acyltransferase PlsY	60	0	7.89e-20	1
SPV_0745 S168P	plsY	Acyl-phosphate:glycerol-3-phosphate O-acyltransferase PlsY	60	0	7.89e-20	1
SPV_0754 G20S		Hypothetical protein	60	2	2.69e-18	1
SPV_0759 A137T		GAF domain-containing protein	60	0	7.89e-20	1
SPV_0760 A235T	dnaX	DNA polymerase III subunits gamma and tau	60	0	7.89e-20	1
SPV_0760 D284N	dnaX	DNA polymerase III subunits gamma and tau	60	0	7.89e-20	1
SPV_0766 A45V	sufB	Iron-sulfur cluster assembly protein SufB	60	3	1.43e-17	0.055
SPV_0767 P352S	pbp3	D-alanyl-D-alanine carboxypeptidase%2C penicillin-binding protein 3	60	0	7.89e-20	1
SPV_0771 H60Y	fruR	Transcriptional repressor of the fructose operon%2C DeoR family	60	0	7.89e-20	1
SPV_0771 M171I	fruR	Transcriptional repressor of the fructose operon%2C DeoR family	60	2	2.69e-18	1
SPV_0774 A270T	ftsK	DNA translocase FtsK	59	1	1.24e-18	1
SPV_0775 S78T		Acetyltransferase	66	0	1.87e-22	0.165
SPV_0775 TKET80NKEN		Acetyltransferase	63	0	4.07e-21	0.172
SPV_0784 G862E		Type I restriction-modification system restriction subunit R	60	3	1.43e-17	0.055
SPV_0784 D572N		Type I restriction-modification system restriction subunit R	66	11	5.57e-15	0.155
SPV_0788 A649V	dnaE	DNA polymerase III alpha subunit	60	2	2.69e-18	1
SPV_0789 S56L	pfkA	6-phosphofructokinase	54	1	1.26e-16	1
SPV_0790 S396N	pyk	Pyruvate kinase	61	10	1.5e-13	0.00454
SPV_0790 V467I	pyk	Pyruvate kinase	60	0	7.89e-20	1
SPV_0795 E81fs		Hypothetical protein	55	11	8.07e-11	1
SPV_0809 D216A	cad	Rinine decarboxylase	60	0	7.89e-20	1
SPV_0814 A138V	aguA	Agmatine deiminase	60	0	7.89e-20	1
SPV_0814 P223S	aguA	Agmatine deiminase	60	0	7.89e-20	1
SPV_0814 R141K	aguA	Agmatine deiminase	60	7	6.39e-15	0.517
SPV_0814 S67Y	aguA	Agmatine deiminase	60	0	7.89e-20	1
SPV_0825 NA201KS	tmk	Thymidylate kinase	60	0	7.89e-20	1
SPV_0828 A219S		16S rRNA (cytidine(1402)-2'-O)-methyltransferase	48	0	3.97e-15	0.0349
SPV_0828 D284E		16S rRNA (cytidine(1402)-2'-O)-methyltransferase	41	0	1.13e-12	1
SPV_0828 I270Y		16S rRNA (cytidine(1402)-2'-O)-methyltransferase	43	0	2.35e-13	1
SPV_0828 Q GV256H GM		16S rRNA (cytidine(1402)-2'-O)-methyltransferase	50	0	7.26e-16	1
SPV_0836 R220L		S1 RNA-binding domain protein	60	0	7.89e-20	1
SPV_0837 S63A		Hypothetical protein	65	7	5.69e-17	0.227
SPV_0838 S52T	phoH	Phosphate starvation-inducible protein PhoH	60	0	7.89e-20	1
SPV_0839 F120C		Acetyltransferase	60	0	7.89e-20	1
SPV_0842 VaLY134TALH		Acetyltransferase%2C GNAT family	83	14	3.77e-21	0.000646
SPV_0843 K58E	comEA	Late competence DNA receptor ComEA	72	3	6.12e-23	1
SPV_0844 AD GRI108SN GRA	comEC	Late competence DNA transporter ComEC	87	0	1.53e-33	1.67e-06
SPV_0844 D222N	comEC	Late competence DNA transporter ComEC	78	7	4.66e-23	0.332
SPV_0844 H220Y	comEC	Late competence DNA transporter ComEC	77	3	1.87e-25	1
SPV_0844 T284I	comEC	Late competence DNA transporter ComEC	72	3	6.12e-23	1
SPV_0846 RE47SR		Hypothetical protein	75	3	2e-24	6.5e-06
SPV_0846 TRLVDR51SRIAAN		Hypothetical protein	74	0	2.69e-26	1.99e-05
SPV_0846 V59A		Hypothetical protein	76	7	4.83e-22	7.75e-05
SPV_0853 D344N	lytB	Endo-beta-N-acetylglucosaminidase LytB	57	0	1.37e-18	1
SPV_0853 S522F	lytB	Endo-beta-N-acetylglucosaminidase LytB	60	0	7.89e-20	1
SPV_0854 S17N	pavA	Fibronectin/fibrinogen-binding protein	60	0	7.89e-20	1
SPV_0856 V83M	dgkA	Diacylglycerol kinase	85	12	1.76e-23	1
SPV_0859 A138T	coaE	Dephospho-CoA kinase	70	11	1.11e-16	0.487
SPV_0859 P42S	coaE	Dephospho-CoA kinase	66	3	3.8e-20	1
SPV_0860 D189V	pmrA	Multidrug resistance efflux pump PmrA	60	0	7.89e-20	1
SPV_0864 G171D	tehB	Tellurite methyltransferase TehB	65	4	5.5e-19	1
SPV_0864 M168I	tehB	Tellurite methyltransferase TehB	59	2	6.98e-18	1
SPV_0864 N105K	tehB	Tellurite methyltransferase TehB	58	2	1.78e-17	1
SPV_0867 D202Y		O-methyltransferase family protein	60	0	7.89e-20	1
SPV_0872 L186F		Membrane protein	87	9	1.25e-26	0.493
SPV_0873 A103T		1%2C4-beta-N-acetylmuramidase%2C lyzozyme M1	80	0	1.8e-29	1
SPV_0873 I42_Q45del		1%2C4-beta-N-acetylmuramidase%2C lyzozyme M1	73	9	2.88e-19	1
SPV_0874 AE64T G	glmU	Bifunctional N-acetylglucosamine-1-phosphate uridyltransferase/glucosamine-1-phosphate N-acetyltransferase	61	2	1.03e-18	0.915
SPV_0877 A108S	mtnN	Bifunctional 5'-methylthioadenosine nucleosidase/S-adenosylhomocysteine nucleosidase	60	0	7.89e-20	1
SPV_0877 L142F	mtnN	Bifunctional 5'-methylthioadenosine nucleosidase/S-adenosylhomocysteine nucleosidase	60	2	2.69e-18	1
SPV_0879 H103Y	dnaQ	DNA polymerase III epsilon subunit	60	0	7.89e-20	1
SPV_0879 T21K	dnaQ	DNA polymerase III epsilon subunit	60	0	7.89e-20	1
SPV_0884 D2E		Hypothetical protein	65	2	1.92e-20	1
SPV_0886 D51N		Thiol:disulfide oxidoreductase	80	4	2.75e-26	0.515
SPV_0886 T117I		Thiol:disulfide oxidoreductase	74	3	6.35e-24	1
SPV_0894 R9H	pepT	Tripeptide aminopeptidase PepT	59	3	3.67e-17	1
SPV_0894 T129M	pepT	Tripeptide aminopeptidase PepT	54	0	2.15e-17	1
SPV_0896 A50T	mscL	LRe-conductance mechanosensitive channel MscL	60	0	7.89e-20	1
SPV_0901 V277I	dapA	4-hydroxy-tetrahydrodipicolinate synthase	61	8	1.04e-14	0.527
SPV_0906 P209L	prfA	Peptide chain release factor 1	60	1	4.76e-19	1
SPV_0907 DLAR148ELAS	hemK	Peptide chain release factor N(5)-glutamine methyltransferase	67	2	2.41e-21	0.000291
SPV_0907 KN155SD	hemK	Peptide chain release factor N(5)-glutamine methyltransferase	61	0	2.97e-20	0.0491
SPV_0914 N152D	rlmCD	23S rRNA (uracil(1939)-C(5))-methyltransferase	62	5	5.1e-17	0.584
SPV_0916 G108A	piaB	Iron compound ABC uptake transporter permease protein PiaB	60	0	7.89e-20	1
SPV_0921 S131*	ccrB	Phage integrase	59	0	2.07e-19	1
SPV_0922 K69R		Hypothetical protein	77	6	3.03e-23	1
SPV_0924 P236S		Hypothetical protein	59	0	2.07e-19	1
SPV_0924 T45I		Hypothetical protein	59	6	3.77e-15	1
SPV_0925 R98C		Putative hydrolase	59	0	2.07e-19	1
SPV_0925 S246N		Putative hydrolase	70	11	1.11e-16	0.0234
SPV_0926 V241I		Transcriptional regulator	66	13	7.03e-14	0.0596
SPV_0927 L456*	nplT	Neopullulanase	71	2	3.23e-23	1
SPV_0927 N339S	nplT	Neopullulanase	60	1	4.76e-19	1
SPV_0927 R536W	nplT	Neopullulanase	60	0	7.89e-20	1
SPV_0953 I685V	ppc	Phosphoenolpyruvate carboxylase	67	4	7.14e-20	0.0194
SPV_0953 Q660H	ppc	Phosphoenolpyruvate carboxylase	61	0	2.97e-20	0.338
SPV_0957 R273Q	dnaG	DNA primase	68	9	5.22e-17	0.167
SPV_0984 E252D	rluD3	RluD-like protein	59	10	8.64e-13	1
SPV_0984 H221R	rluD3	RluD-like protein	59	10	8.64e-13	1
SPV_0984 Y219D	rluD3	RluD-like protein	59	10	8.64e-13	1
SPV_0996 S145C		DegV family protein	60	0	7.89e-20	1
SPV_0998 I213L		ABC transporter ATP-binding protein	60	5	3.37e-16	1
SPV_0999 E207D	rggD	Positive transcriptional regulator%2C MutR family	60	0	7.89e-20	1
SPV_1002 E723D	pulA	Putative glycogen debranching enzyme	59	0	2.07e-19	1
SPV_1002 L714F	pulA	Putative glycogen debranching enzyme	59	0	2.07e-19	1
SPV_1008 N53S	glgA	Glycogen biosynthesis ADP-glucose--glucan transglucosylase GlgA	62	2	3.87e-19	1
SPV_1010 L129I		Hypothetical protein	61	0	2.97e-20	1
SPV_1015 A407S	rexB	ATP-dependent nuclease subunit RexB	60	0	7.89e-20	1
SPV_1015 Q696R	rexB	ATP-dependent nuclease subunit RexB	60	0	7.89e-20	1
SPV_1015 T694I	rexB	ATP-dependent nuclease subunit RexB	60	0	7.89e-20	1
SPV_1015 V104F	rexB	ATP-dependent nuclease subunit RexB	60	0	7.89e-20	1
SPV_1015 V288I	rexB	ATP-dependent nuclease subunit RexB	57	0	1.37e-18	1
SPV_1016 A576T	rexA	ATP-dependent nuclease subunit RexA	60	0	7.89e-20	1
SPV_1016 S907V	rexA	ATP-dependent nuclease subunit RexA	90	11	4.61e-27	0.0193
SPV_1018 G1275E	zmpA	IgA1 protease ZmpA	48	0	3.97e-15	1
SPV_1018 GL1429KQ	zmpA	IgA1 protease ZmpA	43	0	2.35e-13	1
SPV_1018 A1446N	zmpA	IgA1 protease ZmpA	48	0	3.97e-15	1
SPV_1018 A1910K	zmpA	IgA1 protease ZmpA	44	0	1.06e-13	1
SPV_1018 A911T	zmpA	IgA1 protease ZmpA	60	11	1.27e-12	0.0489
SPV_1018 A94V	zmpA	IgA1 protease ZmpA	60	7	6.39e-15	1
SPV_1018 AN1043KD	zmpA	IgA1 protease ZmpA	41	0	1.13e-12	1
SPV_1018 D1165N	zmpA	IgA1 protease ZmpA	59	0	2.07e-19	1
SPV_1018 D1291A	zmpA	IgA1 protease ZmpA	42	0	5.17e-13	1
SPV_1018 D906E	zmpA	IgA1 protease ZmpA	60	0	7.89e-20	1
SPV_1018 D927A	zmpA	IgA1 protease ZmpA	60	0	7.89e-20	1
SPV_1018 E1016S	zmpA	IgA1 protease ZmpA	48	0	3.97e-15	0.134
SPV_1018 E1059V	zmpA	IgA1 protease ZmpA	41	0	1.13e-12	1
SPV_1018 E1422A	zmpA	IgA1 protease ZmpA	57	0	1.37e-18	1
SPV_1018 E1731D	zmpA	IgA1 protease ZmpA	52	0	1.28e-16	1
SPV_1018 E1921T	zmpA	IgA1 protease ZmpA	59	8	6.29e-14	1
SPV_1018 E258K	zmpA	IgA1 protease ZmpA	64	9	2.54e-15	0.00508
SPV_1018 EEKH1010DVRY	zmpA	IgA1 protease ZmpA	42	0	5.17e-13	1
SPV_1018 F1054Y	zmpA	IgA1 protease ZmpA	41	0	1.13e-12	1
SPV_1018 F1193L	zmpA	IgA1 protease ZmpA	43	0	2.35e-13	1
SPV_1018 HIQN977QIQD	zmpA	IgA1 protease ZmpA	44	0	1.06e-13	0.131
SPV_1018 IAH1112VaY	zmpA	IgA1 protease ZmpA	60	0	7.89e-20	1
SPV_1018 K1146N	zmpA	IgA1 protease ZmpA	60	0	7.89e-20	1
SPV_1018 K1918Q	zmpA	IgA1 protease ZmpA	45	0	4.72e-14	1
SPV_1018 KYVK1721QYLT	zmpA	IgA1 protease ZmpA	52	0	1.28e-16	1
SPV_1018 L934M	zmpA	IgA1 protease ZmpA	60	0	7.89e-20	1
SPV_1018 LT1091FI	zmpA	IgA1 protease ZmpA	60	0	7.89e-20	1
SPV_1018 M1335L	zmpA	IgA1 protease ZmpA	60	0	7.89e-20	1
SPV_1018 MA1712IE	zmpA	IgA1 protease ZmpA	60	0	7.89e-20	1
SPV_1018 N1203K	zmpA	IgA1 protease ZmpA	42	6	3.82e-09	1
SPV_1018 N1208S	zmpA	IgA1 protease ZmpA	42	2	1.4e-11	1
SPV_1018 N1273Q	zmpA	IgA1 protease ZmpA	48	0	3.97e-15	1
SPV_1018 N1305R	zmpA	IgA1 protease ZmpA	41	0	1.13e-12	1
SPV_1018 N868D	zmpA	IgA1 protease ZmpA	60	12	4.26e-12	0.0492
SPV_1018 NDHS1186KDDL	zmpA	IgA1 protease ZmpA	44	0	1.06e-13	1
SPV_1018 NRALV1118KRNLT	zmpA	IgA1 protease ZmpA	43	0	2.35e-13	1
SPV_1018 P1338L	zmpA	IgA1 protease ZmpA	60	6	1.51e-15	1
SPV_1018 P1923T	zmpA	IgA1 protease ZmpA	60	10	3.62e-13	1
SPV_1018 Q1914E	zmpA	IgA1 protease ZmpA	44	0	1.06e-13	1
SPV_1018 R1296E	zmpA	IgA1 protease ZmpA	42	0	5.17e-13	1
SPV_1018 R960T	zmpA	IgA1 protease ZmpA	43	0	2.35e-13	1
SPV_1018 S1268A	zmpA	IgA1 protease ZmpA	48	0	3.97e-15	1
SPV_1018 S1293P	zmpA	IgA1 protease ZmpA	41	1	6.12e-12	1
SPV_1018 S1896R	zmpA	IgA1 protease ZmpA	60	10	3.62e-13	1
SPV_1018 T G1038NE	zmpA	IgA1 protease ZmpA	43	0	2.35e-13	1
SPV_1018 T1199N	zmpA	IgA1 protease ZmpA	43	0	2.35e-13	1
SPV_1018 T1346A	zmpA	IgA1 protease ZmpA	60	0	7.89e-20	1
SPV_1018 T1426A	zmpA	IgA1 protease ZmpA	43	0	2.35e-13	1
SPV_1018 T953A	zmpA	IgA1 protease ZmpA	43	1	1.29e-12	1
SPV_1018 V898I	zmpA	IgA1 protease ZmpA	60	11	1.27e-12	0.0489
SPV_1018 V920I	zmpA	IgA1 protease ZmpA	60	0	7.89e-20	1
SPV_1018 Y1806F	zmpA	IgA1 protease ZmpA	43	0	2.35e-13	1
SPV_1019 T46I	rbgA	50S ribosomal subunit maturation GTPase RbgA	60	6	1.51e-15	1
SPV_1020 E24D	rnhB	Ribonuclease HII	76	2	1.04e-25	1
SPV_1023 Ter357Ter	xerS	Tyrosine recombinase XerS	67	10	5.61e-16	0.83
SPV_1024 E224K	lplA	Lipoate-protein ligase A	60	2	2.69e-18	1
SPV_1026 E149K	acoC	Dihydrolipoamide acetyltransferase (E2) component of acetoin dehydrogenase complex	59	0	2.07e-19	1
SPV_1029 A125V	pdrM	Dihydrolipoamide acetyltransferase	40	0	2.44e-12	1
SPV_1030 R8H	pyrC	Dihydroorotase	41	6	7.85e-09	1
SPV_1031 P77A	mutX	8-oxo-dGTP diphosphatase MutX	41	6	7.85e-09	1
SPV_1031 V51T	mutX	8-oxo-dGTP diphosphatase MutX	47	0	9.15e-15	1
SPV_1033 I119T		Hypothetical protein	47	8	1.12e-09	0.184
SPV_1033 M109I		Hypothetical protein	48	9	1.74e-09	0.278
SPV_1038 D330N	phtA	Pneumococcal histidine triad protein A	52	0	1.28e-16	1
SPV_1038 L176F	phtA	Pneumococcal histidine triad protein A	56	7	2.22e-13	1
SPV_1038 PR168ST	phtA	Pneumococcal histidine triad protein A	60	6	1.51e-15	1
SPV_1038 S253P	phtA	Pneumococcal histidine triad protein A	46	0	2.09e-14	1
SPV_1038 V310I	phtA	Pneumococcal histidine triad protein A	61	8	1.04e-14	1
SPV_1039 Q511R	ptsI	Phosphoenolpyruvate-protein phosphotransferase of PTS	60	0	7.89e-20	1
SPV_1043 A309V	nrdF	Ribonucleotide reductase of class Ib%2C beta subunit	60	0	7.89e-20	1
SPV_1043 E275D	nrdF	Ribonucleotide reductase of class Ib%2C beta subunit	61	3	5.5e-18	0.229
SPV_1046 D275N	lacG-2	6-phospho-beta-galactosidase	60	0	7.89e-20	1
SPV_1046 M424I	lacG-2	6-phospho-beta-galactosidase	60	0	7.89e-20	1
SPV_1047 A556V	lacE-2	Lactose-specific PTS IIBC components	60	0	7.89e-20	1
SPV_1047 H198Y	lacE-2	Lactose-specific PTS IIBC components	57	1	8.15e-18	1
SPV_1049 S247F	lacT	Beta-glucoside bgl operon antiterminator LacT%2C BglG family	51	0	3.06e-16	1
SPV_1051 K62N	lacC	Tagatose-6-phosphate kinase LacC	57	0	1.37e-18	1
SPV_1052 S146T	lacB	Galactose-6-phosphate isomerase%2C LacB subunit	57	6	2.27e-14	1
SPV_1053 G94S	lacA	Galactose-6-phosphate isomerase%2C LacA subunit	57	0	1.37e-18	1
SPV_1053 M70I	lacA	Galactose-6-phosphate isomerase%2C LacA subunit	57	1	8.15e-18	1
SPV_1054 D88E		Aldose epimerase	58	0	5.36e-19	0.227
SPV_1061 G15E	pphA	Serine/threonine protein phosphatase	60	0	7.89e-20	1
SPV_1061 R85S	pphA	Serine/threonine protein phosphatase	61	8	1.04e-14	0.0387
SPV_1062 E409K	recN	DNA repair protein RecN	62	9	1.63e-14	0.0263
SPV_1067 S90N	xseA	Exodeoxyribonuclease VII lRe subunit	60	0	7.89e-20	1
SPV_1069 A76fs		Hypothetical protein	60	0	7.89e-20	1
SPV_1070 S94L	truB	tRNA pseudouridine synthase B	63	8	1.63e-15	0.266
SPV_1070 T77K	truB	tRNA pseudouridine synthase B	61	4	2.77e-17	1
SPV_1081 T34I	relE2	mRNA interferase RelE2	72	10	3.54e-18	0.00731
SPV_1089 A119T	coaC	Phosphopantothenoylcysteine decarboxylase	59	8	6.29e-14	1
SPV_1092 173		MutT/Nudix family protein	60	0	7.89e-20	1
SPV_1092 A29S		MutT/Nudix family protein	61	7	2.55e-15	1
SPV_1092 EN31DT		MutT/Nudix family protein	61	5	1.32e-16	1
SPV_1092 K153E		MutT/Nudix family protein	55	0	8.69e-18	1
SPV_1092 V111I		MutT/Nudix family protein	60	0	7.89e-20	1
SPV_1094 F137Y		Acetyltransferase	60	0	7.89e-20	1
SPV_1094 N112D		Acetyltransferase	60	2	2.69e-18	1
SPV_1094 QT23KA		Acetyltransferase	60	0	7.89e-20	1
SPV_1094 V64L		Acetyltransferase	60	2	2.69e-18	1
SPV_1095 D172E		Acetyltransferase	58	0	5.36e-19	1
SPV_1095 F161Y		Acetyltransferase	60	0	7.89e-20	1
SPV_1095 K159V		Acetyltransferase	60	0	7.89e-20	1
SPV_1095 KI175EA		Acetyltransferase	42	0	5.17e-13	1
SPV_1095 L133F		Acetyltransferase	60	0	7.89e-20	1
SPV_1095 S7Q		Acetyltransferase	42	0	5.17e-13	1
SPV_1095 TVII2VITV		Acetyltransferase	42	0	5.17e-13	1
SPV_1096 A608S	uvrB	Excinuclease ABC subunit B	60	0	7.89e-20	1
SPV_1096 H4R	uvrB	Excinuclease ABC subunit B	60	2	2.69e-18	1
SPV_1096 Q9K	uvrB	Excinuclease ABC subunit B	60	0	7.89e-20	1
SPV_1097 E149D		CAAX amino terminal protease family protein	60	1	4.76e-19	1
SPV_1097 NP154DT		CAAX amino terminal protease family protein	58	1	3.2e-18	1
SPV_1097 V142A		CAAX amino terminal protease family protein	60	1	4.76e-19	1
SPV_1101 A262T	ftsY	Signal recognition particle receptor FtsY	60	0	7.89e-20	1
SPV_1101 FPH87LPN	ftsY	Signal recognition particle receptor FtsY	70	0	2.52e-24	0.132
SPV_1101 VE40AD	ftsY	Signal recognition particle receptor FtsY	60	4	7.15e-17	1
SPV_1102 A246V		Hydrolase%2C HAD superfamily	53	4	3.89e-14	0.134
SPV_1102 E142A		Hydrolase%2C HAD superfamily	38	0	1.12e-11	1
SPV_1103 G17E		Hydrolase%2C HAD superfamily	39	7	1.05e-07	0.13
SPV_1103 A140T		Hydrolase%2C HAD superfamily	39	0	5.24e-12	0.219
SPV_1103 A163D		Hydrolase%2C HAD superfamily	47	8	1.12e-09	0.0494
SPV_1103 A202V		Hydrolase%2C HAD superfamily	53	8	1.03e-11	0.186
SPV_1103 A31 G		Hydrolase%2C HAD superfamily	39	0	5.24e-12	0.219
SPV_1103 E123A		Hydrolase%2C HAD superfamily	39	0	5.24e-12	0.219
SPV_1103 ER254DQ		Hydrolase%2C HAD superfamily	99	19	7.96e-28	0.0756
SPV_1103 H171N		Hydrolase%2C HAD superfamily	50	9	3.83e-10	0.177
SPV_1103 H230Y		Hydrolase%2C HAD superfamily	38	0	1.12e-11	1
SPV_1103 K246E		Hydrolase%2C HAD superfamily	45	3	6.25e-12	1
SPV_1103 K95R		Hydrolase%2C HAD superfamily	39	0	5.24e-12	0.219
SPV_1103 V128E		Hydrolase%2C HAD superfamily	39	0	5.24e-12	0.219
SPV_1104 ES555NA	smc	Chromosome partition protein SMC	61	0	2.97e-20	0.00951
SPV_1104 H548Y	smc	Chromosome partition protein SMC	44	0	1.06e-13	0.205
SPV_1104 Q987R	smc	Chromosome partition protein SMC	57	6	2.27e-14	0.119
SPV_1104 QMAA704ELAR	smc	Chromosome partition protein SMC	50	0	7.26e-16	5.98e-05
SPV_1108 A380T		Hypothetical protein	59	0	2.07e-19	1
SPV_1108 KS418NA		Hypothetical protein	74	12	6.82e-18	0.146
SPV_1108 Q414R		Hypothetical protein	72	12	5.55e-17	0.352
SPV_1108 S330F		Hypothetical protein	60	2	2.69e-18	1
SPV_1109 E438D		Endonuclease	83	0	3.66e-31	0.000214
SPV_1109 EEV435TEI		Endonuclease	83	0	3.66e-31	0.000214
SPV_1115 A276V	leuB	3-isopropylmalate dehydrogenase	64	11	3.6e-14	1
SPV_1115 V179L	leuB	3-isopropylmalate dehydrogenase	64	12	1.27e-13	1
SPV_1117 A15V		Hypothetical protein	60	0	7.89e-20	1
SPV_1118 V198L	cutC	Cytoplasmic copper homeostasis protein CutC	61	0	2.97e-20	0.338
SPV_1119 A14T		Hypothetical protein	67	8	3.39e-17	0.142
SPV_1120 A324V	topA	DNA topoisomerase I	61	3	5.5e-18	0.233
SPV_1124 AP269TS	licB	Choline permease LicB	58	0	5.36e-19	0.0714
SPV_1130 P76H	licD2	Lipopolysaccharide cholinephosphotransferase LicD2	60	0	7.89e-20	1
SPV_1137 D224E		ABC transporter ATP-binding protein	62	2	3.87e-19	0.0277
SPV_1137 H11fs		ABC transporter ATP-binding protein	60	0	7.89e-20	1
SPV_1137 N233K		ABC transporter ATP-binding protein	60	0	7.89e-20	1
SPV_1138 V100I	htpX	Heat shock protein HtpX	62	8	4.15e-15	0.0277
SPV_1139 I9L	lemA	LemA	60	7	6.39e-15	1
SPV_1142 D475N	ffh	Signal recognition particle protein Ffh	60	0	7.89e-20	1
SPV_1142 S397N	ffh	Signal recognition particle protein Ffh	60	1	4.76e-19	1
SPV_1144 D71N		Hypothetical protein	62	4	1.06e-17	0.656
SPV_1145 E252K		dNTP triphosphohydrolase	60	3	1.43e-17	0.0363
SPV_1145 H422Y		dNTP triphosphohydrolase	60	3	1.43e-17	0.0363
SPV_1145 N123S		dNTP triphosphohydrolase	61	3	5.5e-18	0.0367
SPV_1145 T275S		dNTP triphosphohydrolase	60	3	1.43e-17	0.0363
SPV_1145 T89I		dNTP triphosphohydrolase	62	3	2.09e-18	0.0412
SPV_1146 T253S	yidA	Sugar phosphatase YidA	61	6	5.96e-16	0.133
SPV_1158 D135N	gdhA	NADP-specific glutamate dehydrogenase	59	11	2.99e-12	0.0784
SPV_1191 D96N		ABC transporter ATP-binding/permease protein	62	2	3.87e-19	0.00676
SPV_1192 D386N		ABC transporter ATP-binding/permease protein	76	15	4.25e-17	0.0961
SPV_1192 H3Y		ABC transporter ATP-binding/permease protein	77	5	5.82e-24	0.39
SPV_1192 L379I		ABC transporter ATP-binding/permease protein	76	15	4.25e-17	0.0961
SPV_1192 N389R		ABC transporter ATP-binding/permease protein	76	15	4.25e-17	0.0961
SPV_1192 QN394LD		ABC transporter ATP-binding/permease protein	73	9	2.88e-19	0.155
SPV_1192 R397L		ABC transporter ATP-binding/permease protein	66	7	2.12e-17	0.797
SPV_1192 V376I		ABC transporter ATP-binding/permease protein	76	15	4.25e-17	0.0961
SPV_1194 T260I	thrB	Homoserine kinase	58	0	5.36e-19	1
SPV_1198 G146V	tarP	Teichoic acid ribitol polymerase	58	0	5.36e-19	1
SPV_1200 S158R		Glycosyltransferase%2C group 1 family	58	0	5.36e-19	1
SPV_1201 E271K	licD3	Lipopolysaccharide cholinephosphotransferase LicD3	58	0	5.36e-19	1
SPV_1201 V119I	licD3	Lipopolysaccharide cholinephosphotransferase LicD3	58	1	3.2e-18	1
SPV_1203 A151T	pheA	Prephenate dehydratase	58	0	5.36e-19	1
SPV_1203 F170L	pheA	Prephenate dehydratase	58	0	5.36e-19	1
SPV_1205 E183A	aroA	5-Enolpyruvylshikimate-3-phosphate synthase	59	2	6.98e-18	0.41
SPV_1206 Q56H		Transcriptional regulator	32	0	8.84e-10	1
SPV_1208 E34 G	aroC	Chorismate synthase	70	0	2.52e-24	1
SPV_1208 H381Y	aroC	Chorismate synthase	32	0	8.84e-10	1
SPV_1208 I77V	aroC	Chorismate synthase	70	0	2.52e-24	1
SPV_1208 R37K	aroC	Chorismate synthase	70	0	2.52e-24	1
SPV_1209 G202E	aroB	3-dehydroquinate synthase	72	10	3.54e-18	1
SPV_1209 E280K	aroB	3-dehydroquinate synthase	70	0	2.52e-24	1
SPV_1209 E294D	aroB	3-dehydroquinate synthase	70	0	2.52e-24	1
SPV_1209 E309D	aroB	3-dehydroquinate synthase	70	0	2.52e-24	1
SPV_1209 I238V	aroB	3-dehydroquinate synthase	71	0	8.3e-25	1
SPV_1209 M21L	aroB	3-dehydroquinate synthase	71	0	8.3e-25	1
SPV_1209 N204D	aroB	3-dehydroquinate synthase	71	0	8.3e-25	1
SPV_1210 A192V	aroE	Shikimate/quinate 5-dehydrogenase I beta	71	0	8.3e-25	1
SPV_1210 C179Y	aroE	Shikimate/quinate 5-dehydrogenase I beta	71	0	8.3e-25	1
SPV_1210 L222I	aroE	Shikimate/quinate 5-dehydrogenase I beta	53	0	5.27e-17	1
SPV_1210 N245K	aroE	Shikimate/quinate 5-dehydrogenase I beta	71	0	8.3e-25	1
SPV_1210 NIV215SIN	aroE	Shikimate/quinate 5-dehydrogenase I beta	43	0	2.35e-13	1
SPV_1210 Y183N	aroE	Shikimate/quinate 5-dehydrogenase I beta	71	7	1.23e-19	1
SPV_1211 D19 G	aroD	3-dehydroquinate dehydratase I	71	0	8.3e-25	1
SPV_1216 A490T	alaS	Alanyl-tRNA synthetase	69	6	2.18e-19	0.000107
SPV_1216 I241T	alaS	Alanyl-tRNA synthetase	59	0	2.07e-19	1
SPV_1216 S498P	alaS	Alanyl-tRNA synthetase	70	10	2.81e-17	0.11
SPV_1223 A201T		Hypothetical protein	62	7	1.01e-15	0.255
SPV_1223 R102I		Hypothetical protein	60	0	7.89e-20	1
SPV_1223 V238I		Hypothetical protein	60	0	7.89e-20	1
SPV_1224 A161V	budA	Alpha-acetolactate decarboxylase	72	9	8.42e-19	0.0678
SPV_1224 D67E	budA	Alpha-acetolactate decarboxylase	66	10	1.48e-15	0.0148
SPV_1224 K106E	budA	Alpha-acetolactate decarboxylase	69	13	4.11e-15	0.000973
SPV_1224 S65T	budA	Alpha-acetolactate decarboxylase	61	2	1.03e-18	1
SPV_1225 K3R		Putative transcriptional regulator of pyridoxine metabolism	60	0	7.89e-20	1
SPV_1226 S87L		Amino acid ABC transporter amino acid-binding/permease protein	64	0	1.48e-21	1
SPV_1233 A196V		tRNA and rRNA cytosine-C5-methylase	59	0	2.07e-19	1
SPV_1233 A383E		tRNA and rRNA cytosine-C5-methylase	66	2	6.85e-21	0.523
SPV_1233 T323I		tRNA and rRNA cytosine-C5-methylase	73	11	4.99e-18	0.577
SPV_1234 E10 G		Inositol-1-monophosphatase	59	0	2.07e-19	1
SPV_1237 I50V		Integral membrane protein	59	1	1.24e-18	1
SPV_1238 A161T	nagD	Putative NagD-like phosphatase	59	1	1.24e-18	1
SPV_1251 R341H	pncB	Nicotinate phosphoribosyltransferase	61	2	1.03e-18	1
SPV_1252 F19I		Hypothetical protein	60	1	4.76e-19	1
SPV_1262 A39T		Transcriptional regulator%2C AraC family	59	0	2.07e-19	1
SPV_1263 G326S		ABC transporter ATP-binding/permease protein	60	0	7.89e-20	1
SPV_1263 S189A		ABC transporter ATP-binding/permease protein	65	7	5.69e-17	1
SPV_1263 S219I		ABC transporter ATP-binding/permease protein	60	4	7.15e-17	1
SPV_1264 D484E		ABC transporter ATP-binding/permease protein	60	0	7.89e-20	1
SPV_1264 L152P		ABC transporter ATP-binding/permease protein	60	0	7.89e-20	1
SPV_1264 S169N		ABC transporter ATP-binding/permease protein	60	1	4.76e-19	1
SPV_1265 T158I		Substrate-specific component of putative ECF transporter	60	0	7.89e-20	1
SPV_1267 E233K		Duplicated ATPase component of energizing module of putative ECF transporter	60	0	7.89e-20	1
SPV_1267 N38S		Duplicated ATPase component of energizing module of putative ECF transporter	62	10	6.12e-14	0.0153
SPV_1267 P166S		Duplicated ATPase component of energizing module of putative ECF transporter	62	10	6.12e-14	0.0153
SPV_1267 V354I		Duplicated ATPase component of energizing module of putative ECF transporter	62	10	6.12e-14	0.017
SPV_1272 L109P		IS66 family transposase Orf2	41	0	1.13e-12	1
SPV_1275 K145R	nagR	Transcriptional regulator in cluster with beta-lactamase%2C GntR family	60	3	1.43e-17	1
SPV_1276 A136T		Drug/metabolite transporter superfamily protein	60	2	2.69e-18	1
SPV_1277 N238S		Beta-lactamase%2C class C	64	6	3.4e-17	0.241
SPV_1279 A104T		Bifunctional N-acetylneuraminate cytidylyltransferase/platelet activating factor	60	0	7.89e-20	1
SPV_1279 T56M		Bifunctional N-acetylneuraminate cytidylyltransferase/platelet activating factor	61	3	5.5e-18	1
SPV_1284 T15I		Hypothetical protein	60	0	7.89e-20	1
SPV_1286 M61I	trmH	23S rRNA (guanosine(2251)-2'-O)-methyltransferase	81	16	6.02e-19	0.699
SPV_1289 H139R		Cysteine ABC transporter ATP-binding protein	53	0	5.27e-17	1
SPV_1302 G383S		Fumarate reductase%2C flavoprotein subunit precursor	60	0	7.89e-20	1
SPV_1304 R236H	glyS	Glycyl-tRNA synthetase beta chain	60	0	7.89e-20	1
SPV_1308 E53K		Ooxidoreductase of aldo/keto reductase family%2C subgroup 1	60	0	7.89e-20	1
SPV_1312 P335T	yfmL	ATP-dependent RNA helicase YfmL	60	0	7.89e-20	1
SPV_1321 E201K	mucB	Cell wall surface anchor family protein MucB	60	1	4.76e-19	1
SPV_1328 A233S	glnH6	Glutamine ABC transporter substrate-binding protein GlnH6	58	6	9.3e-15	1
SPV_1331 R255H		TPR-repeat-containing protein	57	0	1.37e-18	1
SPV_1335 A60S	atpD	ATP synthase F1 sector beta chain	60	0	7.89e-20	1
SPV_1346 I84S	mltG	Endolytic murein transglycosylase MltG	56	0	3.47e-18	1
SPV_1346 Q313K	mltG	Endolytic murein transglycosylase MltG	56	0	3.47e-18	1
SPV_1346 T157I	mltG	Endolytic murein transglycosylase MltG	56	0	3.47e-18	1
SPV_1352 V303M	patB2	Bifunctional PLP-dependent beta-cystathionase/maltose regulon repressor	60	1	4.76e-19	0.388
SPV_1357 A227V	aliB	Oligopeptide ABC transporter oligopeptide-binding protein AliB	65	3	1.06e-19	1
SPV_1357 A55T	aliB	Oligopeptide ABC transporter oligopeptide-binding protein AliB	42	3	6.4e-11	1
SPV_1357 ADPSS206VDPAN	aliB	Oligopeptide ABC transporter oligopeptide-binding protein AliB	62	2	3.87e-19	1
SPV_1357 E528D	aliB	Oligopeptide ABC transporter oligopeptide-binding protein AliB	52	2	3.94e-15	1
SPV_1357 II76YV	aliB	Oligopeptide ABC transporter oligopeptide-binding protein AliB	58	1	3.2e-18	1
SPV_1357 L14F	aliB	Oligopeptide ABC transporter oligopeptide-binding protein AliB	59	0	2.07e-19	1
SPV_1357 L177P	aliB	Oligopeptide ABC transporter oligopeptide-binding protein AliB	57	0	1.37e-18	0.537
SPV_1357 L222F	aliB	Oligopeptide ABC transporter oligopeptide-binding protein AliB	58	0	5.36e-19	0.535
SPV_1357 LA184TS	aliB	Oligopeptide ABC transporter oligopeptide-binding protein AliB	43	0	2.35e-13	1
SPV_1357 N214S	aliB	Oligopeptide ABC transporter oligopeptide-binding protein AliB	64	1	9.11e-21	0.745
SPV_1357 N371T	aliB	Oligopeptide ABC transporter oligopeptide-binding protein AliB	60	2	2.69e-18	1
SPV_1357 N390dup	aliB	Oligopeptide ABC transporter oligopeptide-binding protein AliB	59	2	6.98e-18	1
SPV_1357 V160I	aliB	Oligopeptide ABC transporter oligopeptide-binding protein AliB	64	3	2.89e-19	1
SPV_1357 V543T	aliB	Oligopeptide ABC transporter oligopeptide-binding protein AliB	60	5	3.37e-16	1
SPV_1357 VK173AR	aliB	Oligopeptide ABC transporter oligopeptide-binding protein AliB	57	0	1.37e-18	0.537
SPV_1359 L113I	murE	UDP-N-acetylmuramoylalanyl-D-glutamate--L-lysine ligase	63	4	4.01e-18	1
SPV_1362 N164D		Glutamate synthase [NADPH] lRe chain	59	1	1.24e-18	1
SPV_1365 Y133H		tRNA(1)(Val) (adenine(37)-N(6))-methyltransferase	61	3	5.5e-18	0.029
SPV_1366 H114Y		General stress protein 13	60	3	1.43e-17	1
SPV_1367 E94 G		Bifunctional lipoprotein rotamase A/peptidyl-prolyl cis-trans isomerase	60	0	7.89e-20	1
SPV_1373 A159V	aspC	Aspartate aminotransferase	56	0	3.47e-18	1
SPV_1373 A352S	aspC	Aspartate aminotransferase	56	0	3.47e-18	1
SPV_1375 V105A		Hypothetical protein	58	4	4.58e-16	1
SPV_1376 G2283E	pclA	Pneumococcal collagen-like protein PclA	56	0	3.47e-18	1
SPV_1376 GA216ET	pclA	Pneumococcal collagen-like protein PclA	73	0	8.57e-26	0.0547
SPV_1376 A538V	pclA	Pneumococcal collagen-like protein PclA	56	4	2.8e-15	1
SPV_1376 AN461EK	pclA	Pneumococcal collagen-like protein PclA	52	1	7.37e-16	1
SPV_1376 D1922A	pclA	Pneumococcal collagen-like protein PclA	56	5	1.27e-14	1
SPV_1376 D2256Y	pclA	Pneumococcal collagen-like protein PclA	56	0	3.47e-18	1
SPV_1376 D605V	pclA	Pneumococcal collagen-like protein PclA	56	3	5.81e-16	1
SPV_1376 D953E	pclA	Pneumococcal collagen-like protein PclA	78	3	5.59e-26	1
SPV_1376 DA209NI	pclA	Pneumococcal collagen-like protein PclA	74	2	1.08e-24	0.0378
SPV_1376 E1006A	pclA	Pneumococcal collagen-like protein PclA	40	0	2.44e-12	1
SPV_1376 E1950 G	pclA	Pneumococcal collagen-like protein PclA	56	0	3.47e-18	1
SPV_1376 K2339E	pclA	Pneumococcal collagen-like protein PclA	56	0	3.47e-18	1
SPV_1376 K2482_V2487del	pclA	Pneumococcal collagen-like protein PclA	56	0	3.47e-18	1
SPV_1376 K966Q	pclA	Pneumococcal collagen-like protein PclA	78	3	5.59e-26	1
SPV_1376 K989_D994del	pclA	Pneumococcal collagen-like protein PclA	46	0	2.09e-14	1
SPV_1376 L525I	pclA	Pneumococcal collagen-like protein PclA	56	4	2.8e-15	1
SPV_1376 N1627H	pclA	Pneumococcal collagen-like protein PclA	43	0	2.35e-13	1
SPV_1376 P2449L	pclA	Pneumococcal collagen-like protein PclA	56	0	3.47e-18	1
SPV_1376 P71L	pclA	Pneumococcal collagen-like protein PclA	56	3	5.81e-16	1
SPV_1376 RF519QL	pclA	Pneumococcal collagen-like protein PclA	56	4	2.8e-15	1
SPV_1376 S1885P	pclA	Pneumococcal collagen-like protein PclA	56	5	1.27e-14	1
SPV_1376 S213A	pclA	Pneumococcal collagen-like protein PclA	69	0	7.56e-24	0.144
SPV_1376 S2331 G	pclA	Pneumococcal collagen-like protein PclA	56	0	3.47e-18	1
SPV_1376 T1858I	pclA	Pneumococcal collagen-like protein PclA	56	4	2.8e-15	1
SPV_1376 T2440A	pclA	Pneumococcal collagen-like protein PclA	56	0	3.47e-18	1
SPV_1376 T514I	pclA	Pneumococcal collagen-like protein PclA	56	4	2.8e-15	1
SPV_1376 T535I	pclA	Pneumococcal collagen-like protein PclA	56	4	2.8e-15	1
SPV_1376 T932A	pclA	Pneumococcal collagen-like protein PclA	78	3	5.59e-26	1
SPV_1376 V983I	pclA	Pneumococcal collagen-like protein PclA	78	3	5.59e-26	1
SPV_1376 VNR274LDK	pclA	Pneumococcal collagen-like protein PclA	49	2	5.07e-14	1
SPV_1376 Y459F	pclA	Pneumococcal collagen-like protein PclA	52	1	7.37e-16	1
SPV_1376 Y465L	pclA	Pneumococcal collagen-like protein PclA	74	1	1.75e-25	1
SPV_1376 Y471N	pclA	Pneumococcal collagen-like protein PclA	56	4	2.8e-15	1
SPV_1377 M475I	mga1	M protein trans-acting positive regulator Mga1	56	0	3.47e-18	1
SPV_1377 T18N	mga1	M protein trans-acting positive regulator Mga1	56	0	3.47e-18	1
SPV_1386 F268L	cca	CCA tRNA nucleotidyltransferase	56	0	3.47e-18	1
SPV_1393 D255N		Thioredoxin reductase	57	0	1.37e-18	1
SPV_1399 E345K	clpX	ATP-dependent Clp protease ATP-binding subunit ClpX	56	0	3.47e-18	1
SPV_1399 N19S	clpX	ATP-dependent Clp protease ATP-binding subunit ClpX	85	0	2.47e-32	0.0447
SPV_1399 NRK4TRN	clpX	ATP-dependent Clp protease ATP-binding subunit ClpX	58	0	5.36e-19	1
SPV_1399 S2P	clpX	ATP-dependent Clp protease ATP-binding subunit ClpX	61	0	2.97e-20	0.0813
SPV_1399 V168A	clpX	ATP-dependent Clp protease ATP-binding subunit ClpX	33	0	4.35e-10	0.000534
SPV_1399 V51A	clpX	ATP-dependent Clp protease ATP-binding subunit ClpX	61	0	2.97e-20	0.0813
SPV_1400 F12M		Hypothetical protein	54	0	2.15e-17	1
SPV_1400 F18L		Hypothetical protein	94	1	3.18e-37	2.59e-05
SPV_1400 FI15LV		Hypothetical protein	60	0	7.89e-20	0.101
SPV_1400 I34V		Hypothetical protein	60	0	7.89e-20	0.101
SPV_1400 L5I		Hypothetical protein	61	0	2.97e-20	0.0813
SPV_1400 L8F		Hypothetical protein	60	0	7.89e-20	1
SPV_1401 A149fs	folA	Dihydrofolate reductase	55	0	8.69e-18	1
SPV_1401 A78T	folA	Dihydrofolate reductase	58	0	5.36e-19	1
SPV_1401 E20D	folA	Dihydrofolate reductase	101	4	8.2e-40	1.08e-06
SPV_1401 E94D	folA	Dihydrofolate reductase	83	0	3.66e-31	0.00783
SPV_1401 F147fs	folA	Dihydrofolate reductase	54	0	2.15e-17	1
SPV_1401 FYA147SYT	folA	Dihydrofolate reductase	36	0	4.94e-11	0.0197
SPV_1401 H120Q	folA	Dihydrofolate reductase	73	1	5.56e-25	3.22e-05
SPV_1401 H26Y	folA	Dihydrofolate reductase	64	0	1.48e-21	0.0826
SPV_1401 I100L	folA	Dihydrofolate reductase	106	1	2.55e-46	5.72e-11
SPV_1401 I105V	folA	Dihydrofolate reductase	54	0	2.15e-17	1
SPV_1401 L135F	folA	Dihydrofolate reductase	104	2	8.05e-44	2.1e-09
SPV_1401 P70S	folA	Dihydrofolate reductase	84	0	9.59e-32	0.00746
SPV_1401 Q81Y	folA	Dihydrofolate reductase	49	0	1.71e-15	0.223
SPV_1401 QD91HA	folA	Dihydrofolate reductase	78	0	2.21e-28	1
SPV_1402 G132A	dpr	Bifunctional non-specific DNA-binding protein/ferroxidase Dpr	51	0	3.06e-16	1
SPV_1402 G146D	dpr	Bifunctional non-specific DNA-binding protein/ferroxidase Dpr	50	1	4.14e-15	1
SPV_1402 I159V	dpr	Bifunctional non-specific DNA-binding protein/ferroxidase Dpr	78	3	5.59e-26	3.4e-05
SPV_1402 Q73H	dpr	Bifunctional non-specific DNA-binding protein/ferroxidase Dpr	37	0	2.36e-11	0.00187
SPV_1402 T153A	dpr	Bifunctional non-specific DNA-binding protein/ferroxidase Dpr	51	0	3.06e-16	1
SPV_1402 TD155LE	dpr	Bifunctional non-specific DNA-binding protein/ferroxidase Dpr	45	0	4.72e-14	1
SPV_1403 A149V	lytC	1%2C4-beta-N-acetylmuramidase%2C lyzozyme LytC	60	0	7.89e-20	1
SPV_1405 T11I	dnaD	Chromosome replication initiation protein DnaD	69	1	4.8e-23	1
SPV_1406 V289I	metA	Homoserine O-succinyltransferase	69	1	4.8e-23	1
SPV_1408 V65I		SAM-dependent methyltransferase	61	2	1.03e-18	0.814
SPV_1413 S510N	cshA	DEAD-box ATP-dependent RNA helicase CshA	57	11	1.59e-11	1
SPV_1418 H110Y	pepQ	Xaa-Pro dipeptidase	54	0	2.15e-17	1
SPV_1418 T9I	pepQ	Xaa-Pro dipeptidase	56	0	3.47e-18	1
SPV_1423 A205V	pdxK	Pyridoxal kinase%2C thiD family	57	0	1.37e-18	0.336
SPV_1425 S49F		Major facilitator superfamily transporter-permease	63	0	4.07e-21	0.0803
SPV_1427 K103E	phnA	Protein PhnA	56	1	2.05e-17	1
SPV_1428 G51V	cmk	Cytidylate kinase	56	0	3.47e-18	1
SPV_1431 F220L	gtrB	Bactoprenol glucosyl transferase	61	0	2.97e-20	0.534
SPV_1432 D65A	galE-1	UDP-glucose 4-epimerase	87	15	9.89e-23	0.732
SPV_1433 T349I		Glycine/D-amino acid oxidases family	60	0	7.89e-20	0.532
SPV_1440 L103F		Rrf2-linked NADH-flavin reductase	51	8	5.16e-11	0.0271
SPV_1440 R203C		Rrf2-linked NADH-flavin reductase	56	0	3.47e-18	1
SPV_1448 T130I		Rrf2 family transcriptional regulator%2C group III	59	0	2.07e-19	1
SPV_1449 T140I		Putative diadenosine tetraphosphatase	64	0	1.48e-21	1
SPV_1460 A196V	pepO	Neutral endopeptidase O	71	1	5.32e-24	1
SPV_1465 G17D		ABC transporter%2C permease protein	34	1	1.1e-09	1
SPV_1465 A48T		ABC transporter%2C permease protein	45	7	1.47e-09	1
SPV_1465 K127R		ABC transporter%2C permease protein	38	7	2.06e-07	0.0114
SPV_1465 K79R		ABC transporter%2C permease protein	45	0	4.72e-14	1
SPV_1467 A17V		Putative lRe secreted protein	34	2	5.15e-09	1
SPV_1467 D326N		Putative lRe secreted protein	34	2	5.15e-09	1
SPV_1467 S330F		Putative lRe secreted protein	34	2	5.15e-09	1
SPV_1472 G258S	ileS	Isoleucyl-tRNA synthetase	44	1	5.83e-13	0.00337
SPV_1472 G864E	ileS	Isoleucyl-tRNA synthetase	51	1	1.76e-15	1
SPV_1472 A588T	ileS	Isoleucyl-tRNA synthetase	44	8	1.01e-08	0.394
SPV_1472 A866T	ileS	Isoleucyl-tRNA synthetase	45	0	4.72e-14	1
SPV_1472 E370D	ileS	Isoleucyl-tRNA synthetase	50	3	1.07e-13	0.0363
SPV_1472 E426A	ileS	Isoleucyl-tRNA synthetase	51	1	1.76e-15	0.000142
SPV_1472 E428D	ileS	Isoleucyl-tRNA synthetase	51	10	5.76e-10	0.0856
SPV_1472 E544N	ileS	Isoleucyl-tRNA synthetase	39	0	5.24e-12	0.000184
SPV_1472 F790S	ileS	Isoleucyl-tRNA synthetase	52	2	3.94e-15	0.177
SPV_1472 I796V	ileS	Isoleucyl-tRNA synthetase	44	1	5.83e-13	0.00337
SPV_1472 K358A	ileS	Isoleucyl-tRNA synthetase	44	3	1.37e-11	0.0731
SPV_1472 N343 G	ileS	Isoleucyl-tRNA synthetase	51	5	9.19e-13	0.000963
SPV_1472 Q45E	ileS	Isoleucyl-tRNA synthetase	39	0	5.24e-12	0.000184
SPV_1472 S434T	ileS	Isoleucyl-tRNA synthetase	51	10	5.76e-10	0.0856
SPV_1472 T GE884A GQ	ileS	Isoleucyl-tRNA synthetase	40	2	6.45e-11	0.0323
SPV_1472 T51V	ileS	Isoleucyl-tRNA synthetase	39	0	5.24e-12	0.000184
SPV_1472 T668V	ileS	Isoleucyl-tRNA synthetase	44	1	5.83e-13	0.00337
SPV_1472 T775A	ileS	Isoleucyl-tRNA synthetase	97	11	1.23e-31	0.0211
SPV_1472 V144M	ileS	Isoleucyl-tRNA synthetase	42	1	2.82e-12	0.00122
SPV_1472 V220I	ileS	Isoleucyl-tRNA synthetase	44	1	5.83e-13	0.00337
SPV_1472 V539L	ileS	Isoleucyl-tRNA synthetase	50	7	3.17e-11	0.359
SPV_1472 Y87N	ileS	Isoleucyl-tRNA synthetase	44	8	1.01e-08	0.394
SPV_1475 D177N	ylmH	YlmH	45	2	1.33e-12	1
SPV_1475 L240F	ylmH	YlmH	45	2	1.33e-12	1
SPV_1475 L56I	ylmH	YlmH	44	0	1.06e-13	1
SPV_1483 KT2NA	murF	UDP-N-acetylmuramoyl-tripeptide--D-alanyl-D-alanine ligase	38	0	1.12e-11	1
SPV_1484 F48S	ddl	D-alanine--D-alanine ligase	39	0	5.24e-12	1
SPV_1484 Q192P	ddl	D-alanine--D-alanine ligase	44	0	1.06e-13	1
SPV_1485 SA36PD	recR	Recombination protein RecR	42	0	5.17e-13	1
SPV_1486 A251S	pbp2b	Penicillin-binding protein 2B	30	0	3.58e-09	0.00242
SPV_1486 E333 G	pbp2b	Penicillin-binding protein 2B	90	4	3.78e-32	0.000881
SPV_1486 E369D	pbp2b	Penicillin-binding protein 2B	48	0	3.97e-15	0.0617
SPV_1486 E476 G	pbp2b	Penicillin-binding protein 2B	78	3	5.59e-26	3.71e-05
SPV_1486 I361L	pbp2b	Penicillin-binding protein 2B	63	3	7.82e-19	0.00613
SPV_1486 I54V	pbp2b	Penicillin-binding protein 2B	89	3	2.61e-32	0.00123
SPV_1486 KK98SQ	pbp2b	Penicillin-binding protein 2B	38	0	1.12e-11	1
SPV_1486 N422Y	pbp2b	Penicillin-binding protein 2B	73	0	8.57e-26	0.104
SPV_1486 N538D	pbp2b	Penicillin-binding protein 2B	76	14	1.16e-17	4.14e-06
SPV_1486 Q161P	pbp2b	Penicillin-binding protein 2B	57	3	2.34e-16	3.85e-07
SPV_1486 S107T	pbp2b	Penicillin-binding protein 2B	38	0	1.12e-11	1
SPV_1486 S412P	pbp2b	Penicillin-binding protein 2B	99	0	1.2e-41	1.12e-07
SPV_1486 S473T	pbp2b	Penicillin-binding protein 2B	67	0	6.5e-23	0.000344
SPV_1486 S480A	pbp2b	Penicillin-binding protein 2B	68	0	2.23e-23	3.77e-05
SPV_1486 S56T	pbp2b	Penicillin-binding protein 2B	89	3	2.61e-32	0.00123
SPV_1486 T102 G	pbp2b	Penicillin-binding protein 2B	38	0	1.12e-11	1
SPV_1486 T489A	pbp2b	Penicillin-binding protein 2B	91	1	3.19e-35	1.41e-05
SPV_1486 T91K	pbp2b	Penicillin-binding protein 2B	39	0	5.24e-12	0.137
SPV_1486 T96I	pbp2b	Penicillin-binding protein 2B	89	3	2.61e-32	0.000124
SPV_1486 V225I	pbp2b	Penicillin-binding protein 2B	57	3	2.34e-16	0.000104
SPV_1486 V36I	pbp2b	Penicillin-binding protein 2B	37	0	2.36e-11	1
SPV_1487 I112V	nanR	Sialic acid utilization regulator%2C RpiR family	78	0	2.21e-28	0.0367
SPV_1487 I127V	nanR	Sialic acid utilization regulator%2C RpiR family	61	0	2.97e-20	0.0435
SPV_1487 I9V	nanR	Sialic acid utilization regulator%2C RpiR family	83	0	3.66e-31	0.00665
SPV_1487 Q76E	nanR	Sialic acid utilization regulator%2C RpiR family	45	0	4.72e-14	0.018
SPV_1487 S183T	nanR	Sialic acid utilization regulator%2C RpiR family	60	0	7.89e-20	0.00326
SPV_1487 S257N	nanR	Sialic acid utilization regulator%2C RpiR family	37	0	2.36e-11	1
SPV_1487 T205S	nanR	Sialic acid utilization regulator%2C RpiR family	82	0	1.37e-30	0.0136
SPV_1487 T214A	nanR	Sialic acid utilization regulator%2C RpiR family	78	0	2.21e-28	0.00134
SPV_1487 T35Q	nanR	Sialic acid utilization regulator%2C RpiR family	56	0	3.47e-18	0.526
SPV_1488 H275K	nanK	N-acetylmannosamine kinase	38	0	1.12e-11	0.541
SPV_1488 I208F	nanK	N-acetylmannosamine kinase	42	0	5.17e-13	0.524
SPV_1488 R146 G	nanK	N-acetylmannosamine kinase	42	0	5.17e-13	0.0133
SPV_1488 T101A	nanK	N-acetylmannosamine kinase	37	0	2.36e-11	0.0818
SPV_1491 A46V		Hypothetical protein	36	3	5.3e-09	1
SPV_1491 N G32TA		Hypothetical protein	36	3	5.3e-09	1
SPV_1491 S58N		Hypothetical protein	50	7	3.17e-11	0.55
SPV_1492 Q62R	yjgK	Protein YjgK%2C linked to biofilm formation	36	0	4.94e-11	1
SPV_1494 K48S	satB	ABC transporter%2C putative N-acetylneuraminate transport system permease protein 1	34	0	2.12e-10	0.489
SPV_1494 V100A	satB	ABC transporter%2C putative N-acetylneuraminate transport system permease protein 1	37	0	2.36e-11	0.319
SPV_1494 V276I	satB	ABC transporter%2C putative N-acetylneuraminate transport system permease protein 1	36	0	4.94e-11	1
SPV_1494 V34I	satB	ABC transporter%2C putative N-acetylneuraminate transport system permease protein 1	33	0	4.35e-10	0.493
SPV_1495 G13S	satA	ABC transporter%2C putative N-acetylneuraminate-binding protein	32	0	8.84e-10	0.457
SPV_1495 G385S	satA	ABC transporter%2C putative N-acetylneuraminate-binding protein	34	0	2.12e-10	0.489
SPV_1495 A32 G	satA	ABC transporter%2C putative N-acetylneuraminate-binding protein	32	0	8.84e-10	1
SPV_1495 E133D	satA	ABC transporter%2C putative N-acetylneuraminate-binding protein	31	0	1.79e-09	1
SPV_1495 E376D	satA	ABC transporter%2C putative N-acetylneuraminate-binding protein	34	0	2.12e-10	0.489
SPV_1495 I261L	satA	ABC transporter%2C putative N-acetylneuraminate-binding protein	34	1	1.1e-09	0.394
SPV_1495 I78V	satA	ABC transporter%2C putative N-acetylneuraminate-binding protein	33	0	4.35e-10	0.454
SPV_1495 S254 G	satA	ABC transporter%2C putative N-acetylneuraminate-binding protein	33	0	4.35e-10	1
SPV_1496 V230I	nanP	N-acetylglucosamine-specific PTS IIABC components	88	10	1.56e-26	0.42
SPV_1498 A200V		Oxidoreductase	59	0	2.07e-19	1
SPV_1498 H83N		Oxidoreductase	59	0	2.07e-19	1
SPV_1499 D206 G	nanB	Sialidase	73	13	7.44e-17	0.519
SPV_1499 I164M	nanB	Sialidase	66	0	1.87e-22	1
SPV_1499 R264C	nanB	Sialidase	53	0	5.27e-17	1
SPV_1501 A56V	ycjO	ABC transporter membrane-spanning permease%2C sugar transport YcjO	70	0	2.52e-24	1
SPV_1502 E171 G		ABC transporter substrate-binding protein - sugar transport	70	0	2.52e-24	1
SPV_1504 A217P	nanA	Sialidase NanA	78	11	2.01e-20	1
SPV_1504 E791_ G795dup	nanA	Sialidase NanA	81	1	3.38e-29	1.09e-05
SPV_1504 S391F	nanA	Sialidase NanA	72	0	2.69e-25	1
SPV_1506 G183fs	axe1	Bifunctional acetyl xylan esterase 1/cephalosporin-C deacetylase	45	0	4.72e-14	1
SPV_1506 A299 G	axe1	Bifunctional acetyl xylan esterase 1/cephalosporin-C deacetylase	45	0	4.72e-14	1
SPV_1507 G374A	recG	ATP-dependent DNA helicase RecG	33	0	4.35e-10	1
SPV_1507 A496T	recG	ATP-dependent DNA helicase RecG	45	6	4.15e-10	1
SPV_1507 T334I	recG	ATP-dependent DNA helicase RecG	33	0	4.35e-10	1
SPV_1512 Q837K	secA	Protein translocase subunit SecA	60	0	7.89e-20	1
SPV_1515 L145F		Hypothetical protein	61	0	2.97e-20	0.224
SPV_1516 I136V		Hypothetical protein	72	6	8.81e-21	0.00845
SPV_1516 LQ188FK		Hypothetical protein	63	7	3.91e-16	0.0792
SPV_1522 L238P	dnaB	Helicase loader DnaB	48	8	5.28e-10	0.685
SPV_1522 Q172R	dnaB	Helicase loader DnaB	33	0	4.35e-10	1
SPV_1530 A55V		Immunoreactive protein Se23.5-like protein	65	3	1.06e-19	1
SPV_1532 A24V	scrA	Sucrose-specific PTS IIBCA components	60	0	7.89e-20	0.163
SPV_1533 D38Y		Hypothetical protein	76	9	1.04e-20	1
SPV_1533 M1?		Hypothetical protein	61	0	2.97e-20	0.131
SPV_1534 V230I	scrB	Sucrose-6-phosphate hydrolase	60	2	2.69e-18	1
SPV_1535 V244I	scrR	Sucrose operon repressor ScrR%2C LacI family	60	0	7.89e-20	0.163
SPV_1537 A349V	mvaS	Hydroxymethylglutaryl-CoA synthase	59	1	1.24e-18	1
SPV_1544 A135S	sun	16S rRNA (cytosine(967)-C(5))-methyltransferase	61	2	1.03e-18	1
SPV_1546 G164V	priA	Helicase PriA essential for oriC/DnaA-independent DNA replication	59	0	2.07e-19	1
SPV_1549 V61I	rny	Ribonuclease Y	59	0	2.07e-19	1
SPV_1552 A115T		UPF0348 protein family	77	1	4.98e-27	1
SPV_1553 A88T		Methyltransferase	63	1	2.5e-20	0.435
SPV_1553 K99N		Methyltransferase	62	0	1.11e-20	0.554
SPV_1559 T363I	yqeH	GTP-binding protein YqeH%2C required for biogenesis of 30S ribosome subunit	60	0	7.89e-20	0.38
SPV_1561 E102 G	corA2	Magnesium and cobalt transport protein CorA2	57	0	1.37e-18	1
SPV_1561 L234_N235insNNNL	corA2	Magnesium and cobalt transport protein CorA2	40	0	2.44e-12	0.15
SPV_1564 C18Y		Membrane protein	57	0	1.37e-18	1
SPV_1566 I7L		Hypothetical protein	58	2	1.78e-17	1
SPV_1568 M1?	queF	NADPH-dependent 7-cyano-7-deazaguanine reductase	58	5	2.12e-15	0.0857
SPV_1569 H33Y	aqpZ	Aquaporin Z	58	0	5.36e-19	1
SPV_1570 Q123*		Hypothetical protein	63	0	4.07e-21	1
SPV_1572 T21I		16S rRNA (uracil(1498)-N(3))-methyltransferase	72	0	2.69e-25	1
SPV_1573 M37L	prmA	Ribosomal protein L11 methyltransferase	75	12	2.33e-18	0.123
SPV_1573 V295I	prmA	Ribosomal protein L11 methyltransferase	72	10	3.54e-18	1
SPV_1575 DR314VQ		Hypothetical protein	62	7	1.01e-15	1
SPV_1575 K310R		Hypothetical protein	66	1	1.16e-21	0.107
SPV_1575 L307F		Hypothetical protein	86	9	4.81e-26	1
SPV_1575 L320M		Hypothetical protein	67	8	3.39e-17	0.0523
SPV_1575 R317H		Hypothetical protein	59	7	1.58e-14	1
SPV_1576 H31Y		Hypothetical protein	61	3	5.5e-18	0.618
SPV_1576 V116A		Hypothetical protein	61	6	5.96e-16	1
SPV_1580 A341T		Chromosome segregation helicase	59	0	2.07e-19	1
SPV_1582 A149V	sacA	Sucrose-6-phosphate hydrolase	86	11	1.07e-24	1
SPV_1582 A181V	sacA	Sucrose-6-phosphate hydrolase	65	0	5.28e-22	0.376
SPV_1582 KN184MD	sacA	Sucrose-6-phosphate hydrolase	65	2	1.92e-20	1
SPV_1582 S152T	sacA	Sucrose-6-phosphate hydrolase	86	16	1.42e-21	0.338
SPV_1592 F16L		Acetyltransferase	59	5	8.52e-16	1
SPV_1592 L40P		Acetyltransferase	64	5	7.32e-18	0.0285
SPV_1592 S27V		Acetyltransferase	79	5	5.24e-25	1
SPV_1594 V109I		Transcriptional regulator%2C Xre family	60	0	7.89e-20	0.38
SPV_1596 E7K	trpA	Tryptophan synthase alpha chain	60	2	2.69e-18	0.323
SPV_1597 L265F	trpB	Tryptophan synthase beta chain	60	5	3.37e-16	0.42
SPV_1598 D87A	trpF	Phosphoribosylanthranilate isomerase	80	1	1.21e-28	0.00762
SPV_1600 G256D	trpD	Anthranilate phosphoribosyltransferase	79	3	1.64e-26	0.575
SPV_1601 R65C	trpG	Bifunctional anthranilate synthase%2C amidotransferase component/para-aminobenzoate synthase%2C amidotransferase component	91	16	1.85e-24	0.279
SPV_1602 H189Q	trpE	Anthranilate synthase%2C aminase component	61	8	1.04e-14	1
SPV_1602 I92V	trpE	Anthranilate synthase%2C aminase component	60	0	7.89e-20	0.164
SPV_1602 V47I	trpE	Anthranilate synthase%2C aminase component	61	0	2.97e-20	0.224
SPV_1607 S385A	sfuB	Iron(III)-transport system permease protein SfuB	61	0	2.97e-20	0.224
SPV_1608 S303N		ABC transporter%2C ATP-binding protein	62	0	1.11e-20	0.195
SPV_1609 I240M		ABC transporter%2C substrate-binding protein	61	12	1.81e-12	0.665
SPV_1609 K315T		ABC transporter%2C substrate-binding protein	62	1	6.76e-20	1
SPV_1612 I28V	galE-2	UDP-glucose 4-epimerase	61	0	2.97e-20	1
SPV_1613 D428A	galT-1	Galactose-1-phosphate uridylyltransferase	61	0	2.97e-20	1
SPV_1613 P410T	galT-1	Galactose-1-phosphate uridylyltransferase	61	1	1.81e-19	0.535
SPV_1613 PR442S G	galT-1	Galactose-1-phosphate uridylyltransferase	61	0	2.97e-20	1
SPV_1613 T340S	galT-1	Galactose-1-phosphate uridylyltransferase	61	0	2.97e-20	1
SPV_1613 V343I	galT-1	Galactose-1-phosphate uridylyltransferase	61	0	2.97e-20	1
SPV_1614 I110M	phoU3	Phosphate transport system protein PhoU3	61	0	2.97e-20	1
SPV_1614 V124D	phoU3	Phosphate transport system protein PhoU3	62	0	1.11e-20	1
SPV_1617 G564E	pfbA	Plasmin- and fibronectin-binding protein PfbA	61	0	2.97e-20	1
SPV_1617 IH153VN	pfbA	Plasmin- and fibronectin-binding protein PfbA	60	0	7.89e-20	1
SPV_1617 V149I	pfbA	Plasmin- and fibronectin-binding protein PfbA	58	0	5.36e-19	1
SPV_1618 F55fs		Hypothetical protein	59	0	2.07e-19	1
SPV_1618 SSKD3PNKN		Hypothetical protein	60	0	7.89e-20	1
SPV_1618 Y17H		Hypothetical protein	58	0	5.36e-19	1
SPV_1619 F151L	aatB	Putative UDP-4-keto-6-deoxy-D-glucose 4-transaminase AatB	60	0	7.89e-20	1
SPV_1619 I78V	aatB	Putative UDP-4-keto-6-deoxy-D-glucose 4-transaminase AatB	60	0	7.89e-20	1
SPV_1619 L405S	aatB	Putative UDP-4-keto-6-deoxy-D-glucose 4-transaminase AatB	60	0	7.89e-20	1
SPV_1619 L45Q	aatB	Putative UDP-4-keto-6-deoxy-D-glucose 4-transaminase AatB	60	0	7.89e-20	1
SPV_1619 PS276S G	aatB	Putative UDP-4-keto-6-deoxy-D-glucose 4-transaminase AatB	60	0	7.89e-20	1
SPV_1619 R318H	aatB	Putative UDP-4-keto-6-deoxy-D-glucose 4-transaminase AatB	60	0	7.89e-20	1
SPV_1619 S184A	aatB	Putative UDP-4-keto-6-deoxy-D-glucose 4-transaminase AatB	60	0	7.89e-20	1
SPV_1619 S291R	aatB	Putative UDP-4-keto-6-deoxy-D-glucose 4-transaminase AatB	60	0	7.89e-20	1
SPV_1619 T362A	aatB	Putative UDP-4-keto-6-deoxy-D-glucose 4-transaminase AatB	60	0	7.89e-20	1
SPV_1619 V216A	aatB	Putative UDP-4-keto-6-deoxy-D-glucose 4-transaminase AatB	60	2	2.69e-18	1
SPV_1620 H196Y		Sugar transferases involved in lipopolysaccharide synthesis	60	0	7.89e-20	1
SPV_1620 L44V		Sugar transferases involved in lipopolysaccharide synthesis	60	0	7.89e-20	1
SPV_1620 L55M		Sugar transferases involved in lipopolysaccharide synthesis	60	0	7.89e-20	1
SPV_1620 N171H		Sugar transferases involved in lipopolysaccharide synthesis	60	0	7.89e-20	1
SPV_1620 Q161P		Sugar transferases involved in lipopolysaccharide synthesis	60	2	2.69e-18	1
SPV_1621 A166T		ABC transporter%2C ATP-binding/permease protein	60	0	7.89e-20	1
SPV_1621 A580fs		ABC transporter%2C ATP-binding/permease protein	60	0	7.89e-20	1
SPV_1621 D402S		ABC transporter%2C ATP-binding/permease protein	60	0	7.89e-20	1
SPV_1621 DF407AY		ABC transporter%2C ATP-binding/permease protein	53	0	5.27e-17	1
SPV_1621 E423D		ABC transporter%2C ATP-binding/permease protein	60	0	7.89e-20	1
SPV_1621 K415T		ABC transporter%2C ATP-binding/permease protein	60	0	7.89e-20	1
SPV_1621 KV335VI		ABC transporter%2C ATP-binding/permease protein	60	0	7.89e-20	1
SPV_1621 L170I		ABC transporter%2C ATP-binding/permease protein	60	0	7.89e-20	1
SPV_1621 Q447R		ABC transporter%2C ATP-binding/permease protein	60	0	7.89e-20	1
SPV_1621 Q5K		ABC transporter%2C ATP-binding/permease protein	60	0	7.89e-20	1
SPV_1621 V77M		ABC transporter%2C ATP-binding/permease protein	60	0	7.89e-20	1
SPV_1622 A339T		ABC transporter%2C ATP-binding/permease protein	65	6	1.27e-17	1
SPV_1622 A359E		ABC transporter%2C ATP-binding/permease protein	60	0	7.89e-20	1
SPV_1622 D456A		ABC transporter%2C ATP-binding/permease protein	60	0	7.89e-20	1
SPV_1622 DI353NV		ABC transporter%2C ATP-binding/permease protein	60	0	7.89e-20	1
SPV_1622 E554D		ABC transporter%2C ATP-binding/permease protein	60	0	7.89e-20	1
SPV_1622 L250V		ABC transporter%2C ATP-binding/permease protein	61	6	5.96e-16	1
SPV_1622 R449Q		ABC transporter%2C ATP-binding/permease protein	60	0	7.89e-20	1
SPV_1628 E6D	xpt	Xanthine phosphoribosyltransferase	60	6	1.51e-15	1
SPV_1629 T217I	pbuX	Xanthine permease	85	15	1.27e-21	0.0835
SPV_1633 H183Y	galT-2	Galactose-1-phosphate uridylyltransferase	72	0	2.69e-25	1
SPV_1633 V462A	galT-2	Galactose-1-phosphate uridylyltransferase	75	9	3.21e-20	1
SPV_1645 G33S		Transcriptional regulator%2C MarR family	59	0	2.07e-19	1
SPV_1645 D G3YC		Transcriptional regulator%2C MarR family	59	0	2.07e-19	1
SPV_1645 EA28DS		Transcriptional regulator%2C MarR family	58	0	5.36e-19	1
SPV_1645 F117C		Transcriptional regulator%2C MarR family	59	0	2.07e-19	1
SPV_1645 H107Q		Transcriptional regulator%2C MarR family	59	0	2.07e-19	1
SPV_1645 I80T		Transcriptional regulator%2C MarR family	59	0	2.07e-19	1
SPV_1645 K112R		Transcriptional regulator%2C MarR family	59	0	2.07e-19	1
SPV_1645 K72N		Transcriptional regulator%2C MarR family	59	0	2.07e-19	1
SPV_1645 K77N		Transcriptional regulator%2C MarR family	59	0	2.07e-19	1
SPV_1645 K86E		Transcriptional regulator%2C MarR family	59	0	2.07e-19	1
SPV_1645 L7V		Transcriptional regulator%2C MarR family	59	0	2.07e-19	1
SPV_1645 S24R		Transcriptional regulator%2C MarR family	59	0	2.07e-19	1
SPV_1648 A233fs		UDP-glucose 4-epimerase	59	0	2.07e-19	1
SPV_1648 R218H		UDP-glucose 4-epimerase	59	3	3.67e-17	1
SPV_1649 H5Y	piuB	Iron compound ABC uptake transporter permease protein PiuB	59	7	1.58e-14	0.00754
SPV_1650 M250I	piuC	Iron compound ABC uptake transporter permease protein PiuC	63	5	1.94e-17	0.0197
SPV_1652 E77A	piuA	Iron compound ABC uptake transporter substrate-binding protein PiuA	59	0	2.07e-19	1
SPV_1656 A108S	scpA	Segregation and condensation protein A	59	1	1.24e-18	1
SPV_1657 A64S	xerD	Tyrosine recombinase XerD	59	4	1.82e-16	0.055
SPV_1658 A120S		CBS domain protein	59	4	1.82e-16	0.055
SPV_1663 V185I	treC	Trehalose-6-phosphate hydrolase	60	12	4.26e-12	0.0625
SPV_1668 R252C	amiE	Peptide ABC transporter ATP-binding protein AmiE	60	12	4.26e-12	1
SPV_1669 L122V	amiD	Peptide ABC transporter permease AmiD	60	0	7.89e-20	1
SPV_1673 A63V	gtfA	Sucrose phosphorylase	70	0	2.52e-24	1
SPV_1673 R425H	gtfA	Sucrose phosphorylase	70	0	2.52e-24	1
SPV_1679 E61K	msmR	Multiple sugar metabolism operon regulatory protein MsmR	60	0	7.89e-20	1
SPV_1704 V380I	rumA-2	RNA methyltransferase%2C TrmA family	60	0	7.89e-20	1
SPV_1708 S128A		IS1167 transposase	41	0	1.13e-12	1
SPV_1712 A212T	ydfG	Short-chain dehydrogenase	59	0	2.07e-19	1
SPV_1716 F15fs		Hypothetical protein	61	5	1.32e-16	1
SPV_1716 I45L		Hypothetical protein	60	2	2.69e-18	1
SPV_1716 R8*		Hypothetical protein	60	5	3.37e-16	1
SPV_1716 Ter56Wext*?		Hypothetical protein	61	2	1.03e-18	1
SPV_1716 V25A		Hypothetical protein	60	5	3.37e-16	1
SPV_1716 W28*		Hypothetical protein	60	0	7.89e-20	1
SPV_1717 A144 G		Membrane protein	61	5	1.32e-16	0.173
SPV_1717 D135E		Membrane protein	49	0	1.71e-15	0.00913
SPV_1717 D138E		Membrane protein	58	0	5.36e-19	0.00637
SPV_1717 D147N		Membrane protein	67	12	7.85e-15	1
SPV_1717 I220L		Membrane protein	72	8	1.92e-19	0.142
SPV_1717 R182C		Membrane protein	60	2	2.69e-18	1
SPV_1717 S126T		Membrane protein	43	3	2.97e-11	1
SPV_1718 V103A		Response regulator of the LytR/AlgR family	81	14	4.14e-20	0.000567
SPV_1720 R61L		Hypothetical protein	61	12	1.81e-12	0.00184
SPV_1720 R81H		Hypothetical protein	60	6	1.51e-15	0.0431
SPV_1727 P118S		Hypothetical protein	59	0	2.07e-19	1
SPV_1732 P115S		Hypothetical protein	59	2	6.98e-18	1
SPV_1732 S90L		Hypothetical protein	59	0	2.07e-19	1
SPV_1740 S173N	cinA	Bifunctional ADP-ribose pyrophosphatase/nicotinamide-nucleotide amidase	61	2	1.03e-18	1
SPV_1744 I167T	comM	Immunity factor ComM	64	7	1.5e-16	0.00803
SPV_1745 A202S	plcR	Putative transcriptional regulator PlcR	60	0	7.89e-20	1
SPV_1745 D90N	plcR	Putative transcriptional regulator PlcR	62	5	5.1e-17	0.278
SPV_1745 I177M	plcR	Putative transcriptional regulator PlcR	61	5	1.32e-16	0.0432
SPV_1745 LD185FE	plcR	Putative transcriptional regulator PlcR	61	5	1.32e-16	0.0432
SPV_1745 R16 G	plcR	Putative transcriptional regulator PlcR	60	0	7.89e-20	1
SPV_1745 R251K	plcR	Putative transcriptional regulator PlcR	60	3	1.43e-17	1
SPV_1746 I39V		Hypothetical protein	60	0	7.89e-20	1
SPV_1746 K46E		Hypothetical protein	58	0	5.36e-19	1
SPV_1754 E22D		Putative immunity protein	61	5	1.32e-16	1
SPV_1755 I101T		ABC transporter%2C ATP-binding protein	62	0	1.11e-20	0.248
SPV_1762 K119N	endA	DNA-entry nuclease	59	2	6.98e-18	1
SPV_1762 S46P	endA	DNA-entry nuclease	64	9	2.54e-15	0.00145
SPV_1765 A292T		Lon-like protease	71	0	8.3e-25	1
SPV_1766 A70S	coaD	Phosphopantetheine adenylyltransferase	83	13	9.23e-22	0.0298
SPV_1766 E64 G	coaD	Phosphopantetheine adenylyltransferase	83	12	2.19e-22	0.0143
SPV_1766 E67K	coaD	Phosphopantetheine adenylyltransferase	83	13	9.23e-22	0.0298
SPV_1766 I22M	coaD	Phosphopantetheine adenylyltransferase	74	6	9.59e-22	0.415
SPV_1766 L G60VK	coaD	Phosphopantetheine adenylyltransferase	83	12	2.19e-22	0.0143
SPV_1775 G157E	lysA	Diaminopimelate decarboxylase	60	0	7.89e-20	0.164
SPV_1778 D307N	rmuC	DNA recombination protein RmuC	60	0	7.89e-20	0.164
SPV_1779 E61A		thiamine pyrophosphokinase	60	3	1.43e-17	1
SPV_1780 E165Q	rpe	Ribulose-phosphate 3-epimerase	60	0	7.89e-20	0.164
SPV_1781 S145P	rsgA	Ribosome small subunit-stimulated GTPase RsgA	66	1	1.16e-21	0.0141
SPV_1781 V260T	rsgA	Ribosome small subunit-stimulated GTPase RsgA	76	8	2.29e-21	8.23e-06
SPV_1785 A378V		Putative immunity protein	59	3	3.67e-17	1
SPV_1785 A56V		Putative immunity protein	59	3	3.67e-17	1
SPV_1785 H307N		Putative immunity protein	59	0	2.07e-19	1
SPV_1785 L209F		Putative immunity protein	59	3	3.67e-17	1
SPV_1785 RASN316KASD		Putative immunity protein	59	0	2.07e-19	1
SPV_1785 S299L		Putative immunity protein	57	0	1.37e-18	1
SPV_1785 T344M		Putative immunity protein	59	0	2.07e-19	1
SPV_1786 K183E		Transcriptional regulator	59	3	3.67e-17	1
SPV_1786 V257E		Transcriptional regulator	71	10	1.01e-17	0.00947
SPV_1788 A19T	tatD	Putative deoxyribonuclease TatD	59	0	2.07e-19	1
SPV_1791 D70N		Alanine transaminase	59	0	2.07e-19	1
SPV_1791 P228S		Alanine transaminase	59	0	2.07e-19	1
SPV_1792 L74fs		Hypothetical protein	60	0	7.89e-20	0.164
SPV_1792 S41 G		Hypothetical protein	61	7	2.55e-15	0.299
SPV_1794 A353T		Hydrolase%2C HAD superfamily	59	0	2.07e-19	1
SPV_1798 I107V		Two-component system response regulator	60	5	3.37e-16	1
SPV_1799 DSMN226ESMR		Two-component system sensor histidine kinase	58	0	5.36e-19	0.00116
SPV_1799 H221Q		Two-component system sensor histidine kinase	58	0	5.36e-19	0.00116
SPV_1799 L65M		Two-component system sensor histidine kinase	50	0	7.26e-16	1
SPV_1799 L90I		Two-component system sensor histidine kinase	59	0	2.07e-19	1
SPV_1799 T198I		Two-component system sensor histidine kinase	59	1	1.24e-18	1
SPV_1799 T67V		Two-component system sensor histidine kinase	44	0	1.06e-13	0.205
SPV_1799 V333I		Two-component system sensor histidine kinase	65	3	1.06e-19	0.507
SPV_1799 Y61F		Two-component system sensor histidine kinase	51	0	3.06e-16	0.127
SPV_1800 GNWI131VKWV		ABC transporter%2C permease protein	49	0	1.71e-15	0.0135
SPV_1821 T354I	pbp2a	Multimodular transpeptidase-transglycosylase%2C penicillin-binding protein 2A	61	7	2.55e-15	1
SPV_1822 K250N	rluD2	RluD-like protein	65	3	1.06e-19	1
SPV_1822 K285T	rluD2	RluD-like protein	65	3	1.06e-19	1
SPV_1822 L239F	rluD2	RluD-like protein	58	0	5.36e-19	0.535
SPV_1822 RLT273KLN	rluD2	RluD-like protein	58	0	5.36e-19	0.535
SPV_1822 T278A	rluD2	RluD-like protein	65	3	1.06e-19	1
SPV_1824 L133S		ABC transporter%2C permease protein	60	3	1.43e-17	0.055
SPV_1824 T276A		ABC transporter%2C permease protein	60	0	7.89e-20	1
SPV_1830 A346S	bguA	6-phospho-beta-glucosidase	63	5	1.94e-17	1
SPV_1843 E63 G	ulaE	L-xylulose 5-phosphate 3-epimerase	60	10	3.62e-13	1
SPV_1843 K220R	ulaE	L-xylulose 5-phosphate 3-epimerase	63	9	6.48e-15	0.743
SPV_1846 T32R	ulaB	Ascorbate-specific PTS IIB component	62	4	1.06e-17	0.378
SPV_1847 S423A	ulaA	Ascorbate-specific PTS IIC component	61	4	2.77e-17	0.33
SPV_1847 S6N	ulaA	Ascorbate-specific PTS IIC component	60	0	7.89e-20	1
SPV_1847 T357I	ulaA	Ascorbate-specific PTS IIC component	60	0	7.89e-20	1
SPV_1848 D128E		Sakacin A production response regulator	60	6	1.51e-15	1
SPV_1848 M91I		Sakacin A production response regulator	83	9	2.37e-24	0.0554
SPV_1848 TST98NPS		Sakacin A production response regulator	73	0	8.57e-26	0.000707
SPV_1849 S286N	eloR	KH domain RNA-binding protein	60	0	7.89e-20	1
SPV_1861 A11S	comGC	Late competence protein ComGC	60	0	7.89e-20	1
SPV_1867 G242A	adr	Acyltransferase family	68	0	2.23e-23	0.0945
SPV_1867 G412A	adr	Acyltransferase family	74	0	2.69e-26	0.109
SPV_1867 A G373TS	adr	Acyltransferase family	74	0	2.69e-26	0.109
SPV_1867 AK157SR	adr	Acyltransferase family	73	0	8.57e-26	1
SPV_1867 CT383FL	adr	Acyltransferase family	67	0	6.5e-23	0.1
SPV_1867 D498E	adr	Acyltransferase family	79	0	6.37e-29	0.161
SPV_1867 D588E	adr	Acyltransferase family	73	0	8.57e-26	1
SPV_1867 DAN422EAD	adr	Acyltransferase family	80	0	1.8e-29	0.0256
SPV_1867 ES575DT	adr	Acyltransferase family	79	0	6.37e-29	0.161
SPV_1867 HHI289PNV	adr	Acyltransferase family	67	0	6.5e-23	0.1
SPV_1867 I296M	adr	Acyltransferase family	74	0	2.69e-26	0.109
SPV_1867 I550V	adr	Acyltransferase family	73	0	8.57e-26	1
SPV_1867 IV357VL	adr	Acyltransferase family	75	0	8.3e-27	0.0879
SPV_1867 K164R	adr	Acyltransferase family	74	0	2.69e-26	0.0833
SPV_1867 M211I	adr	Acyltransferase family	74	0	2.69e-26	0.109
SPV_1867 S120N	adr	Acyltransferase family	73	0	8.57e-26	1
SPV_1867 T409S	adr	Acyltransferase family	74	0	2.69e-26	0.109
SPV_1867 T483M	adr	Acyltransferase family	79	0	6.37e-29	0.161
SPV_1867 TI379VF	adr	Acyltransferase family	66	0	1.87e-22	1
SPV_1867 V173T	adr	Acyltransferase family	77	0	7.53e-28	0.423
SPV_1867 V239L	adr	Acyltransferase family	71	0	8.3e-25	0.0739
SPV_1867 V462R	adr	Acyltransferase family	79	0	6.37e-29	0.161
SPV_1867 VL249LI	adr	Acyltransferase family	46	0	2.09e-14	0.257
SPV_1874 T128I		Surface immunogenic protein	60	0	7.89e-20	1
SPV_1875 G135D		Hydrolase%2C haloacid dehalogenase-like family	61	0	2.97e-20	1
SPV_1876 M388L		Multi antimicrobial extrusion family transporter	67	6	1.72e-18	0.485
SPV_1877 A345V	thrC	Threonine synthase	51	0	3.06e-16	1
SPV_1877 A50T	thrC	Threonine synthase	60	4	7.15e-17	1
SPV_1877 L438V	thrC	Threonine synthase	82	5	1.23e-26	0.0127
SPV_1877 TA470IS	thrC	Threonine synthase	60	0	7.89e-20	1
SPV_1877 V342E	thrC	Threonine synthase	77	14	3.91e-18	1
SPV_1877 V442A	thrC	Threonine synthase	82	0	1.37e-30	0.00133
SPV_1878 L206F		Hypothetical protein	60	0	7.89e-20	1
SPV_1878 Y300S		Hypothetical protein	75	15	1.22e-16	0.204
SPV_1900 V368I	patB	Multidrug resistance ABC transporter ATP-binding and permease protein	60	0	7.89e-20	1
SPV_1902 D346V	patA	Multidrug resistance ABC transporter ATP-binding and permease protein	60	0	7.89e-20	1
SPV_1902 M173I	patA	Multidrug resistance ABC transporter ATP-binding and permease protein	60	0	7.89e-20	1
SPV_1903 Q804H	hexA	DNA mismatch repair protein HexA	60	0	7.89e-20	1
SPV_1905 V416I	RS	Rinyl-tRNA synthetase	60	3	1.43e-17	1
SPV_1906 IF100MI		IS1381 transposase OrfB	39	0	5.24e-12	1
SPV_1906 R111H		IS1381 transposase OrfB	54	0	2.15e-17	0.203
SPV_1919 T254N	galU	UTP--glucose-1-phosphate uridylyltransferase	47	0	9.15e-15	1
SPV_1922 V271I	hipO	N-acetyl-L%2CL-diaminopimelate deacetylase	59	0	2.07e-19	1
SPV_1923 E101K	dapD	2%2C3%2C4%2C5-tetrahydropyridine-2%2C6-dicarboxylate N-acetyltransferase	59	0	2.07e-19	1
SPV_1925 A370V	pbp1b	Multimodular transpeptidase-transglycosylase%2C penicillin-binding protein 1B	59	0	2.07e-19	1
SPV_1927 L GS317F GA	ctpC	Lead%2C cadmium%2C zinc and mercury transporting ATPase	60	2	2.69e-18	0.276
SPV_1929 T232S	rrmA	23S rRNA (guanine(745)-N(1))-methyltransferase	60	2	2.69e-18	1
SPV_1934 A123T	malX	Maltose/maltodextrin ABC transporter%2C substrate binding periplasmic protein MalX	60	0	7.89e-20	1
SPV_1937 A93V	malA	Maltodextrose utilization protein MalA	85	10	8.59e-25	0.596
SPV_1937 D112N	malA	Maltodextrose utilization protein MalA	79	8	6.86e-23	0.758
SPV_1937 P103S	malA	Maltodextrose utilization protein MalA	60	0	7.89e-20	1
SPV_1937 P97S	malA	Maltodextrose utilization protein MalA	85	10	8.59e-25	0.596
SPV_1941 M274V	aspS	Aspartyl-tRNA synthetase	60	5	3.37e-16	1
SPV_1943 A21 G		Hypothetical protein	60	0	7.89e-20	1
SPV_1943 L7V		Hypothetical protein	61	11	5.32e-13	0.0248
SPV_1944 A33V		Membrane-bound protease%2C CAAX family	55	0	8.69e-18	1
SPV_1945 L15F		Hypothetical protein	60	6	1.51e-15	1
SPV_1948 I60L		Hypothetical protein	63	10	2.46e-14	1
SPV_1951 A379V		Macrolide-efflux protein	61	0	2.97e-20	1
SPV_1951 G298W		Macrolide-efflux protein	60	0	7.89e-20	1
SPV_1952 A22V	rgg	Positive transcriptional regulator%2C MutR family	60	0	7.89e-20	1
SPV_1965 A12V	cbpN	Choline-binding protein CbpN	58	0	5.36e-19	1
SPV_1967 I100M		IS1381 transposase OrfB	46	0	2.09e-14	1
SPV_1969 ETL472 GTI		Glycosyl hydrolase-related protein	75	6	3.09e-22	0.355
SPV_1969 V66A		Glycosyl hydrolase-related protein	61	2	1.03e-18	1
SPV_1971 F763Y		Alpha-mannosidase	59	0	2.07e-19	1
SPV_1971 K686R		Alpha-mannosidase	59	0	2.07e-19	1
SPV_1971 N729D		Alpha-mannosidase	59	9	2.39e-13	1
SPV_1971 R779S		Alpha-mannosidase	59	0	2.07e-19	1
SPV_1971 V800A		Alpha-mannosidase	59	10	8.64e-13	1
SPV_1971 V816I		Alpha-mannosidase	59	3	3.67e-17	1
SPV_1972 A259T		Hypothetical protein	60	1	4.76e-19	1
SPV_1972 A79S		Hypothetical protein	64	11	3.6e-14	0.0374
SPV_1972 L140F		Hypothetical protein	59	0	2.07e-19	1
SPV_1974 G350D		Glycosyl hydrolase family 29 alpha-L-fucosidase	59	3	3.67e-17	1
SPV_1979 F138L		Putative Xaa-His dipeptidase	60	0	7.89e-20	1
SPV_1981 A3V		IgA1 protease	60	2	2.69e-18	1
SPV_1981 S72*		IgA1 protease	62	3	2.09e-18	1
SPV_1985 AN GH230EN GY	adh2	Lactaldehyde dehydrogenase involved in fucose or rhamnose utilization	60	6	1.51e-15	1
SPV_1988 D238N	fucY	Putative lRe secreted protein	60	0	7.89e-20	1
SPV_1988 E130D	fucY	Putative lRe secreted protein	60	0	7.89e-20	1
SPV_1997 A189T	adcA	Zinc ABC transporter%2C substrate-binding lipoprotein AdcA	62	2	3.87e-19	0.485
SPV_2005 N367K	dltA	D-alanine--poly(phosphoribitol) ligase subunit 1	92	14	2.5e-26	0.126
SPV_2012 G247R	glpO	Alpha-glycerophosphate oxidase	61	4	2.77e-17	1
SPV_2016 D125 G		tRNA dihydrouridine synthase B	60	0	7.89e-20	1
SPV_2017 A248_N249insVEN	cbpA	Choline-binding protein A	58	0	5.36e-19	1
SPV_2017 A262V	cbpA	Choline-binding protein A	50	7	3.17e-11	0.413
SPV_2017 D640S	cbpA	Choline-binding protein A	43	0	2.35e-13	0.124
SPV_2017 DA124EV	cbpA	Choline-binding protein A	59	0	2.07e-19	1
SPV_2017 E118K	cbpA	Choline-binding protein A	60	11	1.27e-12	0.384
SPV_2017 E161Q	cbpA	Choline-binding protein A	59	0	2.07e-19	1
SPV_2017 EK128DQ	cbpA	Choline-binding protein A	59	6	3.77e-15	1
SPV_2017 G644D	cbpA	Choline-binding protein A	48	1	2.24e-14	1
SPV_2017 K112_D113del	cbpA	Choline-binding protein A	58	0	5.36e-19	1
SPV_2017 K257E	cbpA	Choline-binding protein A	58	4	4.58e-16	1
SPV_2017 P430_K431insAP	cbpA	Choline-binding protein A	44	0	1.06e-13	1
SPV_2017 TQ423PK	cbpA	Choline-binding protein A	59	0	2.07e-19	1
SPV_2017 V250A	cbpA	Choline-binding protein A	58	0	5.36e-19	1
SPV_2019 N418S		Two-component system sensor histidine kinase	95	15	1.31e-27	0.0175
SPV_2022 A433S	clpC	ATP-dependent Clp protease ATP-binding subunit ClpC	67	4	7.14e-20	1
SPV_2034 L62F	comFC	Phosphoribosyltransferase domain protein%2C ComF operon protein C	65	3	1.06e-19	0.0413
SPV_2036 AG115TS		hypothetical protein	60	0	7.89e-20	1
SPV_2049 M83V	pgsA	CDP-diacylglycerol--glycerol-3-phosphate 3-phosphatidyltransferase	62	5	5.1e-17	0.134
SPV_2052 A177D		Zinc protease	60	1	4.76e-19	0.317
SPV_2052 A369T		Zinc protease	59	0	2.07e-19	1
SPV_2052 S31A		Zinc protease	59	0	2.07e-19	1
SPV_2069 R102C	parB	Chromosome partitioning protein ParB	60	0	7.89e-20	1
SPV_2085 LD90FH		IS1167 transposase Orf2	35	0	1.03e-10	0.227
SPV_2085 R31K		IS1167 transposase Orf2	38	0	1.12e-11	0.152
SPV_2085 V35A		IS1167 transposase Orf2	56	7	2.22e-13	0.00436
SPV_2088 F76L		Hypothetical protein	76	3	6.17e-25	1.36e-05
SPV_2088 P66L		Hypothetical protein	78	6	9.26e-24	0.063
SPV_2088 TI72ST		Hypothetical protein	53	0	5.27e-17	0.222
SPV_2095 I76fs		Hypothetical protein	68	0	2.23e-23	1.43e-05
SPV_2095 Y77fs		Hypothetical protein	44	0	1.06e-13	0.204
SPV_2100 L2M		Hypothetical protein	58	8	1.52e-13	0.592
SPV_2108 G25A		Hypothetical protein	63	7	3.91e-16	0.0651
SPV_2108 Ter36Rext*?		Hypothetical protein	62	12	7.57e-13	0.0652
SPV_2108 VRLL11ARLV		Hypothetical protein	63	10	2.46e-14	0.22
SPV_2141 A492V		Oligohyaluronate lyase	65	10	3.83e-15	0.0346
SPV_2141 C17Y		Oligohyaluronate lyase	50	2	2.19e-14	0.016
SPV_2141 D524A		Oligohyaluronate lyase	51	0	3.06e-16	0.032
SPV_2141 DRE573 GHQ		Oligohyaluronate lyase	51	0	3.06e-16	0.032
SPV_2141 E114D		Oligohyaluronate lyase	45	0	4.72e-14	1
SPV_2141 E213K		Oligohyaluronate lyase	51	2	9.33e-15	0.0859
SPV_2141 G225E		Oligohyaluronate lyase	51	0	3.06e-16	0.032
SPV_2141 I194T		Oligohyaluronate lyase	50	0	7.26e-16	0.0407
SPV_2141 IY400VD		Oligohyaluronate lyase	51	0	3.06e-16	0.032
SPV_2141 K154E		Oligohyaluronate lyase	50	0	7.26e-16	0.0407
SPV_2141 K158N		Oligohyaluronate lyase	45	0	4.72e-14	1
SPV_2141 M191I		Oligohyaluronate lyase	50	8	1.13e-10	0.476
SPV_2141 N15D		Oligohyaluronate lyase	50	2	2.19e-14	0.016
SPV_2141 R513K		Oligohyaluronate lyase	51	0	3.06e-16	0.032
SPV_2141 R536K		Oligohyaluronate lyase	51	0	3.06e-16	0.032
SPV_2141 R543H		Oligohyaluronate lyase	45	0	4.72e-14	1
SPV_2141 S120R		Oligohyaluronate lyase	50	0	7.26e-16	0.0407
SPV_2141 SMI342FRS		Oligohyaluronate lyase	50	0	7.26e-16	0.317
SPV_2141 T426V		Oligohyaluronate lyase	50	0	7.26e-16	0.0407
SPV_2141 V299M		Oligohyaluronate lyase	50	0	7.26e-16	0.317
SPV_2141 V474A		Oligohyaluronate lyase	50	0	7.26e-16	0.317
SPV_2141 W456L		Oligohyaluronate lyase	50	0	7.26e-16	0.317
SPV_2141 Y258F		Oligohyaluronate lyase	51	0	3.06e-16	0.032
SPV_2163 Y32H		Hypothetical protein	69	12	1.14e-15	0.000158
SPV_2165 ET54KA		Hypothetical protein	69	4	8.77e-21	0.135
SPV_2176 A40 G	pncW	PncW	61	0	2.97e-20	1
SPV_2176 D22 G	pncW	PncW	61	0	2.97e-20	1
SPV_2176 L59P	pncW	PncW	61	5	1.32e-16	0.401
SPV_2176 R36V	pncW	PncW	61	0	2.97e-20	1
SPV_2176 S44P	pncW	PncW	61	0	2.97e-20	1
SPV_2176 T20I	pncW	PncW	61	0	2.97e-20	1
SPV_2176 V18A	pncW	PncW	61	1	1.81e-19	1
SPV_2256 T5I		Hypothetical protein	72	0	2.69e-25	1
SPV_2265 SD216NE	phtD	Pneumococcal histidine triad protein D	61	0	2.97e-20	0.00068
SPV_2297 PR168ST	phtB	Pneumococcal histidine triad protein B	50	0	7.26e-16	1
SPV_2298 L28fs		Hypothetical protein	59	0	2.07e-19	1
SPV_2309 G19D		Hypothetical protein	60	5	3.37e-16	1
SPV_2357 Q6K		Hypothetical protein	56	0	3.47e-18	1
SPV_2366 H91N		Hypothetical protein	65	6	1.27e-17	0.159
SPV_2384 A11V		Hypothetical protein	65	0	5.28e-22	0.0537
SPV_2395 V82fs		Hypothetical protein	58	0	5.36e-19	1
SPV_2400 L21S		IS1167 transposase Orf1	38	0	1.12e-11	1
SPV_2400 S86L		IS1167 transposase Orf1	47	1	5.13e-14	1
SPV_2438 A2S		Hypothetical protein	59	0	2.07e-19	1
SPV_2465 Q6*		hypothetical protein	72	7	4.21e-20	0.161
SPV_2488 H25P		hypothetical protein	42	0	5.17e-13	0.000705
SPV_2496 W4fs		hypothetical protein	68	0	2.23e-23	0.0283
SPV_2508 R18C		hypothetical protein	60	0	7.89e-20	1
SPV_2548 G30C		hypothetical protein	60	3	1.43e-17	0.055
SPV_2548 L22I		hypothetical protein	60	0	7.89e-20	1

## Sheet: B
Table S6 (B). Non-synonymous SNPs not associated with multidrug resistance according to GWAS-1 (see Materials and Methods for selection criteria).
	a Mutations in blue are in genes known contributors to antibiotic resistance.
	a Mutations in green are in genes intersecting with our Mutseq screens and/or were introduced in D39V during the current study for testing their role in transformation efficiency.
	a In red are the genes intersecting with our Mutseq screens; these genes are also presented in Table 2.
	ains : insertion; del : deletion; dup : duplication; fs : frameshift; ter : termination(Stop); ext*?: stop lost (extension); * : stop gain; 1? : initiator codon variant
	bthe p-value of association, unadjusted for population structure.
	cthe p-value of association, adjusted for population structure.
SNPa	Gene	Product	MDR_strains_with_SNP	Sensitive_strains_with_SNP	filter-pvalueb	lrt-pvaluec
SPV_0001 A429V	dnaA	Chromosomal replication initiator protein DnaA	6	0	0.013	1
SPV_0001 D100N	dnaA	Chromosomal replication initiator protein DnaA	13	18	0.332	0.263
SPV_0002 D318E	dnaN	DNA polymerase III beta subunit	6	0	0.013	1
SPV_0002 E323K	dnaN	DNA polymerase III beta subunit	6	0	0.013	1
SPV_0002 H172Y	dnaN	DNA polymerase III beta subunit	1	3	0.313	0.759
SPV_0002 I17T	dnaN	DNA polymerase III beta subunit	108	105	0.0811	1
SPV_0002 I2M	dnaN	DNA polymerase III beta subunit	1	2	0.561	1
SPV_0002 T221A	dnaN	DNA polymerase III beta subunit	8	27	0.000451	1
SPV_0002 V34I	dnaN	DNA polymerase III beta subunit	4	5	0.733	1
SPV_0002 V43I	dnaN	DNA polymerase III beta subunit	108	105	0.0811	1
SPV_0003 E56D		Hypothetical protein	1	2	0.561	1
SPV_0003 M59I		Hypothetical protein	6	0	0.013	1
SPV_0003 P13S		Hypothetical protein	97	97	1	1
SPV_0003 R27C		Hypothetical protein	5	0	0.0237	1
SPV_0004 A281S	ychF	GTP-binding and nucleic acid-binding protein YchF	1	14	0.000502	1
SPV_0004 G339E	ychF	GTP-binding and nucleic acid-binding protein YchF	1	10	0.00535	1
SPV_0004 M154I	ychF	GTP-binding and nucleic acid-binding protein YchF	0	4	0.0435	1
SPV_0004 P310T	ychF	GTP-binding and nucleic acid-binding protein YchF	1	14	0.000502	1
SPV_0004 T270I	ychF	GTP-binding and nucleic acid-binding protein YchF	1	10	0.00535	1
SPV_0005 D156E	pth	Peptidyl-tRNA hydrolase	68	15	1.23e-13	0.411
SPV_0005 H147Y	pth	Peptidyl-tRNA hydrolase	0	4	0.0435	1
SPV_0005 I164V	pth	Peptidyl-tRNA hydrolase	83	99	0.0028	0.855
SPV_0005 K179N	pth	Peptidyl-tRNA hydrolase	102	104	0.517	1
SPV_0005 N172K	pth	Peptidyl-tRNA hydrolase	2	40	6.45e-11	1
SPV_0005 Q126H	pth	Peptidyl-tRNA hydrolase	5	9	0.269	0.111
SPV_0005 Q45K	pth	Peptidyl-tRNA hydrolase	0	10	0.0012	1
SPV_0006 A1126T	mfd	Transcription-repair coupling factor	7	3	0.195	0.735
SPV_0006 A1126V	mfd	Transcription-repair coupling factor	1	14	0.000502	1
SPV_0006 A122V	mfd	Transcription-repair coupling factor	19	2	9.45e-05	1
SPV_0006 A551V	mfd	Transcription-repair coupling factor	1	7	0.0306	1
SPV_0006 D148A	mfd	Transcription-repair coupling factor	1	2	0.561	0.196
SPV_0006 E316D	mfd	Transcription-repair coupling factor	28	62	2.7e-06	0.274
SPV_0006 E515G	mfd	Transcription-repair coupling factor	107	88	1.28e-05	1
SPV_0006 F8L	mfd	Transcription-repair coupling factor	4	2	0.408	1
SPV_0006 G824V	mfd	Transcription-repair coupling factor	107	97	0.00297	0.503
SPV_0006 H776Y	mfd	Transcription-repair coupling factor	6	0	0.013	1
SPV_0006 I1015V	mfd	Transcription-repair coupling factor	4	5	0.733	1
SPV_0006 I185M	mfd	Transcription-repair coupling factor	4	5	0.733	1
SPV_0006 K1166E	mfd	Transcription-repair coupling factor	106	104	0.408	0.217
SPV_0006 M376I	mfd	Transcription-repair coupling factor	1	2	0.561	0.196
SPV_0006 N20S	mfd	Transcription-repair coupling factor	4	5	0.733	1
SPV_0006 Q1017L	mfd	Transcription-repair coupling factor	1	2	0.561	1
SPV_0006 Q166K	mfd	Transcription-repair coupling factor	0	6	0.013	1
SPV_0006 S1163F	mfd	Transcription-repair coupling factor	31	48	0.0163	0.286
SPV_0006 S431N	mfd	Transcription-repair coupling factor	88	33	4.72e-14	0.183
SPV_0006 S953F	mfd	Transcription-repair coupling factor	2	7	0.0887	0.316
SPV_0006 T218I	mfd	Transcription-repair coupling factor	4	5	0.733	1
SPV_0006 Y1079C	mfd	Transcription-repair coupling factor	8	4	0.235	0.496
SPV_0007 L56M		Ribosome-associated heat shock protein	0	3	0.0811	1
SPV_0008 T71I	divIC	Cell division protein DivIC	0	3	0.0811	1
SPV_0009 A23T		Hypothetical protein	0	9	0.00218	1
SPV_0009 E33K		Hypothetical protein	0	13	0.0002	1
SPV_0010 G42S		Hypothetical protein	20	23	0.609	1
SPV_0010 R2H		Hypothetical protein	0	3	0.0811	1
SPV_0010 S230F		Hypothetical protein	0	3	0.0811	1
SPV_0010 S37L		Hypothetical protein	1	7	0.0306	0.255
SPV_0010 T77I		Hypothetical protein	1	2	0.561	1
SPV_0010 V122A		Hypothetical protein	21	33	0.0593	1
SPV_0010 V54A		Hypothetical protein	8	19	0.0236	0.0524
SPV_0011 A263T	tilS	tRNA(Ile)-Kidine synthetase TilS	0	9	0.00218	1
SPV_0011 A263V	tilS	tRNA(Ile)-Kidine synthetase TilS	0	3	0.0811	1
SPV_0011 A385T	tilS	tRNA(Ile)-Kidine synthetase TilS	1	6	0.0547	0.253
SPV_0011 D205N	tilS	tRNA(Ile)-Kidine synthetase TilS	0	3	0.0811	1
SPV_0011 D232N	tilS	tRNA(Ile)-Kidine synthetase TilS	26	12	0.0124	1
SPV_0011 E195K	tilS	tRNA(Ile)-Kidine synthetase TilS	6	16	0.0245	1
SPV_0011 K307E	tilS	tRNA(Ile)-Kidine synthetase TilS	23	29	0.34	0.271
SPV_0011 K361Q	tilS	tRNA(Ile)-Kidine synthetase TilS	102	96	0.14	1
SPV_0011 L311F	tilS	tRNA(Ile)-Kidine synthetase TilS	3	19	0.000319	0.0534
SPV_0011 L336S	tilS	tRNA(Ile)-Kidine synthetase TilS	76	46	3.83e-05	1
SPV_0011 M414I	tilS	tRNA(Ile)-Kidine synthetase TilS	1	19	2.39e-05	1
SPV_0011 N229D	tilS	tRNA(Ile)-Kidine synthetase TilS	5	6	0.757	1
SPV_0011 N259T	tilS	tRNA(Ile)-Kidine synthetase TilS	2	9	0.0303	1
SPV_0011 P4Q	tilS	tRNA(Ile)-Kidine synthetase TilS	5	10	0.181	1
SPV_0011 S347A	tilS	tRNA(Ile)-Kidine synthetase TilS	2	9	0.0303	1
SPV_0012 A141V	hpt	Hypoxanthine-guanine phosphoribosyltransferase	0	9	0.00218	1
SPV_0012 E117A	hpt	Hypoxanthine-guanine phosphoribosyltransferase	71	43	0.000136	0.24
SPV_0013 E585K	ftsH	Cell division protein FtsH	0	8	0.00395	1
SPV_0013 G82E	ftsH	Cell division protein FtsH	1	3	0.313	1
SPV_0013 L558F	ftsH	Cell division protein FtsH	7	70	3.56e-19	1
SPV_0013 L558S	ftsH	Cell division protein FtsH	4	0	0.0435	1
SPV_0013 R464C	ftsH	Cell division protein FtsH	3	0	0.0811	1
SPV_0013 S562N	ftsH	Cell division protein FtsH	7	62	1.01e-15	1
SPV_0013 Y448H	ftsH	Cell division protein FtsH	18	0	9.37e-06	1
SPV_0023 A10T	comW	Competence positive regulator ComW	7	2	0.0887	0.374
SPV_0023 K51R	comW	Competence positive regulator ComW	2	51	9.33e-15	0.101
SPV_0023 RK50HR	comW	Competence positive regulator ComW	65	36	7.66e-05	1
SPV_0024 A193E	purA	Adenylosuccinate synthetase	1	2	0.561	1
SPV_0024 I215T	purA	Adenylosuccinate synthetase	6	0	0.013	1
SPV_0024 S442F	purA	Adenylosuccinate synthetase	4	2	0.408	0.0259
SPV_0024 V195A	purA	Adenylosuccinate synthetase	6	0	0.013	1
SPV_0024 V267I	purA	Adenylosuccinate synthetase	0	3	0.0811	0.312
SPV_0025 A113G		tRNA-specific adenosine-34 deaminase	6	0	0.013	0.579
SPV_0025 D119N		tRNA-specific adenosine-34 deaminase	7	41	2.63e-08	0.0187
SPV_0025 E140K		tRNA-specific adenosine-34 deaminase	4	1	0.175	0.0269
SPV_0025 T134I		tRNA-specific adenosine-34 deaminase	107	94	0.000502	1
SPV_0025 T79I		tRNA-specific adenosine-34 deaminase	1	2	0.561	1
SPV_0027 L112I	dut	Deoxyuridine 5'-triphosphate nucleotidohydrolase	6	0	0.013	1
SPV_0028 D135G		Hypothetical protein	6	31	6.34e-06	1
SPV_0028 D41N		Hypothetical protein	2	12	0.00572	1
SPV_0028 E47D		Hypothetical protein	1	2	0.561	1
SPV_0028 G49R		Hypothetical protein	4	0	0.0435	0.0037
SPV_0028 G88S		Hypothetical protein	1	2	0.561	1
SPV_0028 K121R		Hypothetical protein	1	2	0.561	1
SPV_0028 L124M		Hypothetical protein	6	8	0.58	1
SPV_0028 L89F		Hypothetical protein	6	0	0.013	0.579
SPV_0028 N59T		Hypothetical protein	4	20	0.000532	0.697
SPV_0028 P169L		Hypothetical protein	0	3	0.0811	1
SPV_0028 R28S		Hypothetical protein	2	12	0.00572	1
SPV_0028 S34F		Hypothetical protein	0	9	0.00218	1
SPV_0028 T74A		Hypothetical protein	1	2	0.561	1
SPV_0029 D253A	radA	DNA repair protein RadA	0	3	0.0811	1
SPV_0029 I32T	radA	DNA repair protein RadA	5	0	0.0237	1
SPV_0029 L399P	radA	DNA repair protein RadA	1	2	0.561	1
SPV_0029 L73Q	radA	DNA repair protein RadA	0	21	1.41e-06	0.71
SPV_0029 V1?	radA	DNA repair protein RadA	1	2	0.561	1
SPV_0029 V4I	radA	DNA repair protein RadA	1	2	0.561	1
SPV_0029 V88I	radA	DNA repair protein RadA	4	6	0.517	1
SPV_0030 E100G		Carbonic anhydrase	1	2	0.561	1
SPV_0030 N154D		Carbonic anhydrase	1	2	0.561	1
SPV_0030 P140S		Carbonic anhydrase	1	2	0.561	1
SPV_0030 Q134K		Carbonic anhydrase	1	2	0.561	1
SPV_0030 T161A		Carbonic anhydrase	1	37	1.25e-10	1
SPV_0030 V114M		Carbonic anhydrase	1	2	0.561	1
SPV_0033 A241S	prs1	Ribose-phosphate pyrophosphokinase	0	3	0.0811	1
SPV_0033 E247A	prs1	Ribose-phosphate pyrophosphokinase	3	19	0.000319	1
SPV_0038 A160S	polA	DNA polymerase I	4	1	0.175	0.0269
SPV_0038 A298S	polA	DNA polymerase I	74	36	2.32e-07	0.284
SPV_0038 A32V	polA	DNA polymerase I	4	1	0.175	0.0269
SPV_0038 A410T	polA	DNA polymerase I	0	3	0.0811	0.0514
SPV_0038 A451V	polA	DNA polymerase I	0	6	0.013	1
SPV_0038 D101N	polA	DNA polymerase I	3	0	0.0811	0.289
SPV_0038 E109D	polA	DNA polymerase I	4	1	0.175	0.0269
SPV_0038 E172G	polA	DNA polymerase I	0	3	0.0811	1
SPV_0038 E299K	polA	DNA polymerase I	8	26	0.000771	0.484
SPV_0038 F322I	polA	DNA polymerase I	0	6	0.013	1
SPV_0038 G300S	polA	DNA polymerase I	74	36	2.32e-07	0.284
SPV_0038 G342E	polA	DNA polymerase I	2	26	1.16e-06	1
SPV_0038 G746D	polA	DNA polymerase I	1	19	2.39e-05	1
SPV_0038 G762S	polA	DNA polymerase I	16	4	0.00485	0.0736
SPV_0038 H213Y	polA	DNA polymerase I	1	23	1.91e-06	1
SPV_0038 I207V	polA	DNA polymerase I	0	6	0.013	1
SPV_0038 I459V	polA	DNA polymerase I	4	0	0.0435	1
SPV_0038 L100M	polA	DNA polymerase I	2	12	0.00572	0.515
SPV_0038 M292V	polA	DNA polymerase I	89	97	0.115	0.0431
SPV_0038 M845I	polA	DNA polymerase I	3	17	0.00102	0.0439
SPV_0038 N697D	polA	DNA polymerase I	68	25	3.45e-09	0.00886
SPV_0038 Q344K	polA	DNA polymerase I	89	97	0.115	0.0431
SPV_0038 T514S	polA	DNA polymerase I	19	4	0.000937	0.0452
SPV_0038 V493M	polA	DNA polymerase I	96	49	9.91e-12	0.193
SPV_0038 V607L	polA	DNA polymerase I	26	9	0.00169	0.0173
SPV_0038 V607M	polA	DNA polymerase I	8	58	1.52e-13	0.0154
SPV_0039 A57T		CoA-binding protein	7	0	0.00715	0.0505
SPV_0039 D122A		CoA-binding protein	1	2	0.561	1
SPV_0039 E115K		CoA-binding protein	0	13	0.0002	1
SPV_0039 F5V		CoA-binding protein	0	4	0.0435	1
SPV_0039 F76V		CoA-binding protein	1	2	0.561	1
SPV_0039 K103N		CoA-binding protein	0	3	0.0811	1
SPV_0039 K117E		CoA-binding protein	1	2	0.561	1
SPV_0039 P91L		CoA-binding protein	1	6	0.0547	0.307
SPV_0040 A13V	yeiH	Putative membrane protein YeiH	100	23	3.65e-26	0.145
SPV_0040 A196T	yeiH	Putative membrane protein YeiH	100	22	9.67e-27	0.0151
SPV_0040 A294T	yeiH	Putative membrane protein YeiH	0	4	0.0435	0.0316
SPV_0040 A56V	yeiH	Putative membrane protein YeiH	86	19	7.44e-20	0.0782
SPV_0040 E177D	yeiH	Putative membrane protein YeiH	78	18	2.11e-16	0.067
SPV_0040 H141D	yeiH	Putative membrane protein YeiH	4	37	1.03e-08	0.0989
SPV_0040 H141N	yeiH	Putative membrane protein YeiH	0	8	0.00395	1
SPV_0040 I103V	yeiH	Putative membrane protein YeiH	101	23	7.13e-27	0.0625
SPV_0040 I317V	yeiH	Putative membrane protein YeiH	101	21	4.81e-28	0.0103
SPV_0040 I31V	yeiH	Putative membrane protein YeiH	2	8	0.052	0.592
SPV_0040 I40M	yeiH	Putative membrane protein YeiH	103	33	6.02e-23	0.021
SPV_0040 L20V	yeiH	Putative membrane protein YeiH	89	52	1.24e-07	0.198
SPV_0040 L313V	yeiH	Putative membrane protein YeiH	102	45	8.95e-17	0.0695
SPV_0040 NE176SD	yeiH	Putative membrane protein YeiH	23	5	0.000266	1
SPV_0040 Q282E	yeiH	Putative membrane protein YeiH	2	50	2.19e-14	0.359
SPV_0040 QQE237EQK	yeiH	Putative membrane protein YeiH	100	22	9.67e-27	0.0144
SPV_0040 S243G	yeiH	Putative membrane protein YeiH	101	22	1.87e-27	0.0146
SPV_0040 T326S	yeiH	Putative membrane protein YeiH	101	23	7.13e-27	0.0172
SPV_0040 V121I	yeiH	Putative membrane protein YeiH	101	23	7.13e-27	0.0625
SPV_0040 V71I	yeiH	Putative membrane protein YeiH	101	23	7.13e-27	0.0625
SPV_0040 Y51H	yeiH	Putative membrane protein YeiH	6	1	0.0547	1
SPV_0041 A257S	araT	N-acetyl-L%2CL-diaminopimelate aminotransferase	0	28	1.41e-08	0.773
SPV_0041 A52G	araT	N-acetyl-L%2CL-diaminopimelate aminotransferase	2	13	0.00324	1
SPV_0041 I200V	araT	N-acetyl-L%2CL-diaminopimelate aminotransferase	23	8	0.0036	0.756
SPV_0041 R226K	araT	N-acetyl-L%2CL-diaminopimelate aminotransferase	0	8	0.00395	1
SPV_0041 T109M	araT	N-acetyl-L%2CL-diaminopimelate aminotransferase	0	3	0.0811	1
SPV_0041 T254A	araT	N-acetyl-L%2CL-diaminopimelate aminotransferase	79	55	0.000766	1
SPV_0041 T254V	araT	N-acetyl-L%2CL-diaminopimelate aminotransferase	0	3	0.0811	1
SPV_0041 V25A	araT	N-acetyl-L%2CL-diaminopimelate aminotransferase	45	79	2.89e-06	0.42
SPV_0042 A125T	recO	DNA recombination and repair protein RecO	0	14	0.000109	1
SPV_0042 E182D	recO	DNA recombination and repair protein RecO	1	19	2.39e-05	1
SPV_0042 E182K	recO	DNA recombination and repair protein RecO	45	57	0.102	0.0666
SPV_0042 I140N	recO	DNA recombination and repair protein RecO	4	0	0.0435	1
SPV_0042 K212Q	recO	DNA recombination and repair protein RecO	0	3	0.0811	1
SPV_0042 P111S	recO	DNA recombination and repair protein RecO	1	3	0.313	0.759
SPV_0042 R34C	recO	DNA recombination and repair protein RecO	0	30	3.58e-09	1
SPV_0042 T171A	recO	DNA recombination and repair protein RecO	48	106	2.69e-18	1
SPV_0042 V24I	recO	DNA recombination and repair protein RecO	6	0	0.013	1
SPV_0043 A197V	plsX	Phosphate:acyl-ACP acyltransferase PlsX	6	10	0.299	0.211
SPV_0043 A210G	plsX	Phosphate:acyl-ACP acyltransferase PlsX	19	5	0.00244	0.0133
SPV_0043 D318E	plsX	Phosphate:acyl-ACP acyltransferase PlsX	0	23	3.9e-07	1
SPV_0043 M243V	plsX	Phosphate:acyl-ACP acyltransferase PlsX	3	17	0.00102	1
SPV_0043 Q45P	plsX	Phosphate:acyl-ACP acyltransferase PlsX	19	11	0.115	0.00881
SPV_0043 R269S	plsX	Phosphate:acyl-ACP acyltransferase PlsX	37	58	0.00399	0.149
SPV_0043 T69M	plsX	Phosphate:acyl-ACP acyltransferase PlsX	4	0	0.0435	1
SPV_0043 V130I	plsX	Phosphate:acyl-ACP acyltransferase PlsX	4	3	0.701	1
SPV_0044 N66S		Acyl carrier protein	32	46	0.0473	1
SPV_0044 R9S		Acyl carrier protein	0	21	1.41e-06	1
SPV_0044 T2K		Acyl carrier protein	0	23	3.9e-07	1
SPV_0046 A60V	blpK	Bacteriocin BlpU	3	38	1.26e-09	1
SPV_0046 A71E	blpK	Bacteriocin BlpU	1	20	1.28e-05	0.0423
SPV_0046 AV39VA	blpK	Bacteriocin BlpU	8	24	0.00218	0.229
SPV_0046 C19*	blpK	Bacteriocin BlpU	1	20	1.28e-05	0.0423
SPV_0046 K5T	blpK	Bacteriocin BlpU	6	28	3.95e-05	0.519
SPV_0046 V40A	blpK	Bacteriocin BlpU	65	30	1.6e-06	0.719
SPV_0047 F27fs		Hypothetical protein	0	7	0.00715	1
SPV_0047 V39I		Hypothetical protein	6	0	0.013	0.579
SPV_0048 E157D		IS1167 transposase Orf1	18	0	9.37e-06	0.081
SPV_0049 A598V	comA	Competence-stimulating peptide ABC transporter ATP-binding protein ComA	0	8	0.00395	1
SPV_0049 D483E	comA	Competence-stimulating peptide ABC transporter ATP-binding protein ComA	1	17	8.18e-05	0.381
SPV_0049 E128A	comA	Competence-stimulating peptide ABC transporter ATP-binding protein ComA	2	21	2.77e-05	0.32
SPV_0049 E149D	comA	Competence-stimulating peptide ABC transporter ATP-binding protein ComA	1	2	0.561	1
SPV_0049 E264D	comA	Competence-stimulating peptide ABC transporter ATP-binding protein ComA	0	3	0.0811	1
SPV_0049 G545S	comA	Competence-stimulating peptide ABC transporter ATP-binding protein ComA	9	33	3.69e-05	0.0488
SPV_0049 H147Y	comA	Competence-stimulating peptide ABC transporter ATP-binding protein ComA	36	40	0.569	1
SPV_0049 H490Y	comA	Competence-stimulating peptide ABC transporter ATP-binding protein ComA	7	0	0.00715	0.275
SPV_0049 I665M	comA	Competence-stimulating peptide ABC transporter ATP-binding protein ComA	101	47	2.55e-15	0.112
SPV_0049 L155F	comA	Competence-stimulating peptide ABC transporter ATP-binding protein ComA	2	21	2.77e-05	0.32
SPV_0049 L343V	comA	Competence-stimulating peptide ABC transporter ATP-binding protein ComA	0	14	0.000109	1
SPV_0049 P437S	comA	Competence-stimulating peptide ABC transporter ATP-binding protein ComA	0	8	0.00395	1
SPV_0049 S344F	comA	Competence-stimulating peptide ABC transporter ATP-binding protein ComA	1	8	0.0171	0.227
SPV_0049 T195P	comA	Competence-stimulating peptide ABC transporter ATP-binding protein ComA	0	6	0.013	1
SPV_0049 T429I	comA	Competence-stimulating peptide ABC transporter ATP-binding protein ComA	0	3	0.0811	1
SPV_0049 T506I	comA	Competence-stimulating peptide ABC transporter ATP-binding protein ComA	7	7	1	0.406
SPV_0049 TV179IG	comA	Competence-stimulating peptide ABC transporter ATP-binding protein ComA	23	1	1.91e-06	0.0377
SPV_0049 V180G	comA	Competence-stimulating peptide ABC transporter ATP-binding protein ComA	7	17	0.0304	0.358
SPV_0049 V180L	comA	Competence-stimulating peptide ABC transporter ATP-binding protein ComA	1	2	0.561	1
SPV_0049 V25I	comA	Competence-stimulating peptide ABC transporter ATP-binding protein ComA	23	5	0.000266	1
SPV_0049 V507I	comA	Competence-stimulating peptide ABC transporter ATP-binding protein ComA	6	0	0.013	1
SPV_0050 A149E	comB	Competence-stimulating peptide ABC transporter permease protein ComB	0	3	0.0811	1
SPV_0050 A175S	comB	Competence-stimulating peptide ABC transporter permease protein ComB	1	10	0.00535	1
SPV_0050 A194V	comB	Competence-stimulating peptide ABC transporter permease protein ComB	1	12	0.00165	0.262
SPV_0050 A28S	comB	Competence-stimulating peptide ABC transporter permease protein ComB	6	0	0.013	1
SPV_0050 A354fs	comB	Competence-stimulating peptide ABC transporter permease protein ComB	0	3	0.0811	1
SPV_0050 A94V	comB	Competence-stimulating peptide ABC transporter permease protein ComB	0	3	0.0811	1
SPV_0050 D85E	comB	Competence-stimulating peptide ABC transporter permease protein ComB	0	5	0.0237	1
SPV_0050 E125G	comB	Competence-stimulating peptide ABC transporter permease protein ComB	7	0	0.00715	1
SPV_0050 G206S	comB	Competence-stimulating peptide ABC transporter permease protein ComB	14	44	4.11e-06	1
SPV_0050 G257A	comB	Competence-stimulating peptide ABC transporter permease protein ComB	7	2	0.0887	0.181
SPV_0050 I198M	comB	Competence-stimulating peptide ABC transporter permease protein ComB	13	44	1.7e-06	1
SPV_0050 L382F	comB	Competence-stimulating peptide ABC transporter permease protein ComB	1	8	0.0171	0.227
SPV_0050 M45I	comB	Competence-stimulating peptide ABC transporter permease protein ComB	6	0	0.013	1
SPV_0050 Q158*	comB	Competence-stimulating peptide ABC transporter permease protein ComB	3	0	0.0811	1
SPV_0050 S182N	comB	Competence-stimulating peptide ABC transporter permease protein ComB	0	21	1.41e-06	0.71
SPV_0050 S22R	comB	Competence-stimulating peptide ABC transporter permease protein ComB	6	0	0.013	1
SPV_0050 T202A	comB	Competence-stimulating peptide ABC transporter permease protein ComB	105	76	8.56e-08	0.0023
SPV_0050 T227I	comB	Competence-stimulating peptide ABC transporter permease protein ComB	7	2	0.0887	0.628
SPV_0050 T335A	comB	Competence-stimulating peptide ABC transporter permease protein ComB	102	107	0.0547	1
SPV_0050 T410I	comB	Competence-stimulating peptide ABC transporter permease protein ComB	1	2	0.561	1
SPV_0050 V40F	comB	Competence-stimulating peptide ABC transporter permease protein ComB	6	0	0.013	1
SPV_0050 V53I	comB	Competence-stimulating peptide ABC transporter permease protein ComB	4	0	0.0435	1
SPV_0051 A166T	purC	Phosphoribosylaminoimidazole-succinocarboxamide synthase	7	0	0.00715	0.058
SPV_0051 A43V	purC	Phosphoribosylaminoimidazole-succinocarboxamide synthase	0	8	0.00395	1
SPV_0051 A62T	purC	Phosphoribosylaminoimidazole-succinocarboxamide synthase	1	2	0.561	0.229
SPV_0051 D143G	purC	Phosphoribosylaminoimidazole-succinocarboxamide synthase	97	65	4.95e-07	1
SPV_0051 D29N	purC	Phosphoribosylaminoimidazole-succinocarboxamide synthase	0	3	0.0811	0.0514
SPV_0051 E229K	purC	Phosphoribosylaminoimidazole-succinocarboxamide synthase	0	3	0.0811	1
SPV_0051 E233G	purC	Phosphoribosylaminoimidazole-succinocarboxamide synthase	3	1	0.313	1
SPV_0051 G216E	purC	Phosphoribosylaminoimidazole-succinocarboxamide synthase	1	3	0.313	1
SPV_0051 I42V	purC	Phosphoribosylaminoimidazole-succinocarboxamide synthase	6	0	0.013	1
SPV_0052 A1071V	purL	Phosphoribosylformylglycinamidine synthase%2C synthetase and glutamine amidotransferase subunits	0	6	0.013	1
SPV_0052 A129V	purL	Phosphoribosylformylglycinamidine synthase%2C synthetase and glutamine amidotransferase subunits	0	6	0.013	0.0216
SPV_0052 A258S	purL	Phosphoribosylformylglycinamidine synthase%2C synthetase and glutamine amidotransferase subunits	0	7	0.00715	1
SPV_0052 A389T	purL	Phosphoribosylformylglycinamidine synthase%2C synthetase and glutamine amidotransferase subunits	3	24	1.56e-05	1
SPV_0052 A48T	purL	Phosphoribosylformylglycinamidine synthase%2C synthetase and glutamine amidotransferase subunits	1	3	0.313	0.425
SPV_0052 A48V	purL	Phosphoribosylformylglycinamidine synthase%2C synthetase and glutamine amidotransferase subunits	81	35	3.45e-10	0.586
SPV_0052 A53V	purL	Phosphoribosylformylglycinamidine synthase%2C synthetase and glutamine amidotransferase subunits	2	2	1	1
SPV_0052 A724V	purL	Phosphoribosylformylglycinamidine synthase%2C synthetase and glutamine amidotransferase subunits	6	0	0.013	1
SPV_0052 A844T	purL	Phosphoribosylformylglycinamidine synthase%2C synthetase and glutamine amidotransferase subunits	3	10	0.0452	0.0467
SPV_0052 A963V	purL	Phosphoribosylformylglycinamidine synthase%2C synthetase and glutamine amidotransferase subunits	80	19	8.08e-17	0.276
SPV_0052 D1099A	purL	Phosphoribosylformylglycinamidine synthase%2C synthetase and glutamine amidotransferase subunits	8	10	0.622	1
SPV_0052 D1099V	purL	Phosphoribosylformylglycinamidine synthase%2C synthetase and glutamine amidotransferase subunits	0	7	0.00715	1
SPV_0052 F846S	purL	Phosphoribosylformylglycinamidine synthase%2C synthetase and glutamine amidotransferase subunits	0	3	0.0811	1
SPV_0052 G64V	purL	Phosphoribosylformylglycinamidine synthase%2C synthetase and glutamine amidotransferase subunits	89	47	3.26e-09	0.23
SPV_0052 H237N	purL	Phosphoribosylformylglycinamidine synthase%2C synthetase and glutamine amidotransferase subunits	0	6	0.013	1
SPV_0052 I606T	purL	Phosphoribosylformylglycinamidine synthase%2C synthetase and glutamine amidotransferase subunits	108	105	0.0811	1
SPV_0052 I657V	purL	Phosphoribosylformylglycinamidine synthase%2C synthetase and glutamine amidotransferase subunits	9	41	2.44e-07	0.0153
SPV_0052 I913V	purL	Phosphoribosylformylglycinamidine synthase%2C synthetase and glutamine amidotransferase subunits	9	39	9.11e-07	1
SPV_0052 K889E	purL	Phosphoribosylformylglycinamidine synthase%2C synthetase and glutamine amidotransferase subunits	0	21	1.41e-06	0.71
SPV_0052 L24F	purL	Phosphoribosylformylglycinamidine synthase%2C synthetase and glutamine amidotransferase subunits	10	0	0.0012	1
SPV_0052 L28V	purL	Phosphoribosylformylglycinamidine synthase%2C synthetase and glutamine amidotransferase subunits	0	21	1.41e-06	0.71
SPV_0052 N1102S	purL	Phosphoribosylformylglycinamidine synthase%2C synthetase and glutamine amidotransferase subunits	106	103	0.249	1
SPV_0052 P670S	purL	Phosphoribosylformylglycinamidine synthase%2C synthetase and glutamine amidotransferase subunits	0	3	0.0811	0.0514
SPV_0052 P886S	purL	Phosphoribosylformylglycinamidine synthase%2C synthetase and glutamine amidotransferase subunits	1	2	0.561	1
SPV_0052 R1063C	purL	Phosphoribosylformylglycinamidine synthase%2C synthetase and glutamine amidotransferase subunits	1	8	0.0171	0.227
SPV_0052 R96C	purL	Phosphoribosylformylglycinamidine synthase%2C synthetase and glutamine amidotransferase subunits	6	0	0.013	1
SPV_0052 S736F	purL	Phosphoribosylformylglycinamidine synthase%2C synthetase and glutamine amidotransferase subunits	0	3	0.0811	1
SPV_0052 S849I	purL	Phosphoribosylformylglycinamidine synthase%2C synthetase and glutamine amidotransferase subunits	10	41	6.81e-07	1
SPV_0052 T152I	purL	Phosphoribosylformylglycinamidine synthase%2C synthetase and glutamine amidotransferase subunits	2	26	1.16e-06	0.562
SPV_0052 T165I	purL	Phosphoribosylformylglycinamidine synthase%2C synthetase and glutamine amidotransferase subunits	6	2	0.15	1
SPV_0052 T170P	purL	Phosphoribosylformylglycinamidine synthase%2C synthetase and glutamine amidotransferase subunits	2	26	1.16e-06	0.562
SPV_0052 T374I	purL	Phosphoribosylformylglycinamidine synthase%2C synthetase and glutamine amidotransferase subunits	0	6	0.013	1
SPV_0052 T563A	purL	Phosphoribosylformylglycinamidine synthase%2C synthetase and glutamine amidotransferase subunits	9	62	1.63e-14	0.00421
SPV_0052 T580I	purL	Phosphoribosylformylglycinamidine synthase%2C synthetase and glutamine amidotransferase subunits	0	21	1.41e-06	0.71
SPV_0052 V434A	purL	Phosphoribosylformylglycinamidine synthase%2C synthetase and glutamine amidotransferase subunits	0	7	0.00715	1
SPV_0052 V622G	purL	Phosphoribosylformylglycinamidine synthase%2C synthetase and glutamine amidotransferase subunits	0	6	0.013	1
SPV_0052 V883A	purL	Phosphoribosylformylglycinamidine synthase%2C synthetase and glutamine amidotransferase subunits	0	7	0.00715	1
SPV_0053 A215V	purF	Amidophosphoribosyltransferase	0	5	0.0237	0.0245
SPV_0053 G432S	purF	Amidophosphoribosyltransferase	18	36	0.00468	0.434
SPV_0053 H104Y	purF	Amidophosphoribosyltransferase	0	5	0.0237	0.0139
SPV_0053 M425L	purF	Amidophosphoribosyltransferase	108	90	9.37e-06	1
SPV_0053 Q128D	purF	Amidophosphoribosyltransferase	0	23	3.9e-07	1
SPV_0053 Q51K	purF	Amidophosphoribosyltransferase	0	9	0.00218	1
SPV_0053 R219C	purF	Amidophosphoribosyltransferase	2	26	1.16e-06	0.0508
SPV_0053 T77A	purF	Amidophosphoribosyltransferase	107	98	0.00535	0.542
SPV_0053 V247I	purF	Amidophosphoribosyltransferase	100	103	0.391	0.256
SPV_0054 A281T	purM	Phosphoribosylformylglycinamidine cyclo-ligase	7	6	0.775	0.73
SPV_0054 L40I	purM	Phosphoribosylformylglycinamidine cyclo-ligase	0	6	0.013	1
SPV_0054 P277S	purM	Phosphoribosylformylglycinamidine cyclo-ligase	6	0	0.013	1
SPV_0054 T2A	purM	Phosphoribosylformylglycinamidine cyclo-ligase	4	2	0.408	0.00282
SPV_0054 V184A	purM	Phosphoribosylformylglycinamidine cyclo-ligase	108	85	3.9e-07	0.0638
SPV_0055 M83I	purN	Phosphoribosylglycinamide formyltransferase	6	0	0.013	0.579
SPV_0055 Q141H	purN	Phosphoribosylglycinamide formyltransferase	4	2	0.408	0.00282
SPV_0055 T59A	purN	Phosphoribosylglycinamide formyltransferase	70	43	0.000235	0.107
SPV_0056 C125R	vanZ	Teicoplanin resistance protein VanZ	0	4	0.0435	1
SPV_0056 G74C	vanZ	Teicoplanin resistance protein VanZ	0	3	0.0811	1
SPV_0056 M1?	vanZ	Teicoplanin resistance protein VanZ	0	8	0.00395	1
SPV_0056 Q141*	vanZ	Teicoplanin resistance protein VanZ	0	5	0.0237	1
SPV_0056 S69F	vanZ	Teicoplanin resistance protein VanZ	7	21	0.00457	0.534
SPV_0056 S86N	vanZ	Teicoplanin resistance protein VanZ	0	12	0.000365	1
SPV_0057 A117D	purH	Bifunctional inosine monophosphate cyclohydrolase/phosphoribosylaminoimidazolecarboxamide formyltransferase	1	2	0.561	1
SPV_0057 A307V	purH	Bifunctional inosine monophosphate cyclohydrolase/phosphoribosylaminoimidazolecarboxamide formyltransferase	108	105	0.0811	1
SPV_0057 A463S	purH	Bifunctional inosine monophosphate cyclohydrolase/phosphoribosylaminoimidazolecarboxamide formyltransferase	0	8	0.00395	1
SPV_0057 A468S	purH	Bifunctional inosine monophosphate cyclohydrolase/phosphoribosylaminoimidazolecarboxamide formyltransferase	4	1	0.175	1
SPV_0057 D286N	purH	Bifunctional inosine monophosphate cyclohydrolase/phosphoribosylaminoimidazolecarboxamide formyltransferase	0	14	0.000109	1
SPV_0057 D455N	purH	Bifunctional inosine monophosphate cyclohydrolase/phosphoribosylaminoimidazolecarboxamide formyltransferase	37	60	0.00165	0.0281
SPV_0057 D499A	purH	Bifunctional inosine monophosphate cyclohydrolase/phosphoribosylaminoimidazolecarboxamide formyltransferase	0	3	0.0811	1
SPV_0057 D499N	purH	Bifunctional inosine monophosphate cyclohydrolase/phosphoribosylaminoimidazolecarboxamide formyltransferase	6	11	0.206	1
SPV_0057 E45D	purH	Bifunctional inosine monophosphate cyclohydrolase/phosphoribosylaminoimidazolecarboxamide formyltransferase	108	98	0.0012	0.0206
SPV_0057 G14D	purH	Bifunctional inosine monophosphate cyclohydrolase/phosphoribosylaminoimidazolecarboxamide formyltransferase	1	2	0.561	1
SPV_0057 NENQ88KDNK	purH	Bifunctional inosine monophosphate cyclohydrolase/phosphoribosylaminoimidazolecarboxamide formyltransferase	106	98	0.0175	0.293
SPV_0057 R267S	purH	Bifunctional inosine monophosphate cyclohydrolase/phosphoribosylaminoimidazolecarboxamide formyltransferase	108	91	1.74e-05	1
SPV_0057 S494F	purH	Bifunctional inosine monophosphate cyclohydrolase/phosphoribosylaminoimidazolecarboxamide formyltransferase	19	19	1	1
SPV_0057 T151A	purH	Bifunctional inosine monophosphate cyclohydrolase/phosphoribosylaminoimidazolecarboxamide formyltransferase	107	96	0.00165	0.61
SPV_0057 V114A	purH	Bifunctional inosine monophosphate cyclohydrolase/phosphoribosylaminoimidazolecarboxamide formyltransferase	0	3	0.0811	1
SPV_0057 V52M	purH	Bifunctional inosine monophosphate cyclohydrolase/phosphoribosylaminoimidazolecarboxamide formyltransferase	0	14	0.000109	1
SPV_0058 A120T	purD	Phosphoribosylamine--glycine ligase	6	20	0.00342	0.0704
SPV_0058 A157S	purD	Phosphoribosylamine--glycine ligase	1	22	3.61e-06	1
SPV_0058 A90T	purD	Phosphoribosylamine--glycine ligase	1	7	0.0306	1
SPV_0058 A96L	purD	Phosphoribosylamine--glycine ligase	15	0	5.95e-05	1
SPV_0058 A96T	purD	Phosphoribosylamine--glycine ligase	6	12	0.14	0.0574
SPV_0058 AD386VA	purD	Phosphoribosylamine--glycine ligase	12	11	0.825	1
SPV_0058 AKTE350VKTD	purD	Phosphoribosylamine--glycine ligase	1	5	0.0977	0.313
SPV_0058 E158D	purD	Phosphoribosylamine--glycine ligase	4	2	0.408	0.00282
SPV_0058 ER343SK	purD	Phosphoribosylamine--glycine ligase	1	5	0.0977	0.313
SPV_0058 G315S	purD	Phosphoribosylamine--glycine ligase	108	90	9.37e-06	0.0312
SPV_0058 G407E	purD	Phosphoribosylamine--glycine ligase	0	3	0.0811	1
SPV_0058 I258M	purD	Phosphoribosylamine--glycine ligase	41	83	7.5e-09	0.292
SPV_0058 I258V	purD	Phosphoribosylamine--glycine ligase	67	23	1.26e-09	0.293
SPV_0058 I269L	purD	Phosphoribosylamine--glycine ligase	104	93	0.00823	1
SPV_0058 I296L	purD	Phosphoribosylamine--glycine ligase	1	2	0.561	1
SPV_0058 I419S	purD	Phosphoribosylamine--glycine ligase	0	6	0.013	1
SPV_0058 M321T	purD	Phosphoribosylamine--glycine ligase	1	5	0.0977	0.313
SPV_0058 NQ84HA	purD	Phosphoribosylamine--glycine ligase	17	2	0.000314	0.256
SPV_0058 S117P	purD	Phosphoribosylamine--glycine ligase	67	24	3.11e-09	0.293
SPV_0058 S401Y	purD	Phosphoribosylamine--glycine ligase	13	42	5.92e-06	0.251
SPV_0058 S53Y	purD	Phosphoribosylamine--glycine ligase	19	22	0.603	0.0355
SPV_0058 T249I	purD	Phosphoribosylamine--glycine ligase	6	0	0.013	1
SPV_0058 T385I	purD	Phosphoribosylamine--glycine ligase	2	8	0.052	0.592
SPV_0058 T61A	purD	Phosphoribosylamine--glycine ligase	19	22	0.603	0.0355
SPV_0058 V356I	purD	Phosphoribosylamine--glycine ligase	2	5	0.249	0.377
SPV_0058 V64I	purD	Phosphoribosylamine--glycine ligase	19	22	0.603	0.0355
SPV_0058 V6I	purD	Phosphoribosylamine--glycine ligase	0	3	0.0811	1
SPV_0059 A154T	purE	N5-carboxyaminoimidazole ribonucleotide mutase	0	6	0.013	1
SPV_0059 I60V	purE	N5-carboxyaminoimidazole ribonucleotide mutase	0	7	0.00715	1
SPV_0059 K137R	purE	N5-carboxyaminoimidazole ribonucleotide mutase	0	5	0.0237	0.0508
SPV_0059 L126I	purE	N5-carboxyaminoimidazole ribonucleotide mutase	4	12	0.0377	1
SPV_0059 L131I	purE	N5-carboxyaminoimidazole ribonucleotide mutase	0	6	0.013	1
SPV_0059 R54Y	purE	N5-carboxyaminoimidazole ribonucleotide mutase	0	7	0.00715	1
SPV_0059 S158T	purE	N5-carboxyaminoimidazole ribonucleotide mutase	0	11	0.000663	1
SPV_0059 V4I	purE	N5-carboxyaminoimidazole ribonucleotide mutase	0	4	0.0435	1
SPV_0059 V83I	purE	N5-carboxyaminoimidazole ribonucleotide mutase	4	1	0.175	1
SPV_0060 A118T	purK	N5-carboxyaminoimidazole ribonucleotide synthase	0	3	0.0811	1
SPV_0060 A159V	purK	N5-carboxyaminoimidazole ribonucleotide synthase	11	18	0.162	0.00207
SPV_0060 A314V	purK	N5-carboxyaminoimidazole ribonucleotide synthase	6	2	0.15	1
SPV_0060 A41V	purK	N5-carboxyaminoimidazole ribonucleotide synthase	3	17	0.00102	1
SPV_0060 A62T	purK	N5-carboxyaminoimidazole ribonucleotide synthase	3	0	0.0811	1
SPV_0060 D169E	purK	N5-carboxyaminoimidazole ribonucleotide synthase	0	8	0.00395	1
SPV_0060 D172A	purK	N5-carboxyaminoimidazole ribonucleotide synthase	0	6	0.013	0.00422
SPV_0060 D182A	purK	N5-carboxyaminoimidazole ribonucleotide synthase	0	8	0.00395	1
SPV_0060 D253A	purK	N5-carboxyaminoimidazole ribonucleotide synthase	3	9	0.0747	0.0871
SPV_0060 D63E	purK	N5-carboxyaminoimidazole ribonucleotide synthase	0	14	0.000109	0.00507
SPV_0060 DEL355EEF	purK	N5-carboxyaminoimidazole ribonucleotide synthase	10	10	1	0.0079
SPV_0060 DV349NE	purK	N5-carboxyaminoimidazole ribonucleotide synthase	23	19	0.492	1
SPV_0060 F347I	purK	N5-carboxyaminoimidazole ribonucleotide synthase	23	19	0.492	1
SPV_0060 H299Y	purK	N5-carboxyaminoimidazole ribonucleotide synthase	6	0	0.013	1
SPV_0060 I84V	purK	N5-carboxyaminoimidazole ribonucleotide synthase	0	5	0.0237	0.0272
SPV_0060 L127Q	purK	N5-carboxyaminoimidazole ribonucleotide synthase	5	16	0.0115	0.305
SPV_0060 Q317K	purK	N5-carboxyaminoimidazole ribonucleotide synthase	40	41	0.888	0.000325
SPV_0060 S113A	purK	N5-carboxyaminoimidazole ribonucleotide synthase	105	106	0.651	0.113
SPV_0060 S323P	purK	N5-carboxyaminoimidazole ribonucleotide synthase	17	21	0.475	1.58e-06
SPV_0060 SQ113AK	purK	N5-carboxyaminoimidazole ribonucleotide synthase	3	0	0.0811	0.141
SPV_0060 T124D	purK	N5-carboxyaminoimidazole ribonucleotide synthase	0	6	0.013	0.00422
SPV_0060 T320A	purK	N5-carboxyaminoimidazole ribonucleotide synthase	8	12	0.348	0.000155
SPV_0060 V225A	purK	N5-carboxyaminoimidazole ribonucleotide synthase	72	37	1.91e-06	0.385
SPV_0060 V256I	purK	N5-carboxyaminoimidazole ribonucleotide synthase	3	9	0.0747	0.0871
SPV_0061 D13Y		Hypothetical protein	2	8	0.052	0.592
SPV_0061 E70G		Hypothetical protein	12	19	0.174	0.00334
SPV_0061 K14R		Hypothetical protein	1	9	0.00958	0.0109
SPV_0061 K34N		Hypothetical protein	0	3	0.0811	1
SPV_0061 Q32K		Hypothetical protein	0	14	0.000109	1
SPV_0061 Q41*		Hypothetical protein	1	4	0.175	0.293
SPV_0061 Y64S		Hypothetical protein	1	2	0.561	0.955
SPV_0062 D409N	purB	Adenylosuccinate lyase	21	23	0.735	1
SPV_0062 L226F	purB	Adenylosuccinate lyase	1	3	0.313	0.27
SPV_0062 N200D	purB	Adenylosuccinate lyase	106	95	0.00324	1
SPV_0062 P391L	purB	Adenylosuccinate lyase	4	0	0.0435	1
SPV_0062 P414L	purB	Adenylosuccinate lyase	0	13	0.0002	1
SPV_0062 V415I	purB	Adenylosuccinate lyase	21	21	1	1
SPV_0063 A1007T	strH	Beta-hexosaminidase StrH	1	6	0.0547	1
SPV_0063 A1045V	strH	Beta-hexosaminidase StrH	0	8	0.00395	1
SPV_0063 A1267V	strH	Beta-hexosaminidase StrH	0	8	0.00395	1
SPV_0063 A18T	strH	Beta-hexosaminidase StrH	1	4	0.175	1
SPV_0063 A245D	strH	Beta-hexosaminidase StrH	1	15	0.000276	1
SPV_0063 A323T	strH	Beta-hexosaminidase StrH	4	0	0.0435	1
SPV_0063 A34T	strH	Beta-hexosaminidase StrH	1	2	0.561	1
SPV_0063 A518T	strH	Beta-hexosaminidase StrH	4	1	0.175	1
SPV_0063 A555T	strH	Beta-hexosaminidase StrH	20	11	0.0807	0.622
SPV_0063 A572T	strH	Beta-hexosaminidase StrH	11	59	2.99e-12	0.188
SPV_0063 A713T	strH	Beta-hexosaminidase StrH	1	5	0.0977	0.274
SPV_0063 D327N	strH	Beta-hexosaminidase StrH	16	11	0.304	0.126
SPV_0063 D368N	strH	Beta-hexosaminidase StrH	4	0	0.0435	1
SPV_0063 D647N	strH	Beta-hexosaminidase StrH	77	70	0.307	0.0233
SPV_0063 D911E	strH	Beta-hexosaminidase StrH	1	7	0.0306	0.0174
SPV_0063 E111D	strH	Beta-hexosaminidase StrH	0	8	0.00395	1
SPV_0063 E1161K	strH	Beta-hexosaminidase StrH	102	66	3.82e-09	0.101
SPV_0063 E1163D	strH	Beta-hexosaminidase StrH	0	8	0.00395	1
SPV_0063 E127A	strH	Beta-hexosaminidase StrH	31	88	6.33e-15	0.0881
SPV_0063 E1291_A1295del	strH	Beta-hexosaminidase StrH	0	4	0.0435	1
SPV_0063 E1291G	strH	Beta-hexosaminidase StrH	105	93	0.00313	0.132
SPV_0063 E135K	strH	Beta-hexosaminidase StrH	1	4	0.175	1
SPV_0063 E169A	strH	Beta-hexosaminidase StrH	3	18	0.000571	0.362
SPV_0063 E206K	strH	Beta-hexosaminidase StrH	0	6	0.013	1
SPV_0063 E658D	strH	Beta-hexosaminidase StrH	4	3	0.701	1
SPV_0063 E69V	strH	Beta-hexosaminidase StrH	9	27	0.00102	0.322
SPV_0063 G1049R	strH	Beta-hexosaminidase StrH	7	0	0.00715	1
SPV_0063 G1285R	strH	Beta-hexosaminidase StrH	4	0	0.0435	1
SPV_0063 G319E	strH	Beta-hexosaminidase StrH	6	0	0.013	1
SPV_0063 G843E	strH	Beta-hexosaminidase StrH	4	2	0.408	0.00282
SPV_0063 H529R	strH	Beta-hexosaminidase StrH	36	79	4.52e-09	0.0666
SPV_0063 I905L	strH	Beta-hexosaminidase StrH	3	0	0.0811	1
SPV_0063 K1248R	strH	Beta-hexosaminidase StrH	21	19	0.726	1
SPV_0063 K157E	strH	Beta-hexosaminidase StrH	1	4	0.175	1
SPV_0063 K321E	strH	Beta-hexosaminidase StrH	22	48	0.000157	0.118
SPV_0063 K602R	strH	Beta-hexosaminidase StrH	4	7	0.353	0.681
SPV_0063 N181S	strH	Beta-hexosaminidase StrH	1	8	0.0171	1
SPV_0063 N262D	strH	Beta-hexosaminidase StrH	5	10	0.181	0.00237
SPV_0063 N678D	strH	Beta-hexosaminidase StrH	82	73	0.174	0.00198
SPV_0063 N779D	strH	Beta-hexosaminidase StrH	1	5	0.0977	0.0175
SPV_0063 P1252L	strH	Beta-hexosaminidase StrH	3	18	0.000571	0.79
SPV_0063 P39del	strH	Beta-hexosaminidase StrH	2	1	0.561	0.116
SPV_0063 P39T	strH	Beta-hexosaminidase StrH	12	5	0.0769	0.0394
SPV_0063 P55L	strH	Beta-hexosaminidase StrH	0	4	0.0435	1
SPV_0063 P75L	strH	Beta-hexosaminidase StrH	1	4	0.175	1
SPV_0063 P942L	strH	Beta-hexosaminidase StrH	0	7	0.00715	1
SPV_0063 Q617L	strH	Beta-hexosaminidase StrH	5	16	0.0115	1
SPV_0063 R524H	strH	Beta-hexosaminidase StrH	4	0	0.0435	1
SPV_0063 S1136A	strH	Beta-hexosaminidase StrH	105	87	9.73e-05	1
SPV_0063 S1136T	strH	Beta-hexosaminidase StrH	0	7	0.00715	1
SPV_0063 S1253R	strH	Beta-hexosaminidase StrH	0	10	0.0012	1
SPV_0063 S1258_P1261del	strH	Beta-hexosaminidase StrH	2	9	0.0303	0.76
SPV_0063 S1299A	strH	Beta-hexosaminidase StrH	66	19	5.91e-11	0.0167
SPV_0063 T1029I	strH	Beta-hexosaminidase StrH	0	6	0.013	1
SPV_0063 T172A	strH	Beta-hexosaminidase StrH	32	88	1.75e-14	0.243
SPV_0063 V634I	strH	Beta-hexosaminidase StrH	0	8	0.00395	1
SPV_0064 G109V	cpsR	Transcriptional regulator%2C GntR family	1	4	0.175	0.541
SPV_0064 K216E	cpsR	Transcriptional regulator%2C GntR family	0	3	0.0811	1
SPV_0064 K239E	cpsR	Transcriptional regulator%2C GntR family	5	10	0.181	0.00237
SPV_0064 K3fs	cpsR	Transcriptional regulator%2C GntR family	2	10	0.0175	0.484
SPV_0064 M1?	cpsR	Transcriptional regulator%2C GntR family	1	3	0.313	1
SPV_0064 N9fs	cpsR	Transcriptional regulator%2C GntR family	0	3	0.0811	1
SPV_0064 Q205H	cpsR	Transcriptional regulator%2C GntR family	10	3	0.0452	1
SPV_0065 C177R	bgaC	Beta-galactosidase	9	11	0.639	0.346
SPV_0065 D119N	bgaC	Beta-galactosidase	4	0	0.0435	1
SPV_0065 D255N	bgaC	Beta-galactosidase	7	8	0.789	1
SPV_0065 E68D	bgaC	Beta-galactosidase	18	18	1	0.566
SPV_0065 I29V	bgaC	Beta-galactosidase	105	85	2.89e-05	0.747
SPV_0065 N143D	bgaC	Beta-galactosidase	103	70	1.87e-08	0.0594
SPV_0065 P139S	bgaC	Beta-galactosidase	2	6	0.15	1
SPV_0065 Q220R	bgaC	Beta-galactosidase	0	3	0.0811	1
SPV_0065 R61C	bgaC	Beta-galactosidase	2	9	0.0303	0.579
SPV_0065 S557C	bgaC	Beta-galactosidase	2	4	0.408	0.453
SPV_0065 V53I	bgaC	Beta-galactosidase	4	10	0.0973	0.0557
SPV_0066 A71G	gadV	Galactosamine-specific PTS IIB component	2	9	0.0303	0.579
SPV_0066 V62I	gadV	Galactosamine-specific PTS IIB component	0	3	0.0811	1
SPV_0067 A283V	gadW	Galactosamine-specific PTS IIC component	0	3	0.0811	0.177
SPV_0067 Q248E	gadW	Galactosamine-specific PTS IIC component	107	99	0.00958	0.27
SPV_0067 T241I	gadW	Galactosamine-specific PTS IIC component	0	4	0.0435	1
SPV_0068 G117A	gadE	Galactosamine-specific PTS IID component	0	6	0.013	1
SPV_0069 E32G	gadF	Galactosamine-specific PTS IIA component	1	9	0.00958	1
SPV_0069 G105D	gadF	Galactosamine-specific PTS IIA component	1	2	0.561	1
SPV_0069 P5L	gadF	Galactosamine-specific PTS IIA component	5	0	0.0237	1
SPV_0069 V97M	gadF	Galactosamine-specific PTS IIA component	0	3	0.0811	1
SPV_0070 A168V	agaS	Galactosamine-6-phosphate isomerase	1	3	0.313	0.0433
SPV_0070 A188T	agaS	Galactosamine-6-phosphate isomerase	24	45	0.00218	0.53
SPV_0070 A218V	agaS	Galactosamine-6-phosphate isomerase	4	6	0.517	1
SPV_0070 A330V	agaS	Galactosamine-6-phosphate isomerase	7	12	0.23	1
SPV_0070 D279E	agaS	Galactosamine-6-phosphate isomerase	8	1	0.0171	1
SPV_0070 D291A	agaS	Galactosamine-6-phosphate isomerase	4	4	1	1
SPV_0070 DN279ED	agaS	Galactosamine-6-phosphate isomerase	1	3	0.313	1
SPV_0070 E223K	agaS	Galactosamine-6-phosphate isomerase	0	3	0.0811	1
SPV_0070 G332D	agaS	Galactosamine-6-phosphate isomerase	0	3	0.0811	1
SPV_0070 H53Y	agaS	Galactosamine-6-phosphate isomerase	3	9	0.0747	1
SPV_0070 K217N	agaS	Galactosamine-6-phosphate isomerase	1	3	0.313	1
SPV_0070 N230K	agaS	Galactosamine-6-phosphate isomerase	1	2	0.561	1
SPV_0070 N99K	agaS	Galactosamine-6-phosphate isomerase	8	13	0.251	0.00691
SPV_0070 Q387*	agaS	Galactosamine-6-phosphate isomerase	5	10	0.181	0.00237
SPV_0070 R160C	agaS	Galactosamine-6-phosphate isomerase	1	2	0.561	1
SPV_0070 S208F	agaS	Galactosamine-6-phosphate isomerase	0	6	0.013	1
SPV_0070 T147A	agaS	Galactosamine-6-phosphate isomerase	100	85	0.0036	0.000531
SPV_0070 T195I	agaS	Galactosamine-6-phosphate isomerase	1	2	0.561	1
SPV_0070 T289R	agaS	Galactosamine-6-phosphate isomerase	9	0	0.00218	0.07
SPV_0070 V111I	agaS	Galactosamine-6-phosphate isomerase	5	12	0.0769	0.0246
SPV_0070 V125L	agaS	Galactosamine-6-phosphate isomerase	15	42	3.07e-05	1
SPV_0070 V169A	agaS	Galactosamine-6-phosphate isomerase	1	3	0.313	1
SPV_0071 A206T	galM	Aldose 1-epimerase	1	13	0.000912	0.917
SPV_0071 A256V	galM	Aldose 1-epimerase	2	16	0.000568	1
SPV_0071 A44T	galM	Aldose 1-epimerase	0	4	0.0435	0.0434
SPV_0071 E15K	galM	Aldose 1-epimerase	0	3	0.0811	0.0514
SPV_0071 H151N	galM	Aldose 1-epimerase	0	3	0.0811	0.0514
SPV_0071 L182M	galM	Aldose 1-epimerase	5	0	0.0237	1
SPV_0071 L89F	galM	Aldose 1-epimerase	5	5	1	0.0864
SPV_0071 S161I	galM	Aldose 1-epimerase	4	4	1	1
SPV_0071 S204P	galM	Aldose 1-epimerase	0	3	0.0811	0.0514
SPV_0071 S251P	galM	Aldose 1-epimerase	107	105	0.313	1
SPV_0071 T229A	galM	Aldose 1-epimerase	7	18	0.0193	0.183
SPV_0071 V210I	galM	Aldose 1-epimerase	4	5	0.733	0.0785
SPV_0071 V225I	galM	Aldose 1-epimerase	78	50	0.000106	1
SPV_0071 V343fs	galM	Aldose 1-epimerase	30	27	0.643	0.48
SPV_0071 VE119LA	galM	Aldose 1-epimerase	0	3	0.0811	0.0514
SPV_0072 A145V		Glyoxalase family protein	1	20	1.28e-05	0.228
SPV_0072 A15V		Glyoxalase family protein	76	33	4.86e-09	0.0582
SPV_0072 A22V		Glyoxalase family protein	1	23	1.91e-06	0.354
SPV_0072 A250V		Glyoxalase family protein	0	9	0.00218	0.312
SPV_0072 A258V		Glyoxalase family protein	4	6	0.517	0.00104
SPV_0072 A26T		Glyoxalase family protein	4	0	0.0435	0.0037
SPV_0072 A26V		Glyoxalase family protein	1	23	1.91e-06	0.354
SPV_0072 AS224DP		Glyoxalase family protein	1	23	1.91e-06	0.354
SPV_0072 D132N		Glyoxalase family protein	4	3	0.701	1
SPV_0072 D194N		Glyoxalase family protein	36	48	0.094	0.174
SPV_0072 G229V		Glyoxalase family protein	1	23	1.91e-06	0.354
SPV_0072 H68Y		Glyoxalase family protein	23	26	0.626	0.844
SPV_0072 I110L		Glyoxalase family protein	1	23	1.91e-06	0.354
SPV_0072 K188T		Glyoxalase family protein	1	23	1.91e-06	0.354
SPV_0072 K244E		Glyoxalase family protein	13	49	6.14e-08	0.000598
SPV_0072 K267Q		Glyoxalase family protein	73	45	0.00013	0.0705
SPV_0072 Q55H		Glyoxalase family protein	1	23	1.91e-06	0.354
SPV_0072 R219G		Glyoxalase family protein	103	90	0.00414	0.141
SPV_0072 R279C		Glyoxalase family protein	3	13	0.00937	1
SPV_0072 R284G		Glyoxalase family protein	4	3	0.701	0.762
SPV_0072 S183R		Glyoxalase family protein	1	23	1.91e-06	0.354
SPV_0072 S200G		Glyoxalase family protein	37	53	0.0272	0.0572
SPV_0072 S62G		Glyoxalase family protein	1	23	1.91e-06	0.354
SPV_0072 SK266IQ		Glyoxalase family protein	31	41	0.149	1
SPV_0072 TA14AV		Glyoxalase family protein	0	23	3.9e-07	1
SPV_0072 V18I		Glyoxalase family protein	5	0	0.0237	1
SPV_0072 V31I		Glyoxalase family protein	1	23	1.91e-06	0.354
SPV_0072 V52A		Glyoxalase family protein	1	23	1.91e-06	0.354
SPV_0073 C30fs		Hypothetical protein	0	7	0.00715	0.0286
SPV_0073 C9R		Hypothetical protein	0	7	0.00715	0.0286
SPV_0073 E14D		Hypothetical protein	0	6	0.013	1
SPV_0073 I33L		Hypothetical protein	0	3	0.0811	1
SPV_0073 L74fs		Hypothetical protein	0	3	0.0811	1
SPV_0073 M1?		Hypothetical protein	27	23	0.519	0.816
SPV_0073 R12C		Hypothetical protein	1	2	0.561	1
SPV_0073 R18C		Hypothetical protein	104	67	5.68e-10	0.21
SPV_0073 R28C		Hypothetical protein	4	1	0.175	1
SPV_0073 R41K		Hypothetical protein	33	39	0.386	0.288
SPV_0074 A81V		Uridine phosphorylase	5	33	5.63e-07	0.206
SPV_0074 C142S		Uridine phosphorylase	7	44	3.07e-09	0.154
SPV_0074 D228N		Uridine phosphorylase	4	0	0.0435	0.0037
SPV_0074 E157R		Uridine phosphorylase	6	35	4.86e-07	0.2
SPV_0074 E160D		Uridine phosphorylase	6	33	1.79e-06	0.197
SPV_0074 E190D		Uridine phosphorylase	4	0	0.0435	0.0037
SPV_0074 G192D		Uridine phosphorylase	7	31	1.8e-05	0.151
SPV_0074 G41D		Uridine phosphorylase	1	4	0.175	0.288
SPV_0074 G75D		Uridine phosphorylase	5	32	1.08e-06	0.207
SPV_0074 I71V		Uridine phosphorylase	5	33	5.63e-07	0.206
SPV_0074 N54D		Uridine phosphorylase	24	47	0.000864	0.0582
SPV_0074 T173S		Uridine phosphorylase	7	35	1.48e-06	0.166
SPV_0074 T65A		Uridine phosphorylase	2	3	0.651	1
SPV_0074 V169I		Uridine phosphorylase	5	0	0.0237	1
SPV_0074 V78I		Uridine phosphorylase	5	33	5.63e-07	0.206
SPV_0076 F328Y		Trk family potassium uptake protein	1	2	0.561	1
SPV_0076 L131F		Trk family potassium uptake protein	0	6	0.013	1
SPV_0076 P354S		Trk family potassium uptake protein	9	10	0.81	0.0238
SPV_0076 V392I		Trk family potassium uptake protein	90	91	0.854	0.0801
SPV_0077 A36T	cabP	Trk family potassium uptake protein CabP	1	2	0.561	1
SPV_0077 D26N	cabP	Trk family potassium uptake protein CabP	1	2	0.561	1
SPV_0077 S158F	cabP	Trk family potassium uptake protein CabP	0	4	0.0435	0.0316
SPV_0080 A134D	pavB	Cell wall surface anchor family protein PavB	0	6	0.013	0.0216
SPV_0080 A306K	pavB	Cell wall surface anchor family protein PavB	69	77	0.245	0.603
SPV_0080 D114G	pavB	Cell wall surface anchor family protein PavB	3	0	0.0811	0.165
SPV_0080 E302Q	pavB	Cell wall surface anchor family protein PavB	13	19	0.25	0.124
SPV_0080 G1225S	pavB	Cell wall surface anchor family protein PavB	4	2	0.408	1
SPV_0080 H1233Y	pavB	Cell wall surface anchor family protein PavB	0	3	0.0811	1
SPV_0080 K119E	pavB	Cell wall surface anchor family protein PavB	68	27	1.91e-08	0.294
SPV_0080 M1241V	pavB	Cell wall surface anchor family protein PavB	4	2	0.408	1
SPV_0080 M1270I	pavB	Cell wall surface anchor family protein PavB	0	6	0.013	1
SPV_0080 NS103SP	pavB	Cell wall surface anchor family protein PavB	13	12	0.832	0.0296
SPV_0080 P143L	pavB	Cell wall surface anchor family protein PavB	1	20	1.28e-05	1
SPV_0080 S106G	pavB	Cell wall surface anchor family protein PavB	0	4	0.0435	1
SPV_0080 S58P	pavB	Cell wall surface anchor family protein PavB	0	7	0.00715	1
SPV_0080 T1235P	pavB	Cell wall surface anchor family protein PavB	5	2	0.249	1
SPV_0080 T1283A	pavB	Cell wall surface anchor family protein PavB	2	2	1	1
SPV_0080 T130A	pavB	Cell wall surface anchor family protein PavB	0	6	0.013	0.0216
SPV_0080 V126A	pavB	Cell wall surface anchor family protein PavB	65	25	3.38e-08	1
SPV_0080 VV44GL	pavB	Cell wall surface anchor family protein PavB	16	16	1	0.0303
SPV_0081 S94N		Two-component system response regulator	6	0	0.013	1
SPV_0081 T232I		Two-component system response regulator	0	6	0.013	0.0247
SPV_0082 A263T		Two-component system sensor Htidine kinase	11	12	0.825	0.00895
SPV_0082 D268G		Two-component system sensor Htidine kinase	22	25	0.621	0.0676
SPV_0086 EA18DS		Hypothetical protein	1	20	1.28e-05	0.531
SPV_0086 F23L		Hypothetical protein	1	5	0.0977	0.474
SPV_0086 FA23LT		Hypothetical protein	2	23	7.95e-06	1
SPV_0086 N20K		Hypothetical protein	103	94	0.0306	1
SPV_0086 NKA20KKS		Hypothetical protein	2	6	0.15	1
SPV_0086 R13P		Hypothetical protein	13	9	0.368	1
SPV_0086 T29I		Hypothetical protein	2	26	1.16e-06	0.464
SPV_0087 E55A		Hypothetical protein	16	38	0.000546	0.475
SPV_0087 G50fs		Hypothetical protein	0	6	0.013	0.0247
SPV_0087 K36E		Hypothetical protein	21	65	9.6e-10	0.000413
SPV_0087 V26A		Hypothetical protein	14	29	0.0106	0.413
SPV_0087 V58L		Hypothetical protein	21	68	8.18e-11	0.000413
SPV_0088 A22T		Multiple sugar ABC transporter%2C membrane-spanning permease protein	0	7	0.00715	0.025
SPV_0088 L298F		Multiple sugar ABC transporter%2C membrane-spanning permease protein	1	2	0.561	1
SPV_0088 T228S		Multiple sugar ABC transporter%2C membrane-spanning permease protein	2	6	0.15	1
SPV_0090 A10T		ABC transporter substrate-binding protein	5	0	0.0237	1
SPV_0090 A438S		ABC transporter substrate-binding protein	3	0	0.0811	0.289
SPV_0090 E411Q		ABC transporter substrate-binding protein	3	0	0.0811	0.289
SPV_0090 E473D		ABC transporter substrate-binding protein	3	0	0.0811	0.289
SPV_0090 G29S		ABC transporter substrate-binding protein	0	6	0.013	1
SPV_0090 I338V		ABC transporter substrate-binding protein	3	4	0.701	0.0841
SPV_0090 IE364LA		ABC transporter substrate-binding protein	3	0	0.0811	0.289
SPV_0090 N407D		ABC transporter substrate-binding protein	3	0	0.0811	0.289
SPV_0090 P41S		ABC transporter substrate-binding protein	0	20	2.67e-06	0.531
SPV_0090 R372K		ABC transporter substrate-binding protein	3	0	0.0811	0.289
SPV_0090 V371I		ABC transporter substrate-binding protein	0	3	0.0811	1
SPV_0091 E72D		Rhodanese domain protein UPF0176%2C Firmicutes subgroup	71	45	0.000388	0.14
SPV_0091 I312V		Rhodanese domain protein UPF0176%2C Firmicutes subgroup	3	1	0.313	0.403
SPV_0091 K132E		Rhodanese domain protein UPF0176%2C Firmicutes subgroup	3	1	0.313	0.403
SPV_0091 KN303EH		Rhodanese domain protein UPF0176%2C Firmicutes subgroup	3	0	0.0811	0.289
SPV_0091 N81R		Rhodanese domain protein UPF0176%2C Firmicutes subgroup	0	7	0.00715	0.025
SPV_0091 N81S		Rhodanese domain protein UPF0176%2C Firmicutes subgroup	71	57	0.0525	0.233
SPV_0091 Y54H		Rhodanese domain protein UPF0176%2C Firmicutes subgroup	3	0	0.0811	0.289
SPV_0092 A127T		tRNA (5-methylaminomethyl-2-thiouridylate)-methyltransferase	1	3	0.313	0.426
SPV_0092 A156E		tRNA (5-methylaminomethyl-2-thiouridylate)-methyltransferase	1	5	0.0977	0.132
SPV_0092 A156V		tRNA (5-methylaminomethyl-2-thiouridylate)-methyltransferase	0	6	0.013	1
SPV_0092 A177E		tRNA (5-methylaminomethyl-2-thiouridylate)-methyltransferase	0	3	0.0811	1
SPV_0092 A212V		tRNA (5-methylaminomethyl-2-thiouridylate)-methyltransferase	3	0	0.0811	0.289
SPV_0092 A243S		tRNA (5-methylaminomethyl-2-thiouridylate)-methyltransferase	89	67	0.000832	0.349
SPV_0092 A2T		tRNA (5-methylaminomethyl-2-thiouridylate)-methyltransferase	3	1	0.313	0.403
SPV_0092 D105E		tRNA (5-methylaminomethyl-2-thiouridylate)-methyltransferase	5	2	0.249	1
SPV_0092 D227Y		tRNA (5-methylaminomethyl-2-thiouridylate)-methyltransferase	4	6	0.517	0.463
SPV_0092 D240N		tRNA (5-methylaminomethyl-2-thiouridylate)-methyltransferase	3	0	0.0811	1
SPV_0092 EA155GE		tRNA (5-methylaminomethyl-2-thiouridylate)-methyltransferase	5	0	0.0237	0.228
SPV_0092 G103E		tRNA (5-methylaminomethyl-2-thiouridylate)-methyltransferase	15	0	5.95e-05	1
SPV_0092 G276V		tRNA (5-methylaminomethyl-2-thiouridylate)-methyltransferase	1	23	1.91e-06	1
SPV_0092 GQ276DK		tRNA (5-methylaminomethyl-2-thiouridylate)-methyltransferase	12	34	0.000256	0.284
SPV_0092 H190Y		tRNA (5-methylaminomethyl-2-thiouridylate)-methyltransferase	1	2	0.561	1
SPV_0092 I214M		tRNA (5-methylaminomethyl-2-thiouridylate)-methyltransferase	4	1	0.175	1
SPV_0092 I269L		tRNA (5-methylaminomethyl-2-thiouridylate)-methyltransferase	26	5	4.59e-05	0.0624
SPV_0092 I271M		tRNA (5-methylaminomethyl-2-thiouridylate)-methyltransferase	2	2	1	1
SPV_0092 I271V		tRNA (5-methylaminomethyl-2-thiouridylate)-methyltransferase	63	33	3.99e-05	0.227
SPV_0092 K188Q		tRNA (5-methylaminomethyl-2-thiouridylate)-methyltransferase	1	3	0.313	0.372
SPV_0092 K251T		tRNA (5-methylaminomethyl-2-thiouridylate)-methyltransferase	3	0	0.0811	0.289
SPV_0092 K286E		tRNA (5-methylaminomethyl-2-thiouridylate)-methyltransferase	7	8	0.789	0.14
SPV_0092 L159W		tRNA (5-methylaminomethyl-2-thiouridylate)-methyltransferase	3	0	0.0811	0.289
SPV_0092 L29V		tRNA (5-methylaminomethyl-2-thiouridylate)-methyltransferase	7	2	0.0887	0.244
SPV_0092 L79V		tRNA (5-methylaminomethyl-2-thiouridylate)-methyltransferase	3	26	4.43e-06	0.342
SPV_0092 N149D		tRNA (5-methylaminomethyl-2-thiouridylate)-methyltransferase	3	5	0.471	0.149
SPV_0092 N21T		tRNA (5-methylaminomethyl-2-thiouridylate)-methyltransferase	13	20	0.186	0.38
SPV_0092 P129A		tRNA (5-methylaminomethyl-2-thiouridylate)-methyltransferase	6	0	0.013	1
SPV_0092 P129S		tRNA (5-methylaminomethyl-2-thiouridylate)-methyltransferase	2	2	1	1
SPV_0092 P258L		tRNA (5-methylaminomethyl-2-thiouridylate)-methyltransferase	10	28	0.0013	0.0731
SPV_0092 PV129NA		tRNA (5-methylaminomethyl-2-thiouridylate)-methyltransferase	3	0	0.0811	0.289
SPV_0092 PVA129NAV		tRNA (5-methylaminomethyl-2-thiouridylate)-methyltransferase	1	3	0.313	0.426
SPV_0092 Q284*		tRNA (5-methylaminomethyl-2-thiouridylate)-methyltransferase	0	20	2.67e-06	0.531
SPV_0092 Q89R		tRNA (5-methylaminomethyl-2-thiouridylate)-methyltransferase	1	5	0.0977	0.232
SPV_0092 R147H		tRNA (5-methylaminomethyl-2-thiouridylate)-methyltransferase	3	5	0.471	0.149
SPV_0092 S93L		tRNA (5-methylaminomethyl-2-thiouridylate)-methyltransferase	1	3	0.313	0.426
SPV_0092 T232I		tRNA (5-methylaminomethyl-2-thiouridylate)-methyltransferase	3	0	0.0811	1
SPV_0092 T281A		tRNA (5-methylaminomethyl-2-thiouridylate)-methyltransferase	4	8	0.235	1
SPV_0092 V202I		tRNA (5-methylaminomethyl-2-thiouridylate)-methyltransferase	3	0	0.0811	0.289
SPV_0092 V39A		tRNA (5-methylaminomethyl-2-thiouridylate)-methyltransferase	4	2	0.408	1
SPV_0092 Y125H		tRNA (5-methylaminomethyl-2-thiouridylate)-methyltransferase	6	3	0.307	0.384
SPV_0093 A137D	ptvC	Putative membrane protein	5	0	0.0237	1
SPV_0093 A274S	ptvC	Putative membrane protein	15	0	5.95e-05	1
SPV_0093 A36T	ptvC	Putative membrane protein	7	3	0.195	0.749
SPV_0093 AR75GK	ptvC	Putative membrane protein	6	0	0.013	1
SPV_0093 D135Y	ptvC	Putative membrane protein	3	18	0.000571	1
SPV_0093 D252Y	ptvC	Putative membrane protein	5	0	0.0237	1
SPV_0093 D256E	ptvC	Putative membrane protein	9	0	0.00218	0.126
SPV_0093 D37N	ptvC	Putative membrane protein	1	38	5.95e-11	0.0539
SPV_0093 DS72GG	ptvC	Putative membrane protein	5	38	1.87e-08	0.176
SPV_0093 DS72VC	ptvC	Putative membrane protein	15	0	5.95e-05	1
SPV_0093 DS72VG	ptvC	Putative membrane protein	19	10	0.0725	1
SPV_0093 E129K	ptvC	Putative membrane protein	0	13	0.0002	1
SPV_0093 E21D	ptvC	Putative membrane protein	1	2	0.561	1
SPV_0093 E43G	ptvC	Putative membrane protein	30	73	4.69e-09	0.0204
SPV_0093 E65K	ptvC	Putative membrane protein	15	0	5.95e-05	1
SPV_0093 E80K	ptvC	Putative membrane protein	6	0	0.013	1
SPV_0093 EV26DG	ptvC	Putative membrane protein	1	2	0.561	1
SPV_0093 EV56KA	ptvC	Putative membrane protein	3	0	0.0811	0.289
SPV_0093 I124L	ptvC	Putative membrane protein	9	0	0.00218	0.126
SPV_0093 I225T	ptvC	Putative membrane protein	1	4	0.175	0.418
SPV_0093 K78E	ptvC	Putative membrane protein	104	75	1.63e-07	0.3
SPV_0093 K78G	ptvC	Putative membrane protein	0	25	1.05e-07	0.0526
SPV_0093 KI78ET	ptvC	Putative membrane protein	3	0	0.0811	0.289
SPV_0093 L166F	ptvC	Putative membrane protein	20	24	0.499	0.0256
SPV_0093 L179F	ptvC	Putative membrane protein	3	0	0.0811	0.289
SPV_0093 L38F	ptvC	Putative membrane protein	28	15	0.0267	0.00579
SPV_0093 L48V	ptvC	Putative membrane protein	99	74	2.04e-05	0.576
SPV_0093 P112S	ptvC	Putative membrane protein	3	0	0.0811	0.289
SPV_0093 P92Q	ptvC	Putative membrane protein	3	0	0.0811	0.289
SPV_0093 P92S	ptvC	Putative membrane protein	21	8	0.00947	1
SPV_0093 P92T	ptvC	Putative membrane protein	1	3	0.313	0.426
SPV_0093 Q23R	ptvC	Putative membrane protein	0	21	1.41e-06	0.71
SPV_0093 R141T	ptvC	Putative membrane protein	3	0	0.0811	0.289
SPV_0093 S53P	ptvC	Putative membrane protein	1	3	0.313	1
SPV_0093 S61N	ptvC	Putative membrane protein	3	0	0.0811	0.289
SPV_0093 T69A	ptvC	Putative membrane protein	7	51	1.43e-11	0.587
SPV_0093 V223I	ptvC	Putative membrane protein	95	77	0.00236	1
SPV_0093 V328I	ptvC	Putative membrane protein	3	0	0.0811	0.289
SPV_0093 V57A	ptvC	Putative membrane protein	1	2	0.561	1
SPV_0094 D231K	ptvB	Putative membrane-associated protein	1	2	0.561	1
SPV_0094 E211D	ptvB	Putative membrane-associated protein	6	10	0.299	0.609
SPV_0094 E278K	ptvB	Putative membrane-associated protein	1	2	0.561	1
SPV_0094 F8S	ptvB	Putative membrane-associated protein	6	0	0.013	1
SPV_0094 G156R	ptvB	Putative membrane-associated protein	1	2	0.561	1
SPV_0094 H90N	ptvB	Putative membrane-associated protein	1	23	1.91e-06	0.354
SPV_0094 I161T	ptvB	Putative membrane-associated protein	1	2	0.561	1
SPV_0094 I176L	ptvB	Putative membrane-associated protein	6	0	0.013	1
SPV_0094 I18V	ptvB	Putative membrane-associated protein	6	0	0.013	1
SPV_0094 I94V	ptvB	Putative membrane-associated protein	1	2	0.561	1
SPV_0094 ISA151VST	ptvB	Putative membrane-associated protein	3	0	0.0811	0.289
SPV_0094 K230E	ptvB	Putative membrane-associated protein	1	18	4.43e-05	1
SPV_0094 L87I	ptvB	Putative membrane-associated protein	1	2	0.561	1
SPV_0094 L93F	ptvB	Putative membrane-associated protein	6	6	1	0.748
SPV_0094 N171H	ptvB	Putative membrane-associated protein	3	0	0.0811	0.289
SPV_0094 N212K	ptvB	Putative membrane-associated protein	1	2	0.561	1
SPV_0094 R100K	ptvB	Putative membrane-associated protein	4	2	0.408	0.0421
SPV_0094 R139G	ptvB	Putative membrane-associated protein	12	0	0.000365	1
SPV_0094 R139Q	ptvB	Putative membrane-associated protein	11	43	4.95e-07	0.231
SPV_0094 R155C	ptvB	Putative membrane-associated protein	15	0	5.95e-05	1
SPV_0094 S131R	ptvB	Putative membrane-associated protein	3	0	0.0811	0.289
SPV_0094 S242N	ptvB	Putative membrane-associated protein	3	4	0.701	0.0671
SPV_0094 S29Y	ptvB	Putative membrane-associated protein	2	11	0.01	1
SPV_0094 T112S	ptvB	Putative membrane-associated protein	3	0	0.0811	0.289
SPV_0094 T145N	ptvB	Putative membrane-associated protein	1	2	0.561	1
SPV_0094 T145S	ptvB	Putative membrane-associated protein	3	0	0.0811	0.289
SPV_0094 T159S	ptvB	Putative membrane-associated protein	1	2	0.561	1
SPV_0094 T172A	ptvB	Putative membrane-associated protein	6	0	0.013	1
SPV_0094 T280A	ptvB	Putative membrane-associated protein	1	2	0.561	1
SPV_0094 T68A	ptvB	Putative membrane-associated protein	76	47	6.75e-05	0.227
SPV_0094 V14A	ptvB	Putative membrane-associated protein	0	8	0.00395	1
SPV_0094 V43I	ptvB	Putative membrane-associated protein	1	12	0.00165	1
SPV_0095 A172T	ptvA	Integral membrane protein (putative)	14	36	0.000387	0.305
SPV_0095 A54V	ptvA	Integral membrane protein (putative)	3	23	2.89e-05	1
SPV_0095 G190R	ptvA	Integral membrane protein (putative)	2	5	0.249	0.616
SPV_0095 I38V	ptvA	Integral membrane protein (putative)	102	94	0.0604	0.00215
SPV_0095 V139I	ptvA	Integral membrane protein (putative)	29	38	0.186	0.175
SPV_0095 VA171AT	ptvA	Integral membrane protein (putative)	1	11	0.00297	1
SPV_0096 T89A	ptvR	Transcriptional regulator%2C PadR family	85	66	0.00482	0.519
SPV_0097 A298T		Cyanate permease	10	5	0.181	0.234
SPV_0097 A366T		Cyanate permease	1	2	0.561	1
SPV_0097 A377T		Cyanate permease	1	2	0.561	1
SPV_0097 D371Y		Cyanate permease	10	7	0.448	0.338
SPV_0097 E38G		Cyanate permease	1	2	0.561	1
SPV_0097 F61L		Cyanate permease	3	2	0.651	1
SPV_0097 F81L		Cyanate permease	0	3	0.0811	1
SPV_0097 G36D		Cyanate permease	1	2	0.561	1
SPV_0097 I195T		Cyanate permease	1	2	0.561	1
SPV_0097 I294F		Cyanate permease	1	2	0.561	1
SPV_0097 I370V		Cyanate permease	1	2	0.561	1
SPV_0097 L245F		Cyanate permease	1	2	0.561	1
SPV_0097 L57F		Cyanate permease	0	7	0.00715	1
SPV_0097 N291G		Cyanate permease	1	2	0.561	1
SPV_0097 Q4H		Cyanate permease	6	3	0.307	1
SPV_0097 Q64R		Cyanate permease	24	17	0.225	0.0423
SPV_0097 R180H		Cyanate permease	0	6	0.013	1
SPV_0097 S363A		Cyanate permease	20	49	2.32e-05	1
SPV_0097 V103I		Cyanate permease	2	8	0.052	0.604
SPV_0097 V220A		Cyanate permease	14	36	0.000387	0.401
SPV_0097 V220T		Cyanate permease	1	2	0.561	1
SPV_0098 D110N		Glycosyltransferase%2C group 2 family	1	2	0.561	1
SPV_0098 D55N		Glycosyltransferase%2C group 2 family	108	95	0.0002	1
SPV_0098 DI55NV		Glycosyltransferase%2C group 2 family	0	3	0.0811	1
SPV_0098 G354R		Glycosyltransferase%2C group 2 family	99	62	7.53e-09	0.347
SPV_0098 H220Y		Glycosyltransferase%2C group 2 family	92	34	1.2e-15	0.208
SPV_0098 I132V		Glycosyltransferase%2C group 2 family	0	3	0.0811	0.0514
SPV_0098 K367Q		Glycosyltransferase%2C group 2 family	40	55	0.0398	0.0378
SPV_0098 L1?		Glycosyltransferase%2C group 2 family	0	3	0.0811	1
SPV_0098 L336F		Glycosyltransferase%2C group 2 family	75	45	3.99e-05	0.724
SPV_0098 L342S		Glycosyltransferase%2C group 2 family	0	3	0.0811	0.0514
SPV_0098 M127I		Glycosyltransferase%2C group 2 family	0	7	0.00715	1
SPV_0098 M64I		Glycosyltransferase%2C group 2 family	0	3	0.0811	1
SPV_0098 P40S		Glycosyltransferase%2C group 2 family	0	3	0.0811	0.0514
SPV_0098 S124T		Glycosyltransferase%2C group 2 family	71	47	0.00104	0.000485
SPV_0098 S177A		Glycosyltransferase%2C group 2 family	0	5	0.0237	0.0514
SPV_0098 S249L		Glycosyltransferase%2C group 2 family	67	29	1.96e-07	0.156
SPV_0098 T18A		Glycosyltransferase%2C group 2 family	6	0	0.013	1
SPV_0098 V148I		Glycosyltransferase%2C group 2 family	4	0	0.0435	1
SPV_0098 V182I		Glycosyltransferase%2C group 2 family	1	2	0.561	1
SPV_0098 V340I		Glycosyltransferase%2C group 2 family	0	7	0.00715	1
SPV_0099 G343E	aatA	Putative UDP-GlcNAc 4%2C6-dehydratase AatA	4	0	0.0435	1
SPV_0099 G71A	aatA	Putative UDP-GlcNAc 4%2C6-dehydratase AatA	1	2	0.561	1
SPV_0099 K403R	aatA	Putative UDP-GlcNAc 4%2C6-dehydratase AatA	3	31	1.68e-07	0.668
SPV_0099 R154L	aatA	Putative UDP-GlcNAc 4%2C6-dehydratase AatA	1	2	0.561	1
SPV_0099 R213H	aatA	Putative UDP-GlcNAc 4%2C6-dehydratase AatA	1	2	0.561	1
SPV_0099 R591G	aatA	Putative UDP-GlcNAc 4%2C6-dehydratase AatA	107	104	0.175	1
SPV_0099 R594H	aatA	Putative UDP-GlcNAc 4%2C6-dehydratase AatA	1	2	0.561	1
SPV_0099 S411P	aatA	Putative UDP-GlcNAc 4%2C6-dehydratase AatA	4	30	1.19e-06	0.282
SPV_0099 T135S	aatA	Putative UDP-GlcNAc 4%2C6-dehydratase AatA	1	2	0.561	1
SPV_0099 T595I	aatA	Putative UDP-GlcNAc 4%2C6-dehydratase AatA	0	3	0.0811	0.0514
SPV_0099 T613I	aatA	Putative UDP-GlcNAc 4%2C6-dehydratase AatA	1	2	0.561	1
SPV_0101 A77T	gph	Phosphoglycolate phosphatase	4	6	0.517	1
SPV_0101 A83T	gph	Phosphoglycolate phosphatase	0	3	0.0811	1
SPV_0101 D91E	gph	Phosphoglycolate phosphatase	9	0	0.00218	1
SPV_0101 H144R	gph	Phosphoglycolate phosphatase	1	2	0.561	1
SPV_0101 N109D	gph	Phosphoglycolate phosphatase	27	54	0.000148	0.126
SPV_0101 R171Q	gph	Phosphoglycolate phosphatase	1	2	0.561	1
SPV_0101 T2I	gph	Phosphoglycolate phosphatase	1	2	0.561	1
SPV_0101 V180I	gph	Phosphoglycolate phosphatase	90	61	1.69e-05	0.149
SPV_0101 V68M	gph	Phosphoglycolate phosphatase	3	32	8.56e-08	1
SPV_0101 VPQ153APE	gph	Phosphoglycolate phosphatase	97	95	0.665	0.742
SPV_0101 Y81H	gph	Phosphoglycolate phosphatase	1	2	0.561	1
SPV_0102 E80K	sdhA	L-serine dehydratase%2C alpha subunit	19	54	4.79e-07	0.0665
SPV_0102 G82E	sdhA	L-serine dehydratase%2C alpha subunit	15	52	5.25e-08	0.487
SPV_0103 A118V	sdhB	L-serine dehydratase%2C beta subunit	1	4	0.175	1
SPV_0103 S200N	sdhB	L-serine dehydratase%2C beta subunit	4	0	0.0435	1
SPV_0104 A107_V111del		Aggregation-promoting factor	9	33	3.69e-05	0.0172
SPV_0104 A10T		Aggregation-promoting factor	3	0	0.0811	0.0445
SPV_0104 A82E		Aggregation-promoting factor	0	3	0.0811	0.0514
SPV_0104 D72G		Aggregation-promoting factor	68	24	1.41e-09	0.196
SPV_0104 E74K		Aggregation-promoting factor	0	8	0.00395	1
SPV_0104 I4T		Aggregation-promoting factor	3	0	0.0811	0.0445
SPV_0104 S121I		Aggregation-promoting factor	0	9	0.00218	1
SPV_0106 D17E		Putative bacteriocin	26	51	0.000383	0.398
SPV_0106 N30T		Putative bacteriocin	28	52	0.000721	1
SPV_0106 S28T		Putative bacteriocin	28	52	0.000721	1
SPV_0106 S42Y		Putative bacteriocin	26	52	0.00023	0.398
SPV_0106 S8T		Putative bacteriocin	28	52	0.000721	1
SPV_0106 SV10NA		Putative bacteriocin	28	52	0.000721	1
SPV_0107 A254T		Amino acid ABC transporter membrane-spanning permease	0	12	0.000365	1
SPV_0107 ALLI333VLLV		Amino acid ABC transporter membrane-spanning permease	4	0	0.0435	1
SPV_0107 D448N		Amino acid ABC transporter membrane-spanning permease	13	23	0.0679	1
SPV_0107 F652L		Amino acid ABC transporter membrane-spanning permease	2	6	0.15	1
SPV_0107 F664L		Amino acid ABC transporter membrane-spanning permease	2	8	0.052	1
SPV_0107 HL6NF		Amino acid ABC transporter membrane-spanning permease	19	57	6.15e-08	0.301
SPV_0107 M275I		Amino acid ABC transporter membrane-spanning permease	0	3	0.0811	1
SPV_0107 Q353K		Amino acid ABC transporter membrane-spanning permease	3	0	0.0811	1
SPV_0107 R340K		Amino acid ABC transporter membrane-spanning permease	4	0	0.0435	1
SPV_0107 R687S		Amino acid ABC transporter membrane-spanning permease	0	13	0.0002	1
SPV_0107 T616I		Amino acid ABC transporter membrane-spanning permease	2	6	0.15	1
SPV_0108 K5E		ABC transporter ATP-binding protein	0	6	0.013	1
SPV_0108 V206I		ABC transporter ATP-binding protein	6	7	0.775	0.0989
SPV_0109 A139T		Amino acid ABC transporter substrate-binding/permease protein	2	11	0.01	1
SPV_0109 A201S		Amino acid ABC transporter substrate-binding/permease protein	3	16	0.00179	0.285
SPV_0109 E250K		Amino acid ABC transporter substrate-binding/permease protein	0	6	0.013	1
SPV_0109 K156N		Amino acid ABC transporter substrate-binding/permease protein	0	8	0.00395	1
SPV_0109 L19Q		Amino acid ABC transporter substrate-binding/permease protein	4	0	0.0435	1
SPV_0109 T122I		Amino acid ABC transporter substrate-binding/permease protein	0	9	0.00218	1
SPV_0110 A31S	RG	Rininosuccinate synthase	20	33	0.0398	0.579
SPV_0110 E159K	RG	Rininosuccinate synthase	2	4	0.408	0.441
SPV_0110 E217D	RG	Rininosuccinate synthase	0	14	0.000109	1
SPV_0110 F371V	RG	Rininosuccinate synthase	5	0	0.0237	1
SPV_0110 H75L	RG	Rininosuccinate synthase	71	24	1.17e-10	0.093
SPV_0110 I107T	RG	Rininosuccinate synthase	65	14	5.81e-13	0.491
SPV_0110 K381E	RG	Rininosuccinate synthase	2	4	0.408	0.441
SPV_0110 L135P	RG	Rininosuccinate synthase	2	5	0.249	0.431
SPV_0110 Q208A	RG	Rininosuccinate synthase	0	14	0.000109	1
SPV_0110 S317P	RG	Rininosuccinate synthase	0	14	0.000109	1
SPV_0110 S345fs	RG	Rininosuccinate synthase	2	4	0.408	0.441
SPV_0110 S355N	RG	Rininosuccinate synthase	7	20	0.00748	0.356
SPV_0110 T204S	RG	Rininosuccinate synthase	0	14	0.000109	1
SPV_0111 A136V	RH	Rininosuccinate lyase	0	14	0.000109	1
SPV_0111 A151E	RH	Rininosuccinate lyase	0	14	0.000109	1
SPV_0111 G14D	RH	Rininosuccinate lyase	0	3	0.0811	0.0514
SPV_0111 I278T	RH	Rininosuccinate lyase	5	19	0.00244	1
SPV_0111 Q223K	RH	Rininosuccinate lyase	0	14	0.000109	1
SPV_0111 S418Y	RH	Rininosuccinate lyase	0	3	0.0811	0.0514
SPV_0111 V38L	RH	Rininosuccinate lyase	0	14	0.000109	1
SPV_0111 V64A	RH	Rininosuccinate lyase	0	14	0.000109	1
SPV_0111 Y130H	RH	Rininosuccinate lyase	0	14	0.000109	1
SPV_0111 Y170H	RH	Rininosuccinate lyase	0	16	3.23e-05	1
SPV_0112 E63D		Hypothetical protein	3	0	0.0811	0.000879
SPV_0112 K135D		Hypothetical protein	77	49	0.000111	0.414
SPV_0112 K146E		Hypothetical protein	3	0	0.0811	0.000879
SPV_0112 K146R		Hypothetical protein	77	50	0.00019	0.407
SPV_0112 L125I		Hypothetical protein	77	50	0.00019	0.43
SPV_0112 LFQK96FFET		Hypothetical protein	0	4	0.0435	1
SPV_0112 M270I		Hypothetical protein	1	2	0.561	1
SPV_0112 Q67H		Hypothetical protein	3	1	0.313	0.000351
SPV_0112 R13H		Hypothetical protein	3	0	0.0811	1
SPV_0112 R244P		Hypothetical protein	0	3	0.0811	0.0514
SPV_0112 V8I		Hypothetical protein	0	7	0.00715	1
SPV_0114 I150R		Hypothetical protein	6	16	0.0245	0.0573
SPV_0114 R36K		Hypothetical protein	6	16	0.0245	0.0573
SPV_0115 A213D		HlyD family secretion protein	0	9	0.00218	1
SPV_0115 D215N		HlyD family secretion protein	2	2	1	0.383
SPV_0115 D260N		HlyD family secretion protein	4	0	0.0435	1
SPV_0115 I196L		HlyD family secretion protein	6	2	0.15	0.173
SPV_0115 L224S		HlyD family secretion protein	6	11	0.206	0.649
SPV_0115 P205S		HlyD family secretion protein	0	9	0.00218	1
SPV_0115 P309S		HlyD family secretion protein	0	8	0.00395	1
SPV_0115 Q192*		HlyD family secretion protein	0	7	0.00715	1
SPV_0115 R430Q		HlyD family secretion protein	0	9	0.00218	1
SPV_0115 RM132HL		HlyD family secretion protein	6	11	0.206	0.649
SPV_0115 S69G		HlyD family secretion protein	6	14	0.0604	0.296
SPV_0115 T190A		HlyD family secretion protein	6	2	0.15	0.173
SPV_0115 V110E		HlyD family secretion protein	6	11	0.206	0.649
SPV_0115 V273I		HlyD family secretion protein	4	9	0.153	1
SPV_0115 V318L		HlyD family secretion protein	2	2	1	0.383
SPV_0115 V362A		HlyD family secretion protein	6	8	0.58	0.239
SPV_0115 V420I		HlyD family secretion protein	0	8	0.00395	1
SPV_0116 D11A		Hypothetical protein	55	25	2.37e-05	0.207
SPV_0116 DL11VI		Hypothetical protein	6	0	0.013	0.33
SPV_0116 EQ13DE		Hypothetical protein	7	0	0.00715	0.299
SPV_0117 A24fs		Hypothetical protein	1	10	0.00535	0.672
SPV_0117 A45V		Hypothetical protein	1	2	0.561	1
SPV_0117 N118S		Hypothetical protein	3	18	0.000571	0.787
SPV_0117 R29K		Hypothetical protein	1	2	0.561	1
SPV_0118 A12T		Hypothetical protein	10	19	0.0725	0.29
SPV_0119 A127S		Hypothetical protein	76	62	0.0473	0.188
SPV_0119 A168V		Hypothetical protein	60	23	2.27e-07	0.14
SPV_0119 A48G		Hypothetical protein	65	14	5.81e-13	0.00302
SPV_0119 D26E		Hypothetical protein	22	58	3.93e-07	0.143
SPV_0119 E233K		Hypothetical protein	62	23	5.58e-08	0.076
SPV_0119 G302D		Hypothetical protein	62	16	7.21e-11	0.376
SPV_0119 G303D		Hypothetical protein	0	7	0.00715	1
SPV_0119 I133V		Hypothetical protein	5	4	0.733	0.0461
SPV_0119 I216L		Hypothetical protein	68	78	0.146	0.0024
SPV_0119 K2N		Hypothetical protein	1	2	0.561	1
SPV_0119 L143Q		Hypothetical protein	0	3	0.0811	1
SPV_0119 L145F		Hypothetical protein	0	10	0.0012	1
SPV_0119 L210F		Hypothetical protein	5	48	1.05e-11	0.0358
SPV_0119 L228I		Hypothetical protein	60	18	2.69e-09	0.134
SPV_0119 M151I		Hypothetical protein	72	51	0.00391	0.0434
SPV_0119 P212L		Hypothetical protein	0	7	0.00715	1
SPV_0119 P349S		Hypothetical protein	5	1	0.0977	0.0858
SPV_0119 Q296*		Hypothetical protein	0	6	0.013	1
SPV_0119 R326K		Hypothetical protein	5	1	0.0977	0.0858
SPV_0119 S165G		Hypothetical protein	64	67	0.676	0.00597
SPV_0119 S348G		Hypothetical protein	0	3	0.0811	1
SPV_0119 V159A		Hypothetical protein	68	52	0.0285	0.0128
SPV_0119 V191I		Hypothetical protein	83	74	0.169	0.373
SPV_0119 V328M		Hypothetical protein	8	35	4.21e-06	0.448
SPV_0120 F237L		Hypothetical protein	0	3	0.0811	0.0514
SPV_0120 H242N		Hypothetical protein	2	19	9.45e-05	0.497
SPV_0120 I105V		Hypothetical protein	63	31	1.12e-05	0.141
SPV_0120 I13M		Hypothetical protein	3	22	5.32e-05	0.295
SPV_0120 I240fs		Hypothetical protein	2	1	0.561	1
SPV_0120 K116N		Hypothetical protein	1	2	0.561	1
SPV_0120 K273N		Hypothetical protein	76	41	1.76e-06	0.0161
SPV_0120 KN185RD		Hypothetical protein	19	43	0.000306	0.177
SPV_0120 L221F		Hypothetical protein	0	3	0.0811	0.0514
SPV_0120 M316I		Hypothetical protein	17	35	0.00417	0.0309
SPV_0120 N266fs		Hypothetical protein	0	3	0.0811	1
SPV_0120 P103S		Hypothetical protein	3	2	0.651	0.34
SPV_0120 P144S		Hypothetical protein	9	10	0.81	0.385
SPV_0120 S151L		Hypothetical protein	4	0	0.0435	1
SPV_0120 S151P		Hypothetical protein	82	63	0.00592	0.159
SPV_0120 S38Y		Hypothetical protein	0	7	0.00715	1
SPV_0120 V278G		Hypothetical protein	0	3	0.0811	0.0514
SPV_0120 Y78H		Hypothetical protein	5	2	0.249	1
SPV_0121 A11V		Hypothetical protein	83	45	1.42e-07	4.26e-06
SPV_0121 A72T		Hypothetical protein	0	3	0.0811	1
SPV_0121 D102N		Hypothetical protein	2	5	0.249	1
SPV_0121 G41D		Hypothetical protein	1	17	8.18e-05	0.00787
SPV_0121 G45V		Hypothetical protein	9	1	0.00958	0.000104
SPV_0121 G61R		Hypothetical protein	91	82	0.125	0.00789
SPV_0121 L20F		Hypothetical protein	1	13	0.000912	0.00909
SPV_0121 L27P		Hypothetical protein	82	70	0.0738	0.244
SPV_0121 S89P		Hypothetical protein	6	0	0.013	1
SPV_0121 W29*		Hypothetical protein	0	7	0.00715	0.502
SPV_0122 A45T		Hypothetical protein	12	36	8.57e-05	0.265
SPV_0122 A70G		Hypothetical protein	8	17	0.0556	0.526
SPV_0122 E163Q		Hypothetical protein	12	37	4.87e-05	0.3
SPV_0122 E184D		Hypothetical protein	6	29	2.17e-05	0.0524
SPV_0122 FV47CS		Hypothetical protein	79	57	0.00194	0.0636
SPV_0122 H256E		Hypothetical protein	4	4	1	0.111
SPV_0122 H256Q		Hypothetical protein	11	49	7.81e-09	0.144
SPV_0122 I109M		Hypothetical protein	1	2	0.561	1
SPV_0122 I40V		Hypothetical protein	13	47	2.4e-07	0.224
SPV_0122 I7V		Hypothetical protein	16	28	0.0426	0.34
SPV_0122 K216S		Hypothetical protein	64	24	3.04e-08	0.597
SPV_0122 L19I		Hypothetical protein	9	11	0.639	1
SPV_0122 L235M		Hypothetical protein	8	20	0.0151	0.203
SPV_0122 L29Q		Hypothetical protein	13	60	1.37e-11	0.248
SPV_0122 L36F		Hypothetical protein	12	36	8.57e-05	0.265
SPV_0122 L5P		Hypothetical protein	10	11	0.818	1
SPV_0122 LFV14IWG		Hypothetical protein	9	11	0.639	1
SPV_0122 M238I		Hypothetical protein	72	48	0.00102	0.329
SPV_0122 M42T		Hypothetical protein	13	41	1.08e-05	0.322
SPV_0122 N174K		Hypothetical protein	85	65	0.00313	0.31
SPV_0122 N26S		Hypothetical protein	9	34	2.04e-05	0.083
SPV_0122 NKV248EKI		Hypothetical protein	4	1	0.175	0.0251
SPV_0122 NNN242KNH		Hypothetical protein	4	1	0.175	0.0251
SPV_0122 P102V		Hypothetical protein	2	2	1	0.327
SPV_0122 Q194L		Hypothetical protein	6	14	0.0604	0.464
SPV_0122 R106K		Hypothetical protein	1	2	0.561	1
SPV_0122 R259K		Hypothetical protein	4	4	1	0.111
SPV_0122 R81G		Hypothetical protein	80	44	7.28e-07	0.153
SPV_0122 S160N		Hypothetical protein	91	92	0.85	0.211
SPV_0122 S34I		Hypothetical protein	13	59	3.15e-11	0.24
SPV_0122 SN247QE		Hypothetical protein	70	61	0.21	0.21
SPV_0122 T269I		Hypothetical protein	0	3	0.0811	1
SPV_0122 T73K		Hypothetical protein	8	17	0.0556	0.526
SPV_0122 V23F		Hypothetical protein	3	1	0.313	0.13
SPV_0122 V23L		Hypothetical protein	9	34	2.04e-05	0.083
SPV_0122 V55I		Hypothetical protein	0	6	0.013	0.0319
SPV_0123 A49T		Hypothetical protein	0	28	1.41e-08	0.0316
SPV_0123 A51S		Hypothetical protein	0	3	0.0811	1
SPV_0123 A94V		Hypothetical protein	85	25	3.18e-16	0.276
SPV_0123 C89Y		Hypothetical protein	5	13	0.0489	0.211
SPV_0123 E16V		Hypothetical protein	2	7	0.0887	0.983
SPV_0123 E2D		Hypothetical protein	5	13	0.0489	1
SPV_0123 G84E		Hypothetical protein	2	2	1	0.673
SPV_0123 I44T		Hypothetical protein	101	103	0.552	1
SPV_0123 K85R		Hypothetical protein	8	23	0.0036	0.573
SPV_0123 L20F		Hypothetical protein	4	12	0.0377	0.196
SPV_0123 L58fs		Hypothetical protein	9	0	0.00218	1
SPV_0123 M18I		Hypothetical protein	3	2	0.651	1
SPV_0123 P42S		Hypothetical protein	36	33	0.662	0.311
SPV_0123 R29S		Hypothetical protein	0	5	0.0237	0.0318
SPV_0123 RA29SD		Hypothetical protein	0	3	0.0811	1
SPV_0123 S102N		Hypothetical protein	85	38	1.06e-10	0.261
SPV_0123 T81G		Hypothetical protein	8	23	0.0036	0.573
SPV_0123 V36A		Hypothetical protein	87	68	0.00408	1
SPV_0123 V64F		Hypothetical protein	2	5	0.249	1
SPV_0123 V78_G84del		Hypothetical protein	16	26	0.0856	0.0754
SPV_0124 A199V		Hypothetical protein	11	7	0.325	0.253
SPV_0124 AT108DI		Hypothetical protein	19	55	2.45e-07	0.392
SPV_0124 D153A		Hypothetical protein	3	6	0.307	1
SPV_0124 E105K		Hypothetical protein	75	28	1.53e-10	0.118
SPV_0124 E232A		Hypothetical protein	69	39	4.46e-05	0.201
SPV_0124 F235Y		Hypothetical protein	90	83	0.233	0.432
SPV_0124 GE104RK		Hypothetical protein	11	22	0.0375	0.122
SPV_0124 H155R		Hypothetical protein	6	35	4.86e-07	0.35
SPV_0124 I98A		Hypothetical protein	75	59	0.0249	0.328
SPV_0124 L35H		Hypothetical protein	0	8	0.00395	0.0195
SPV_0124 L84S		Hypothetical protein	0	8	0.00395	1
SPV_0124 M17V		Hypothetical protein	73	61	0.0925	0.0168
SPV_0124 M69I		Hypothetical protein	57	13	1.59e-10	0.00455
SPV_0124 NP24RA		Hypothetical protein	92	59	9.81e-07	4.39e-06
SPV_0124 S2N		Hypothetical protein	5	28	1.36e-05	0.265
SPV_0124 SN28ND		Hypothetical protein	88	61	7.14e-05	1.48e-05
SPV_0124 T158A		Hypothetical protein	6	35	4.86e-07	0.35
SPV_0124 T169I		Hypothetical protein	0	9	0.00218	1
SPV_0124 T87I		Hypothetical protein	9	8	0.801	0.81
SPV_0124 T95L		Hypothetical protein	75	59	0.0249	0.328
SPV_0124 V167A		Hypothetical protein	5	24	0.000149	0.0249
SPV_0124 V218I		Hypothetical protein	4	9	0.153	0.646
SPV_0126 A170E	pspA	Surface protein PspA precursor	6	17	0.0152	0.369
SPV_0126 A182V	pspA	Surface protein PspA precursor	0	6	0.013	1
SPV_0126 A187S	pspA	Surface protein PspA precursor	3	0	0.0811	1
SPV_0126 A191V	pspA	Surface protein PspA precursor	8	4	0.235	0.00608
SPV_0126 A200_E201insEHA	pspA	Surface protein PspA precursor	3	4	0.701	1
SPV_0126 A235I	pspA	Surface protein PspA precursor	1	10	0.00535	1
SPV_0126 A235L	pspA	Surface protein PspA precursor	4	10	0.0973	0.0207
SPV_0126 A235V	pspA	Surface protein PspA precursor	8	16	0.0833	0.025
SPV_0126 A241V	pspA	Surface protein PspA precursor	3	1	0.313	0.149
SPV_0126 A249T	pspA	Surface protein PspA precursor	6	12	0.14	0.0907
SPV_0126 A280D	pspA	Surface protein PspA precursor	17	14	0.56	1
SPV_0126 A301D	pspA	Surface protein PspA precursor	1	3	0.313	0.219
SPV_0126 A301E	pspA	Surface protein PspA precursor	12	8	0.348	0.382
SPV_0126 A304T	pspA	Surface protein PspA precursor	0	5	0.0237	1
SPV_0126 A344_Q346delinsET	pspA	Surface protein PspA precursor	0	3	0.0811	1
SPV_0126 A348_P351delinsE	pspA	Surface protein PspA precursor	1	3	0.313	0.27
SPV_0126 A375D	pspA	Surface protein PspA precursor	3	0	0.0811	1
SPV_0126 A397T	pspA	Surface protein PspA precursor	2	14	0.00182	0.357
SPV_0126 A421V	pspA	Surface protein PspA precursor	0	7	0.00715	1
SPV_0126 A479D	pspA	Surface protein PspA precursor	13	0	0.0002	1
SPV_0126 A48T	pspA	Surface protein PspA precursor	3	4	0.701	0.239
SPV_0126 A48V	pspA	Surface protein PspA precursor	0	3	0.0811	0.23
SPV_0126 A499D	pspA	Surface protein PspA precursor	13	0	0.0002	1
SPV_0126 A559S	pspA	Surface protein PspA precursor	102	97	0.206	1
SPV_0126 A600S	pspA	Surface protein PspA precursor	3	0	0.0811	0.025
SPV_0126 A614E	pspA	Surface protein PspA precursor	12	42	2.43e-06	0.231
SPV_0126 A72R	pspA	Surface protein PspA precursor	4	4	1	0.842
SPV_0126 AEK393PEQ	pspA	Surface protein PspA precursor	3	2	0.651	0.757
SPV_0126 AKK249VKQ	pspA	Surface protein PspA precursor	3	2	0.651	1
SPV_0126 AV316VA	pspA	Surface protein PspA precursor	0	5	0.0237	1
SPV_0126 D227G	pspA	Surface protein PspA precursor	1	3	0.313	0.27
SPV_0126 D262G	pspA	Surface protein PspA precursor	2	3	0.651	1
SPV_0126 D265E	pspA	Surface protein PspA precursor	2	3	0.651	1
SPV_0126 D276V	pspA	Surface protein PspA precursor	17	14	0.56	1
SPV_0126 D289A	pspA	Surface protein PspA precursor	17	14	0.56	1
SPV_0126 D52N	pspA	Surface protein PspA precursor	3	4	0.701	0.336
SPV_0126 D68E	pspA	Surface protein PspA precursor	1	3	0.313	0.27
SPV_0126 D69E	pspA	Surface protein PspA precursor	3	0	0.0811	1
SPV_0126 DD68EE	pspA	Surface protein PspA precursor	4	9	0.153	0.842
SPV_0126 DE78AD	pspA	Surface protein PspA precursor	1	3	0.313	0.27
SPV_0126 DE78ED	pspA	Surface protein PspA precursor	5	9	0.269	0.48
SPV_0126 E201_E202insRAK	pspA	Surface protein PspA precursor	5	3	0.471	0.0187
SPV_0126 E201K	pspA	Surface protein PspA precursor	2	2	1	1
SPV_0126 E222D	pspA	Surface protein PspA precursor	2	3	0.651	1
SPV_0126 E222K	pspA	Surface protein PspA precursor	1	5	0.0977	1
SPV_0126 E225G	pspA	Surface protein PspA precursor	1	3	0.313	1
SPV_0126 E230D	pspA	Surface protein PspA precursor	24	40	0.0171	0.089
SPV_0126 E283G	pspA	Surface protein PspA precursor	17	14	0.56	1
SPV_0126 E328_T329delinsA	pspA	Surface protein PspA precursor	6	1	0.0547	0.311
SPV_0126 E333_A334delinsKPEQ	pspA	Surface protein PspA precursor	6	0	0.013	0.0698
SPV_0126 EID225DIN	pspA	Surface protein PspA precursor	2	2	1	1
SPV_0126 ES33DA	pspA	Surface protein PspA precursor	0	5	0.0237	1
SPV_0126 EV202KY	pspA	Surface protein PspA precursor	1	14	0.000502	0.529
SPV_0126 F239L	pspA	Surface protein PspA precursor	12	31	0.00121	0.296
SPV_0126 G489D	pspA	Surface protein PspA precursor	8	5	0.391	0.14
SPV_0126 H217Q	pspA	Surface protein PspA precursor	4	16	0.00485	0.0163
SPV_0126 H217Y	pspA	Surface protein PspA precursor	1	3	0.313	1
SPV_0126 HR217QG	pspA	Surface protein PspA precursor	1	10	0.00535	1
SPV_0126 HR217QK	pspA	Surface protein PspA precursor	1	4	0.175	0.239
SPV_0126 I299T	pspA	Surface protein PspA precursor	17	14	0.56	1
SPV_0126 K224E	pspA	Surface protein PspA precursor	0	3	0.0811	1
SPV_0126 K246E	pspA	Surface protein PspA precursor	8	20	0.0151	0.0265
SPV_0126 K251Q	pspA	Surface protein PspA precursor	2	9	0.0303	0.0692
SPV_0126 K256T	pspA	Surface protein PspA precursor	1	3	0.313	1
SPV_0126 K273E	pspA	Surface protein PspA precursor	2	3	0.651	1
SPV_0126 K308N	pspA	Surface protein PspA precursor	0	10	0.0012	1
SPV_0126 K308Q	pspA	Surface protein PspA precursor	0	4	0.0435	0.194
SPV_0126 K322T	pspA	Surface protein PspA precursor	7	29	5.9e-05	0.235
SPV_0126 K41Q	pspA	Surface protein PspA precursor	3	22	5.32e-05	1
SPV_0126 K44R	pspA	Surface protein PspA precursor	2	13	0.00324	1
SPV_0126 K50M	pspA	Surface protein PspA precursor	3	3	1	0.181
SPV_0126 K611E	pspA	Surface protein PspA precursor	21	21	1	0.366
SPV_0126 K611R	pspA	Surface protein PspA precursor	1	8	0.0171	1
SPV_0126 K611T	pspA	Surface protein PspA precursor	12	41	4.53e-06	0.152
SPV_0126 K65R	pspA	Surface protein PspA precursor	3	0	0.0811	1
SPV_0126 KA251RT	pspA	Surface protein PspA precursor	1	3	0.313	1
SPV_0126 KDAK51RDAE	pspA	Surface protein PspA precursor	9	8	0.801	0.343
SPV_0126 L184A	pspA	Surface protein PspA precursor	4	13	0.023	1
SPV_0126 L184S	pspA	Surface protein PspA precursor	4	2	0.408	1
SPV_0126 L223I	pspA	Surface protein PspA precursor	0	5	0.0237	1
SPV_0126 LE177VA	pspA	Surface protein PspA precursor	2	17	0.000314	0.792
SPV_0126 N318D	pspA	Surface protein PspA precursor	8	19	0.0236	0.0394
SPV_0126 N497S	pspA	Surface protein PspA precursor	5	0	0.0237	1
SPV_0126 NQ214HE	pspA	Surface protein PspA precursor	1	3	0.313	0.27
SPV_0126 NQ214YE	pspA	Surface protein PspA precursor	7	29	5.9e-05	0.298
SPV_0126 P205L	pspA	Surface protein PspA precursor	5	4	0.733	0.248
SPV_0126 P351_Q359del	pspA	Surface protein PspA precursor	6	0	0.013	0.0698
SPV_0126 P362A	pspA	Surface protein PspA precursor	6	1	0.0547	1
SPV_0126 PQ205LE	pspA	Surface protein PspA precursor	6	23	0.000692	0.346
SPV_0126 Q168E	pspA	Surface protein PspA precursor	3	3	1	1
SPV_0126 Q215E	pspA	Surface protein PspA precursor	1	6	0.0547	1
SPV_0126 Q221K	pspA	Surface protein PspA precursor	11	28	0.00264	0.368
SPV_0126 Q221T	pspA	Surface protein PspA precursor	4	5	0.733	0.575
SPV_0126 Q25S	pspA	Surface protein PspA precursor	4	11	0.061	1
SPV_0126 QE221KA	pspA	Surface protein PspA precursor	1	5	0.0977	0.27
SPV_0126 R218K	pspA	Surface protein PspA precursor	1	5	0.0977	1
SPV_0126 S163A	pspA	Surface protein PspA precursor	2	4	0.408	1
SPV_0126 S255L	pspA	Surface protein PspA precursor	2	3	0.651	1
SPV_0126 S34A	pspA	Surface protein PspA precursor	25	88	9.29e-18	0.442
SPV_0126 S38K	pspA	Surface protein PspA precursor	2	13	0.00324	1
SPV_0126 S38N	pspA	Surface protein PspA precursor	2	9	0.0303	0.596
SPV_0126 S583N	pspA	Surface protein PspA precursor	3	1	0.313	1
SPV_0126 T174A	pspA	Surface protein PspA precursor	2	13	0.00324	1
SPV_0126 T192A	pspA	Surface protein PspA precursor	3	1	0.313	1
SPV_0126 T192V	pspA	Surface protein PspA precursor	1	10	0.00535	1
SPV_0126 T309A	pspA	Surface protein PspA precursor	7	6	0.775	0.156
SPV_0126 T365P	pspA	Surface protein PspA precursor	0	3	0.0811	1
SPV_0126 T386P	pspA	Surface protein PspA precursor	5	6	0.757	0.555
SPV_0126 T402I	pspA	Surface protein PspA precursor	3	3	1	0.645
SPV_0126 TD365PA	pspA	Surface protein PspA precursor	3	5	0.471	1
SPV_0126 V198L	pspA	Surface protein PspA precursor	5	4	0.733	0.0181
SPV_0126 V203Y	pspA	Surface protein PspA precursor	3	1	0.313	1
SPV_0126 V28F	pspA	Surface protein PspA precursor	20	69	1.26e-11	0.394
SPV_0126 V28L	pspA	Surface protein PspA precursor	2	2	1	0.508
SPV_0126 V60_A66del	pspA	Surface protein PspA precursor	4	0	0.0435	0.6
SPV_0126 V60A	pspA	Surface protein PspA precursor	3	0	0.0811	1
SPV_0126 V60L	pspA	Surface protein PspA precursor	0	7	0.00715	1
SPV_0126 Y447N	pspA	Surface protein PspA precursor	13	3	0.00937	0.171
SPV_0126 Y527N	pspA	Surface protein PspA precursor	2	1	0.561	0.457
SPV_0127 A133V	mnmA	tRNA-specific 2-thiouridylase MnmA	11	18	0.162	0.333
SPV_0127 A23T	mnmA	tRNA-specific 2-thiouridylase MnmA	2	2	1	1
SPV_0127 D266A	mnmA	tRNA-specific 2-thiouridylase MnmA	0	14	0.000109	1
SPV_0127 D327E	mnmA	tRNA-specific 2-thiouridylase MnmA	1	14	0.000502	0.845
SPV_0127 E298D	mnmA	tRNA-specific 2-thiouridylase MnmA	10	19	0.0725	0.456
SPV_0127 K175E	mnmA	tRNA-specific 2-thiouridylase MnmA	104	97	0.061	1
SPV_0127 K181R	mnmA	tRNA-specific 2-thiouridylase MnmA	69	52	0.0198	1
SPV_0127 K328E	mnmA	tRNA-specific 2-thiouridylase MnmA	0	7	0.00715	0.0227
SPV_0127 M117I	mnmA	tRNA-specific 2-thiouridylase MnmA	77	23	1.72e-13	0.809
SPV_0127 S189A	mnmA	tRNA-specific 2-thiouridylase MnmA	3	1	0.313	0.0873
SPV_0127 S287N	mnmA	tRNA-specific 2-thiouridylase MnmA	0	9	0.00218	1
SPV_0127 T321I	mnmA	tRNA-specific 2-thiouridylase MnmA	1	2	0.561	0.229
SPV_0127 V60A	mnmA	tRNA-specific 2-thiouridylase MnmA	6	5	0.757	0.0104
SPV_0128 A131V		MutT/Nudix family protein	0	3	0.0811	1
SPV_0128 A19V		MutT/Nudix family protein	0	3	0.0811	0.0514
SPV_0128 A67S		MutT/Nudix family protein	33	32	0.882	0.465
SPV_0128 D11G		MutT/Nudix family protein	0	3	0.0811	1
SPV_0128 D125G		MutT/Nudix family protein	1	2	0.561	1
SPV_0128 E141D		MutT/Nudix family protein	1	3	0.313	1
SPV_0128 E141K		MutT/Nudix family protein	4	7	0.353	1
SPV_0128 E151K		MutT/Nudix family protein	10	7	0.448	0.0383
SPV_0128 ED124QN		MutT/Nudix family protein	63	13	1.05e-12	0.803
SPV_0128 F92L		MutT/Nudix family protein	0	3	0.0811	1
SPV_0128 H27R		MutT/Nudix family protein	37	38	0.886	0.342
SPV_0128 K50S		MutT/Nudix family protein	67	54	0.0747	0.144
SPV_0128 K9R		MutT/Nudix family protein	0	3	0.0811	1
SPV_0128 L120I		MutT/Nudix family protein	1	2	0.561	1
SPV_0128 L123F		MutT/Nudix family protein	4	0	0.0435	1
SPV_0128 L149R		MutT/Nudix family protein	6	1	0.0547	0.442
SPV_0128 Q127N		MutT/Nudix family protein	1	2	0.561	1
SPV_0128 R60K		MutT/Nudix family protein	104	83	2.78e-05	0.0142
SPV_0128 R79H		MutT/Nudix family protein	1	2	0.561	1
SPV_0128 S112R		MutT/Nudix family protein	104	96	0.0377	0.0211
SPV_0128 T105I		MutT/Nudix family protein	0	4	0.0435	1
SPV_0128 T2I		MutT/Nudix family protein	1	3	0.313	1
SPV_0128 T40I		MutT/Nudix family protein	34	43	0.201	0.435
SPV_0128 V14F		MutT/Nudix family protein	0	4	0.0435	1
SPV_0128 V24I		MutT/Nudix family protein	0	3	0.0811	1
SPV_0128 V24L		MutT/Nudix family protein	38	44	0.4	0.146
SPV_0128 V82Q		MutT/Nudix family protein	14	49	1.61e-07	0.132
SPV_0128 V85F		MutT/Nudix family protein	4	0	0.0435	1
SPV_0128 VD82QY		MutT/Nudix family protein	1	2	0.561	0.283
SPV_0129 A137V	mnmG	tRNA uridine 5-carboxymethylaminomethyl modification enzyme MnmG	101	99	0.603	0.0315
SPV_0129 D477E	mnmG	tRNA uridine 5-carboxymethylaminomethyl modification enzyme MnmG	0	3	0.0811	1
SPV_0129 D484G	mnmG	tRNA uridine 5-carboxymethylaminomethyl modification enzyme MnmG	0	3	0.0811	1
SPV_0129 E129K	mnmG	tRNA uridine 5-carboxymethylaminomethyl modification enzyme MnmG	5	0	0.0237	1
SPV_0129 E224A	mnmG	tRNA uridine 5-carboxymethylaminomethyl modification enzyme MnmG	5	1	0.0977	1
SPV_0129 E536D	mnmG	tRNA uridine 5-carboxymethylaminomethyl modification enzyme MnmG	98	96	0.653	0.432
SPV_0129 G400D	mnmG	tRNA uridine 5-carboxymethylaminomethyl modification enzyme MnmG	19	18	0.857	0.164
SPV_0129 I2T	mnmG	tRNA uridine 5-carboxymethylaminomethyl modification enzyme MnmG	102	99	0.422	0.0417
SPV_0129 I398V	mnmG	tRNA uridine 5-carboxymethylaminomethyl modification enzyme MnmG	0	3	0.0811	1
SPV_0129 K401R	mnmG	tRNA uridine 5-carboxymethylaminomethyl modification enzyme MnmG	0	3	0.0811	1
SPV_0129 M559I	mnmG	tRNA uridine 5-carboxymethylaminomethyl modification enzyme MnmG	0	5	0.0237	0.0318
SPV_0129 P244S	mnmG	tRNA uridine 5-carboxymethylaminomethyl modification enzyme MnmG	0	3	0.0811	1
SPV_0129 R468S	mnmG	tRNA uridine 5-carboxymethylaminomethyl modification enzyme MnmG	0	8	0.00395	1
SPV_0129 Ter638Ter	mnmG	tRNA uridine 5-carboxymethylaminomethyl modification enzyme MnmG	0	3	0.0811	1
SPV_0129 V225A	mnmG	tRNA uridine 5-carboxymethylaminomethyl modification enzyme MnmG	38	70	1.33e-05	0.207
SPV_0129 V351I	mnmG	tRNA uridine 5-carboxymethylaminomethyl modification enzyme MnmG	18	12	0.238	1
SPV_0130 A427S	rnjA	Ribonuclease J1 (endonuclease and 5' exonuclease)	4	0	0.0435	1
SPV_0130 D32G	rnjA	Ribonuclease J1 (endonuclease and 5' exonuclease)	10	5	0.181	0.433
SPV_0130 E188D	rnjA	Ribonuclease J1 (endonuclease and 5' exonuclease)	0	9	0.00218	1
SPV_0130 F170L	rnjA	Ribonuclease J1 (endonuclease and 5' exonuclease)	0	3	0.0811	1
SPV_0130 R380C	rnjA	Ribonuclease J1 (endonuclease and 5' exonuclease)	49	94	9.6e-11	0.447
SPV_0130 V161I	rnjA	Ribonuclease J1 (endonuclease and 5' exonuclease)	0	6	0.013	1
SPV_0130 V202I	rnjA	Ribonuclease J1 (endonuclease and 5' exonuclease)	0	3	0.0811	1
SPV_0130 V247I	rnjA	Ribonuclease J1 (endonuclease and 5' exonuclease)	3	0	0.0811	1
SPV_0130 V294I	rnjA	Ribonuclease J1 (endonuclease and 5' exonuclease)	0	10	0.0012	1
SPV_0131 A29T		Hypothetical protein	14	10	0.386	0.116
SPV_0131 D26N		Hypothetical protein	0	6	0.013	1
SPV_0131 T22A		Hypothetical protein	46	102	2.32e-16	1
SPV_0131 T38A		Hypothetical protein	1	10	0.00535	1
SPV_0132 N4D	cibB	Two-peptide bacteriocin peptide CibB	82	63	0.00592	0.288
SPV_0132 T37A	cibB	Two-peptide bacteriocin peptide CibB	1	9	0.00958	0.291
SPV_0132 Y8C	cibB	Two-peptide bacteriocin peptide CibB	5	3	0.471	1
SPV_0133 A40V	cibA	Two-peptide bacteriocin peptide CibA	6	6	1	0.766
SPV_0133 D61N	cibA	Two-peptide bacteriocin peptide CibA	0	4	0.0435	1
SPV_0133 F32L	cibA	Two-peptide bacteriocin peptide CibA	1	4	0.175	0.289
SPV_0133 L52W	cibA	Two-peptide bacteriocin peptide CibA	1	2	0.561	1
SPV_0134 A121V		tRNA threonylcarbamoyladenosine biosynthesis protein TsaB	5	5	1	1
SPV_0134 A127S		tRNA threonylcarbamoyladenosine biosynthesis protein TsaB	4	2	0.408	0.0448
SPV_0134 A132P		tRNA threonylcarbamoyladenosine biosynthesis protein TsaB	14	46	1.17e-06	0.000301
SPV_0134 A148T		tRNA threonylcarbamoyladenosine biosynthesis protein TsaB	68	26	8.21e-09	0.000944
SPV_0134 A16V		tRNA threonylcarbamoyladenosine biosynthesis protein TsaB	0	6	0.013	1
SPV_0134 A48E		tRNA threonylcarbamoyladenosine biosynthesis protein TsaB	6	17	0.0152	0.029
SPV_0134 A83T		tRNA threonylcarbamoyladenosine biosynthesis protein TsaB	3	0	0.0811	1
SPV_0134 D172N		tRNA threonylcarbamoyladenosine biosynthesis protein TsaB	27	40	0.0558	0.00363
SPV_0134 D56N		tRNA threonylcarbamoyladenosine biosynthesis protein TsaB	4	0	0.0435	1
SPV_0134 DY172NF		tRNA threonylcarbamoyladenosine biosynthesis protein TsaB	5	12	0.0769	1
SPV_0134 G158A		tRNA threonylcarbamoyladenosine biosynthesis protein TsaB	24	17	0.225	0.0419
SPV_0134 G220V		tRNA threonylcarbamoyladenosine biosynthesis protein TsaB	4	3	0.701	0.079
SPV_0134 H84Y		tRNA threonylcarbamoyladenosine biosynthesis protein TsaB	87	27	2.9e-16	0.0804
SPV_0134 I109V		tRNA threonylcarbamoyladenosine biosynthesis protein TsaB	99	53	7.16e-12	0.0109
SPV_0134 I145V		tRNA threonylcarbamoyladenosine biosynthesis protein TsaB	2	8	0.052	1
SPV_0134 IP109VS		tRNA threonylcarbamoyladenosine biosynthesis protein TsaB	7	28	0.000105	0.00365
SPV_0134 K166E		tRNA threonylcarbamoyladenosine biosynthesis protein TsaB	25	28	0.635	0.000117
SPV_0134 K174Q		tRNA threonylcarbamoyladenosine biosynthesis protein TsaB	2	10	0.0175	0.82
SPV_0134 KH166EY		tRNA threonylcarbamoyladenosine biosynthesis protein TsaB	7	22	0.00276	0.404
SPV_0134 L185F		tRNA threonylcarbamoyladenosine biosynthesis protein TsaB	1	2	0.561	1
SPV_0134 L186W		tRNA threonylcarbamoyladenosine biosynthesis protein TsaB	11	33	0.000202	0.18
SPV_0134 T27M		tRNA threonylcarbamoyladenosine biosynthesis protein TsaB	2	23	7.95e-06	0.00971
SPV_0134 V23I		tRNA threonylcarbamoyladenosine biosynthesis protein TsaB	2	23	7.95e-06	0.00971
SPV_0134 Y102H		tRNA threonylcarbamoyladenosine biosynthesis protein TsaB	86	19	7.44e-20	4.37e-06
SPV_0135 A22I	rimI	Ribosomal-protein-S18p-alanine acetyltransferase	9	34	2.04e-05	0.154
SPV_0135 A47V	rimI	Ribosomal-protein-S18p-alanine acetyltransferase	16	0	3.23e-05	1
SPV_0135 A68V	rimI	Ribosomal-protein-S18p-alanine acetyltransferase	0	13	0.0002	1
SPV_0135 D12A	rimI	Ribosomal-protein-S18p-alanine acetyltransferase	0	10	0.0012	1
SPV_0135 D16A	rimI	Ribosomal-protein-S18p-alanine acetyltransferase	106	69	1.37e-10	0.574
SPV_0135 E123D	rimI	Ribosomal-protein-S18p-alanine acetyltransferase	6	20	0.00342	0.405
SPV_0135 M21I	rimI	Ribosomal-protein-S18p-alanine acetyltransferase	8	0	0.00395	1
SPV_0135 P26L	rimI	Ribosomal-protein-S18p-alanine acetyltransferase	96	62	1.79e-07	0.0805
SPV_0135 Q104K	rimI	Ribosomal-protein-S18p-alanine acetyltransferase	35	37	0.773	0.219
SPV_0135 Q10R	rimI	Ribosomal-protein-S18p-alanine acetyltransferase	7	3	0.195	0.0193
SPV_0135 Q82K	rimI	Ribosomal-protein-S18p-alanine acetyltransferase	1	26	2.7e-07	1
SPV_0135 QQP9KHS	rimI	Ribosomal-protein-S18p-alanine acetyltransferase	1	4	0.175	1
SPV_0135 S40F	rimI	Ribosomal-protein-S18p-alanine acetyltransferase	2	27	6.06e-07	1
SPV_0135 T60A	rimI	Ribosomal-protein-S18p-alanine acetyltransferase	108	99	0.00218	1
SPV_0135 T64N	rimI	Ribosomal-protein-S18p-alanine acetyltransferase	89	67	0.000832	0.1
SPV_0135 TL64NI	rimI	Ribosomal-protein-S18p-alanine acetyltransferase	16	1	0.00015	1
SPV_0135 VS27IN	rimI	Ribosomal-protein-S18p-alanine acetyltransferase	6	3	0.307	0.0667
SPV_0135 Y79C	rimI	Ribosomal-protein-S18p-alanine acetyltransferase	0	8	0.00395	1
SPV_0136 H223Y	tsaD	N(6)-L-threonylcarbamoyladenine synthase TsaD	67	32	1.76e-06	0.404
SPV_0136 K260E	tsaD	N(6)-L-threonylcarbamoyladenine synthase TsaD	10	5	0.181	0.452
SPV_0136 L258W	tsaD	N(6)-L-threonylcarbamoyladenine synthase TsaD	0	3	0.0811	1
SPV_0136 M247L	tsaD	N(6)-L-threonylcarbamoyladenine synthase TsaD	7	11	0.325	0.0266
SPV_0136 NL321GW	tsaD	N(6)-L-threonylcarbamoyladenine synthase TsaD	95	54	1.63e-09	0.276
SPV_0136 NLD321GWN	tsaD	N(6)-L-threonylcarbamoyladenine synthase TsaD	7	18	0.0193	0.129
SPV_0136 T284A	tsaD	N(6)-L-threonylcarbamoyladenine synthase TsaD	101	96	0.23	0.0277
SPV_0136 TEI284AEV	tsaD	N(6)-L-threonylcarbamoyladenine synthase TsaD	6	9	0.422	0.0669
SPV_0136 V81A	tsaD	N(6)-L-threonylcarbamoyladenine synthase TsaD	16	0	3.23e-05	1
SPV_0138 A26T	epsF	ExopoKaccharide biosynthesis glycosyltransferase EpsF	0	3	0.0811	0.0514
SPV_0138 A287fs	epsF	ExopoKaccharide biosynthesis glycosyltransferase EpsF	0	3	0.0811	1
SPV_0138 D202N	epsF	ExopoKaccharide biosynthesis glycosyltransferase EpsF	3	0	0.0811	1
SPV_0138 F378fs	epsF	ExopoKaccharide biosynthesis glycosyltransferase EpsF	68	19	1.06e-11	0.00775
SPV_0138 H271Y	epsF	ExopoKaccharide biosynthesis glycosyltransferase EpsF	0	5	0.0237	1
SPV_0138 I221fs	epsF	ExopoKaccharide biosynthesis glycosyltransferase EpsF	1	21	6.82e-06	1
SPV_0138 I306M	epsF	ExopoKaccharide biosynthesis glycosyltransferase EpsF	0	6	0.013	1
SPV_0138 N184fs	epsF	ExopoKaccharide biosynthesis glycosyltransferase EpsF	96	49	9.91e-12	0.00149
SPV_0138 P216S	epsF	ExopoKaccharide biosynthesis glycosyltransferase EpsF	0	8	0.00395	1
SPV_0138 P300S	epsF	ExopoKaccharide biosynthesis glycosyltransferase EpsF	0	3	0.0811	1
SPV_0138 Q107*	epsF	ExopoKaccharide biosynthesis glycosyltransferase EpsF	3	0	0.0811	1
SPV_0138 Q107R	epsF	ExopoKaccharide biosynthesis glycosyltransferase EpsF	63	14	3.38e-12	1
SPV_0138 R177fs	epsF	ExopoKaccharide biosynthesis glycosyltransferase EpsF	0	17	1.74e-05	0.017
SPV_0138 R389K	epsF	ExopoKaccharide biosynthesis glycosyltransferase EpsF	0	13	0.0002	1
SPV_0138 S162F	epsF	ExopoKaccharide biosynthesis glycosyltransferase EpsF	0	6	0.013	1
SPV_0138 S301Y	epsF	ExopoKaccharide biosynthesis glycosyltransferase EpsF	5	16	0.0115	1
SPV_0138 S319P	epsF	ExopoKaccharide biosynthesis glycosyltransferase EpsF	107	104	0.175	1
SPV_0138 S399G	epsF	ExopoKaccharide biosynthesis glycosyltransferase EpsF	0	5	0.0237	1
SPV_0138 S56F	epsF	ExopoKaccharide biosynthesis glycosyltransferase EpsF	3	0	0.0811	1
SPV_0138 V188I	epsF	ExopoKaccharide biosynthesis glycosyltransferase EpsF	0	11	0.000663	0.0127
SPV_0138 V225I	epsF	ExopoKaccharide biosynthesis glycosyltransferase EpsF	0	12	0.000365	0.0127
SPV_0138 V325I	epsF	ExopoKaccharide biosynthesis glycosyltransferase EpsF	3	0	0.0811	1
SPV_0139 A195V		Family 2 glycosyltransferase	0	8	0.00395	1
SPV_0139 D98N		Family 2 glycosyltransferase	1	2	0.561	1
SPV_0139 F115V		Family 2 glycosyltransferase	0	13	0.0002	1
SPV_0139 H58Y		Family 2 glycosyltransferase	0	6	0.013	1
SPV_0139 K293E		Family 2 glycosyltransferase	3	0	0.0811	1
SPV_0139 K293fs		Family 2 glycosyltransferase	0	3	0.0811	1
SPV_0139 L109F		Family 2 glycosyltransferase	6	8	0.58	1
SPV_0139 L290P		Family 2 glycosyltransferase	3	0	0.0811	1
SPV_0139 L292fs		Family 2 glycosyltransferase	66	26	3.71e-08	0.0129
SPV_0139 N299H		Family 2 glycosyltransferase	94	73	0.000645	0.146
SPV_0139 N299Y		Family 2 glycosyltransferase	7	22	0.00276	1
SPV_0139 P105S		Family 2 glycosyltransferase	20	24	0.499	0.0725
SPV_0139 Q7*		Family 2 glycosyltransferase	6	9	0.422	1
SPV_0139 R53I		Family 2 glycosyltransferase	0	8	0.00395	1
SPV_0139 S29T		Family 2 glycosyltransferase	0	3	0.0811	1
SPV_0139 S301G		Family 2 glycosyltransferase	106	105	0.651	1
SPV_0140 A499V		ABC transporter ATP-binding protein	0	3	0.0811	1
SPV_0140 K481R		ABC transporter ATP-binding protein	4	7	0.353	1
SPV_0140 N182S		ABC transporter ATP-binding protein	63	24	6.29e-08	0.146
SPV_0140 N374S		ABC transporter ATP-binding protein	0	5	0.0237	0.0316
SPV_0140 P211L		ABC transporter ATP-binding protein	0	3	0.0811	1
SPV_0140 V88I		ABC transporter ATP-binding protein	0	3	0.0811	1
SPV_0141 D7N		Daragine synthetase	5	47	2.32e-11	0.484
SPV_0141 G36S		Daragine synthetase	19	18	0.857	1
SPV_0141 M63fs		Daragine synthetase	0	5	0.0237	0.23
SPV_0141 N77fs		Daragine synthetase	5	4	0.733	0.231
SPV_0142 C94Y		Hypothetical protein	2	13	0.00324	1
SPV_0142 D132Y		Hypothetical protein	1	2	0.561	1
SPV_0142 D148A		Hypothetical protein	7	26	0.000326	0.522
SPV_0142 D3N		Hypothetical protein	107	101	0.0306	1
SPV_0142 E199K		Hypothetical protein	0	6	0.013	1
SPV_0142 G22S		Hypothetical protein	4	4	1	1
SPV_0142 H201fs		Hypothetical protein	1	5	0.0977	1
SPV_0142 H201N		Hypothetical protein	6	9	0.422	0.156
SPV_0142 H201Y		Hypothetical protein	0	4	0.0435	0.0316
SPV_0142 K213E		Hypothetical protein	4	3	0.701	0.117
SPV_0142 L210S		Hypothetical protein	0	6	0.013	1
SPV_0142 M192I		Hypothetical protein	0	3	0.0811	1
SPV_0142 P173Q		Hypothetical protein	0	7	0.00715	1
SPV_0142 S182G		Hypothetical protein	0	7	0.00715	1
SPV_0142 S208L		Hypothetical protein	1	16	0.00015	1
SPV_0142 V147I		Hypothetical protein	6	0	0.013	0.579
SPV_0142 Y174C		Hypothetical protein	2	17	0.000314	0.0886
SPV_0143 C55fs	ugd	UDP-glucose 6-dehydrogenase	6	0	0.013	0.579
SPV_0143 F214fs	ugd	UDP-glucose 6-dehydrogenase	58	16	1.73e-09	1
SPV_0143 G251E	ugd	UDP-glucose 6-dehydrogenase	6	14	0.0604	1
SPV_0143 G41D	ugd	UDP-glucose 6-dehydrogenase	0	6	0.013	1
SPV_0143 G41fs	ugd	UDP-glucose 6-dehydrogenase	6	1	0.0547	1
SPV_0143 I121F	ugd	UDP-glucose 6-dehydrogenase	25	33	0.219	1
SPV_0143 I346fs	ugd	UDP-glucose 6-dehydrogenase	6	0	0.013	0.579
SPV_0143 I42fs	ugd	UDP-glucose 6-dehydrogenase	2	13	0.00324	1
SPV_0143 L115*	ugd	UDP-glucose 6-dehydrogenase	9	26	0.00169	0.125
SPV_0143 L81I	ugd	UDP-glucose 6-dehydrogenase	0	11	0.000663	0.0213
SPV_0143 N354D	ugd	UDP-glucose 6-dehydrogenase	3	0	0.0811	1
SPV_0143 N60D	ugd	UDP-glucose 6-dehydrogenase	0	3	0.0811	0.0514
SPV_0143 P248L	ugd	UDP-glucose 6-dehydrogenase	23	18	0.386	1
SPV_0143 S219F	ugd	UDP-glucose 6-dehydrogenase	8	22	0.00588	0.0232
SPV_0143 T359I	ugd	UDP-glucose 6-dehydrogenase	3	16	0.00179	0.0876
SPV_0144 A133T	mutR1	Positive transcriptional regulator%2C MutR family	0	8	0.00395	1
SPV_0144 A146D	mutR1	Positive transcriptional regulator%2C MutR family	6	1	0.0547	1
SPV_0144 A26T	mutR1	Positive transcriptional regulator%2C MutR family	0	13	0.0002	1
SPV_0144 A32T	mutR1	Positive transcriptional regulator%2C MutR family	0	13	0.0002	1
SPV_0144 A94G	mutR1	Positive transcriptional regulator%2C MutR family	28	38	0.14	0.136
SPV_0144 AA93VG	mutR1	Positive transcriptional regulator%2C MutR family	0	7	0.00715	0.0514
SPV_0144 D103E	mutR1	Positive transcriptional regulator%2C MutR family	32	53	0.00345	0.143
SPV_0144 D121N	mutR1	Positive transcriptional regulator%2C MutR family	6	12	0.14	0.126
SPV_0144 DAI121NAL	mutR1	Positive transcriptional regulator%2C MutR family	3	0	0.0811	1
SPV_0144 E105G	mutR1	Positive transcriptional regulator%2C MutR family	5	4	0.733	0.0119
SPV_0144 E28A	mutR1	Positive transcriptional regulator%2C MutR family	9	33	3.69e-05	0.00641
SPV_0144 E28D	mutR1	Positive transcriptional regulator%2C MutR family	26	21	0.41	0.283
SPV_0144 F61L	mutR1	Positive transcriptional regulator%2C MutR family	0	6	0.013	1
SPV_0144 G80fs	mutR1	Positive transcriptional regulator%2C MutR family	2	16	0.000568	1
SPV_0144 I123L	mutR1	Positive transcriptional regulator%2C MutR family	6	12	0.14	0.126
SPV_0144 I171V	mutR1	Positive transcriptional regulator%2C MutR family	3	2	0.651	1
SPV_0144 I79F	mutR1	Positive transcriptional regulator%2C MutR family	0	20	2.67e-06	0.0623
SPV_0144 K4R	mutR1	Positive transcriptional regulator%2C MutR family	59	14	9.6e-11	1
SPV_0144 L157I	mutR1	Positive transcriptional regulator%2C MutR family	3	2	0.651	1
SPV_0144 L192W	mutR1	Positive transcriptional regulator%2C MutR family	0	8	0.00395	1
SPV_0144 L202I	mutR1	Positive transcriptional regulator%2C MutR family	23	31	0.209	1
SPV_0144 M162L	mutR1	Positive transcriptional regulator%2C MutR family	23	26	0.626	0.0898
SPV_0144 N127D	mutR1	Positive transcriptional regulator%2C MutR family	31	59	0.000111	0.139
SPV_0144 N70D	mutR1	Positive transcriptional regulator%2C MutR family	3	0	0.0811	1
SPV_0144 N85D	mutR1	Positive transcriptional regulator%2C MutR family	31	56	0.000524	0.0797
SPV_0144 NR85DC	mutR1	Positive transcriptional regulator%2C MutR family	1	2	0.561	1
SPV_0144 Q109E	mutR1	Positive transcriptional regulator%2C MutR family	30	51	0.00316	0.0159
SPV_0144 Q42*	mutR1	Positive transcriptional regulator%2C MutR family	0	6	0.013	1
SPV_0144 R223S	mutR1	Positive transcriptional regulator%2C MutR family	25	23	0.743	0.132
SPV_0144 R78Q	mutR1	Positive transcriptional regulator%2C MutR family	32	30	0.764	1
SPV_0144 S212L	mutR1	Positive transcriptional regulator%2C MutR family	0	8	0.00395	0.0244
SPV_0144 S235L	mutR1	Positive transcriptional regulator%2C MutR family	28	34	0.367	0.0948
SPV_0144 S251N	mutR1	Positive transcriptional regulator%2C MutR family	5	4	0.733	0.0119
SPV_0144 SLL176ALI	mutR1	Positive transcriptional regulator%2C MutR family	3	2	0.651	1
SPV_0144 T23S	mutR1	Positive transcriptional regulator%2C MutR family	35	75	5.2e-08	0.395
SPV_0144 V244I	mutR1	Positive transcriptional regulator%2C MutR family	28	51	0.00116	1
SPV_0144 V83I	mutR1	Positive transcriptional regulator%2C MutR family	4	0	0.0435	0.0037
SPV_0144 VS234LL	mutR1	Positive transcriptional regulator%2C MutR family	0	13	0.0002	0.553
SPV_0144 VT59MN	mutR1	Positive transcriptional regulator%2C MutR family	1	5	0.0977	1
SPV_0146 L160F		Hypothetical protein	0	3	0.0811	1
SPV_0146 N153K		Hypothetical protein	12	44	6.75e-07	1
SPV_0146 S115N		Hypothetical protein	12	44	6.75e-07	1
SPV_0146 S77F		Hypothetical protein	0	13	0.0002	1
SPV_0146 V34A		Hypothetical protein	5	4	0.733	0.0119
SPV_0147 A119V		Hypothetical protein	0	6	0.013	1
SPV_0147 A132V		Hypothetical protein	5	4	0.733	0.0119
SPV_0147 A148V		Hypothetical protein	0	15	5.95e-05	1
SPV_0147 A34T		Hypothetical protein	88	49	3.6e-08	0.247
SPV_0147 A91V		Hypothetical protein	88	49	3.6e-08	0.247
SPV_0147 DMIY138EIIH		Hypothetical protein	88	47	8.29e-09	0.247
SPV_0147 V164I		Hypothetical protein	83	27	2.5e-14	0.47
SPV_0147 V25A		Hypothetical protein	5	4	0.733	0.0119
SPV_0147 VF182FV		Hypothetical protein	8	10	0.622	0.0281
SPV_0147 W62L		Hypothetical protein	0	4	0.0435	1
SPV_0147 Y128fs		Hypothetical protein	0	6	0.013	1
SPV_0148 A105T		Macrolide-efflux protein	89	38	1.79e-12	0.0146
SPV_0148 A298T		Macrolide-efflux protein	1	18	4.43e-05	1
SPV_0148 A38T		Macrolide-efflux protein	0	6	0.013	1
SPV_0148 A44T		Macrolide-efflux protein	5	6	0.757	0.029
SPV_0148 A82T		Macrolide-efflux protein	88	32	1.75e-14	0.0663
SPV_0148 F274L		Macrolide-efflux protein	5	1	0.0977	0.00266
SPV_0148 I110L		Macrolide-efflux protein	20	66	1.62e-10	0.00582
SPV_0148 I305T		Macrolide-efflux protein	1	7	0.0306	1
SPV_0148 L109M		Macrolide-efflux protein	22	18	0.484	1
SPV_0148 L113V		Macrolide-efflux protein	3	3	1	1
SPV_0148 L309F		Macrolide-efflux protein	0	3	0.0811	0.0514
SPV_0148 N202S		Macrolide-efflux protein	45	79	2.89e-06	0.445
SPV_0148 Q290K		Macrolide-efflux protein	0	6	0.013	1
SPV_0148 S272A		Macrolide-efflux protein	6	5	0.757	0.00301
SPV_0148 S360G		Macrolide-efflux protein	82	84	0.747	1
SPV_0148 S373A		Macrolide-efflux protein	85	87	0.735	1
SPV_0148 T53I		Macrolide-efflux protein	0	10	0.0012	1
SPV_0148 V249I		Macrolide-efflux protein	14	47	6.11e-07	0.00262
SPV_0148 V281L		Macrolide-efflux protein	6	1	0.0547	0.000379
SPV_0148 V285M		Macrolide-efflux protein	6	3	0.307	0.00215
SPV_0148 V334I		Macrolide-efflux protein	5	2	0.249	0.0338
SPV_0148 V57I		Macrolide-efflux protein	20	60	1.74e-08	0.0066
SPV_0148 Y119A		Macrolide-efflux protein	3	11	0.027	1
SPV_0149 A130D	azlC	Branched-chain amino acid transport protein AzlC	0	4	0.0435	1
SPV_0149 A130V	azlC	Branched-chain amino acid transport protein AzlC	2	17	0.000314	1
SPV_0149 A48T	azlC	Branched-chain amino acid transport protein AzlC	5	1	0.0977	0.0217
SPV_0149 G133D	azlC	Branched-chain amino acid transport protein AzlC	20	35	0.0191	1
SPV_0149 I193V	azlC	Branched-chain amino acid transport protein AzlC	24	31	0.274	1
SPV_0149 K152N	azlC	Branched-chain amino acid transport protein AzlC	0	12	0.000365	1
SPV_0149 L77I	azlC	Branched-chain amino acid transport protein AzlC	0	3	0.0811	1
SPV_0149 P138S	azlC	Branched-chain amino acid transport protein AzlC	2	17	0.000314	1
SPV_0149 Q158P	azlC	Branched-chain amino acid transport protein AzlC	6	3	0.307	0.522
SPV_0149 S147R	azlC	Branched-chain amino acid transport protein AzlC	18	18	1	1
SPV_0149 S155N	azlC	Branched-chain amino acid transport protein AzlC	24	21	0.615	1
SPV_0149 S9P	azlC	Branched-chain amino acid transport protein AzlC	107	101	0.0306	1
SPV_0149 T170I	azlC	Branched-chain amino acid transport protein AzlC	6	3	0.307	0.522
SPV_0149 V167I	azlC	Branched-chain amino acid transport protein AzlC	0	12	0.000365	1
SPV_0149 V197A	azlC	Branched-chain amino acid transport protein AzlC	1	4	0.175	0.337
SPV_0149 V47E	azlC	Branched-chain amino acid transport protein AzlC	3	0	0.0811	1
SPV_0149 W161*	azlC	Branched-chain amino acid transport protein AzlC	24	23	0.869	1
SPV_0149 W161C	azlC	Branched-chain amino acid transport protein AzlC	3	0	0.0811	1
SPV_0149 W3*	azlC	Branched-chain amino acid transport protein AzlC	0	10	0.0012	1
SPV_0149 Y79H	azlC	Branched-chain amino acid transport protein AzlC	18	20	0.721	0.467
SPV_0149 Y79Q	azlC	Branched-chain amino acid transport protein AzlC	0	12	0.000365	1
SPV_0150 D78N	gshT	Cteine ABC transporter substrate-binding protein	1	5	0.0977	1
SPV_0150 E33Q	gshT	Cteine ABC transporter substrate-binding protein	23	28	0.423	0.306
SPV_0150 G14A	gshT	Cteine ABC transporter substrate-binding protein	23	25	0.743	1
SPV_0150 R49K	gshT	Cteine ABC transporter substrate-binding protein	2	14	0.00182	0.191
SPV_0151 A10V	metQ	Methionine ABC transporter substrate-binding protein	72	21	2.42e-12	0.238
SPV_0151 A224S	metQ	Methionine ABC transporter substrate-binding protein	1	7	0.0306	0.22
SPV_0151 G111A	metQ	Methionine ABC transporter substrate-binding protein	102	87	0.00203	0.838
SPV_0151 N97K	metQ	Methionine ABC transporter substrate-binding protein	2	16	0.000568	1
SPV_0151 S26L	metQ	Methionine ABC transporter substrate-binding protein	0	6	0.013	1
SPV_0151 S275T	metQ	Methionine ABC transporter substrate-binding protein	15	30	0.012	0.114
SPV_0151 T80I	metQ	Methionine ABC transporter substrate-binding protein	6	0	0.013	1
SPV_0151 V145I	metQ	Methionine ABC transporter substrate-binding protein	2	16	0.000568	1
SPV_0152 A19V	dapE	N-acyl-L-amino acid amidohydrolase	18	33	0.0163	0.317
SPV_0152 D105A	dapE	N-acyl-L-amino acid amidohydrolase	0	3	0.0811	1
SPV_0152 E291D	dapE	N-acyl-L-amino acid amidohydrolase	6	29	2.17e-05	0.541
SPV_0152 G222S	dapE	N-acyl-L-amino acid amidohydrolase	0	3	0.0811	1
SPV_0152 H141R	dapE	N-acyl-L-amino acid amidohydrolase	1	9	0.00958	1
SPV_0152 H74Y	dapE	N-acyl-L-amino acid amidohydrolase	1	9	0.00958	1
SPV_0152 M263I	dapE	N-acyl-L-amino acid amidohydrolase	2	16	0.000568	1
SPV_0152 P417S	dapE	N-acyl-L-amino acid amidohydrolase	0	7	0.00715	1
SPV_0152 Q256H	dapE	N-acyl-L-amino acid amidohydrolase	0	3	0.0811	0.0514
SPV_0152 Q271R	dapE	N-acyl-L-amino acid amidohydrolase	1	2	0.561	1
SPV_0152 R438Q	dapE	N-acyl-L-amino acid amidohydrolase	0	3	0.0811	1
SPV_0152 Y443H	dapE	N-acyl-L-amino acid amidohydrolase	1	19	2.39e-05	1
SPV_0152 Y66C	dapE	N-acyl-L-amino acid amidohydrolase	0	4	0.0435	1
SPV_0153 A285S	metN	Methionine ABC transporter ATP-binding protein	7	30	3.27e-05	1
SPV_0153 A330T	metN	Methionine ABC transporter ATP-binding protein	6	0	0.013	1
SPV_0153 G119E	metN	Methionine ABC transporter ATP-binding protein	7	33	5.26e-06	1
SPV_0153 G231S	metN	Methionine ABC transporter ATP-binding protein	0	7	0.00715	1
SPV_0153 M302T	metN	Methionine ABC transporter ATP-binding protein	7	2	0.0887	0.353
SPV_0153 N239D	metN	Methionine ABC transporter ATP-binding protein	19	38	0.00335	0.000535
SPV_0153 N56S	metN	Methionine ABC transporter ATP-binding protein	0	3	0.0811	1
SPV_0153 V260A	metN	Methionine ABC transporter ATP-binding protein	10	1	0.00535	0.0116
SPV_0153 V323L	metN	Methionine ABC transporter ATP-binding protein	5	0	0.0237	1
SPV_0154 A18S	metP	Methionine ABC transporter permease protein	1	32	4.55e-09	1
SPV_0154 F218S	metP	Methionine ABC transporter permease protein	2	12	0.00572	0.324
SPV_0154 V208I	metP	Methionine ABC transporter permease protein	105	72	5.3e-09	0.323
SPV_0154 V80I	metP	Methionine ABC transporter permease protein	1	22	3.61e-06	1
SPV_0155 A154T		Substrate-specific component of putative ECF transporter	4	17	0.00283	0.00435
SPV_0155 A171S		Substrate-specific component of putative ECF transporter	0	3	0.0811	1
SPV_0155 DG95NE		Substrate-specific component of putative ECF transporter	0	3	0.0811	1
SPV_0155 G158R		Substrate-specific component of putative ECF transporter	0	3	0.0811	1
SPV_0155 G96E		Substrate-specific component of putative ECF transporter	101	65	6.34e-09	0.0526
SPV_0155 L72F		Substrate-specific component of putative ECF transporter	18	28	0.0965	0.0373
SPV_0155 N156T		Substrate-specific component of putative ECF transporter	6	9	0.422	1
SPV_0156 A132T		Hypothetical protein	2	13	0.00324	0.622
SPV_0156 A28V		Hypothetical protein	5	16	0.0115	1
SPV_0156 AKV154TKI		Hypothetical protein	0	4	0.0435	1
SPV_0156 F21L		Hypothetical protein	0	7	0.00715	1
SPV_0156 P192T		Hypothetical protein	1	2	0.561	1
SPV_0156 T41S		Hypothetical protein	0	4	0.0435	1
SPV_0156 V156I		Hypothetical protein	88	34	1.25e-13	0.204
SPV_0156 V70I		Hypothetical protein	1	8	0.0171	0.455
SPV_0157 A52T		Two-component system sensor Htidine kinase	1	2	0.561	1
SPV_0157 A52V		Two-component system sensor Htidine kinase	0	3	0.0811	1
SPV_0157 A83V		Two-component system sensor Htidine kinase	0	7	0.00715	1
SPV_0157 D164A		Two-component system sensor Htidine kinase	0	4	0.0435	0.0316
SPV_0157 E269D		Two-component system sensor Htidine kinase	7	14	0.108	0.0282
SPV_0157 I196M		Two-component system sensor Htidine kinase	3	14	0.00544	0.0361
SPV_0157 K406N		Two-component system sensor Htidine kinase	3	0	0.0811	1
SPV_0157 K479R		Two-component system sensor Htidine kinase	89	69	0.00214	0.0557
SPV_0157 KY479RN		Two-component system sensor Htidine kinase	8	10	0.622	0.00278
SPV_0157 Q492K		Two-component system sensor Htidine kinase	0	9	0.00218	0.158
SPV_0157 R202K		Two-component system sensor Htidine kinase	39	75	9.27e-07	0.396
SPV_0157 R34fs		Two-component system sensor Htidine kinase	1	2	0.561	1
SPV_0157 S187E		Two-component system sensor Htidine kinase	0	6	0.013	1
SPV_0157 V147M		Two-component system sensor Htidine kinase	1	2	0.561	1
SPV_0157 V497I		Two-component system sensor Htidine kinase	5	7	0.552	1
SPV_0158 A174D		Two-component system response regulator	99	100	0.801	1
SPV_0158 D181G		Two-component system response regulator	15	10	0.288	0.283
SPV_0158 E139G		Two-component system response regulator	1	2	0.561	1
SPV_0158 E198K		Two-component system response regulator	3	0	0.0811	0.289
SPV_0158 F405L		Two-component system response regulator	3	0	0.0811	0.289
SPV_0158 I166T		Two-component system response regulator	1	2	0.561	1
SPV_0158 I261V		Two-component system response regulator	99	98	0.81	1
SPV_0158 I312S		Two-component system response regulator	9	34	2.04e-05	0.59
SPV_0158 I312T		Two-component system response regulator	84	61	0.000864	0.346
SPV_0158 I344M		Two-component system response regulator	0	3	0.0811	0.0514
SPV_0158 L6I		Two-component system response regulator	1	2	0.561	1
SPV_0158 M287L		Two-component system response regulator	99	96	0.491	1
SPV_0158 S305P		Two-component system response regulator	93	95	0.685	0.649
SPV_0158 S35G		Two-component system response regulator	6	0	0.013	0.579
SPV_0158 T165A		Two-component system response regulator	1	25	5.21e-07	0.373
SPV_0159 S129N		Hypothetical protein	6	2	0.15	1
SPV_0159 S129T		Hypothetical protein	0	6	0.013	0.0216
SPV_0159 T177A		Hypothetical protein	34	58	0.000959	0.434
SPV_0159 V89L		Hypothetical protein	0	3	0.0811	1
SPV_0160 M53I	nrdI	Ribonucleotide reduction protein NrdI	0	6	0.013	1
SPV_0160 N73S	nrdI	Ribonucleotide reduction protein NrdI	0	6	0.013	1
SPV_0160 N91D	nrdI	Ribonucleotide reduction protein NrdI	1	3	0.313	0.454
SPV_0160 R32G	nrdI	Ribonucleotide reduction protein NrdI	108	99	0.00218	1
SPV_0161 A101T		NRAMP family Mn2+/Fe2+ transporter	0	6	0.013	1
SPV_0161 A56T		NRAMP family Mn2+/Fe2+ transporter	3	0	0.0811	1
SPV_0161 G417E		NRAMP family Mn2+/Fe2+ transporter	0	7	0.00715	1
SPV_0161 L233V		NRAMP family Mn2+/Fe2+ transporter	5	1	0.0977	1
SPV_0161 V346I		NRAMP family Mn2+/Fe2+ transporter	0	14	0.000109	1
SPV_0162 A11T		Hypothetical protein	3	50	1.07e-13	1
SPV_0162 A65S		Hypothetical protein	0	4	0.0435	0.413
SPV_0162 A65T		Hypothetical protein	8	52	2.32e-11	0.0695
SPV_0163 I96V		DNA-binding protein	2	3	0.651	0.0719
SPV_0163 PTD23ETE		DNA-binding protein	95	81	0.0142	0.000171
SPV_0163 S93T		DNA-binding protein	30	65	1.6e-06	0.299
SPV_0163 V120I		DNA-binding protein	6	10	0.299	0.0147
SPV_0165 A323S	hexB	DNA mismatch repair protein HexB	3	0	0.0811	0.289
SPV_0165 A443S	hexB	DNA mismatch repair protein HexB	3	0	0.0811	0.289
SPV_0165 D149N	hexB	DNA mismatch repair protein HexB	0	3	0.0811	0.0514
SPV_0165 DEG386EER	hexB	DNA mismatch repair protein HexB	3	0	0.0811	0.289
SPV_0165 E351D	hexB	DNA mismatch repair protein HexB	6	8	0.58	0.22
SPV_0165 F272Y	hexB	DNA mismatch repair protein HexB	9	0	0.00218	0.00461
SPV_0165 H62Y	hexB	DNA mismatch repair protein HexB	0	4	0.0435	1
SPV_0165 I185T	hexB	DNA mismatch repair protein HexB	3	0	0.0811	0.289
SPV_0165 I431L	hexB	DNA mismatch repair protein HexB	3	0	0.0811	0.289
SPV_0165 L112S	hexB	DNA mismatch repair protein HexB	3	0	0.0811	0.289
SPV_0165 M10V	hexB	DNA mismatch repair protein HexB	4	0	0.0435	0.00554
SPV_0165 N491D	hexB	DNA mismatch repair protein HexB	3	0	0.0811	0.289
SPV_0165 R401Q	hexB	DNA mismatch repair protein HexB	3	0	0.0811	0.289
SPV_0165 S370T	hexB	DNA mismatch repair protein HexB	3	0	0.0811	0.289
SPV_0165 S606F	hexB	DNA mismatch repair protein HexB	3	2	0.651	1
SPV_0165 T316A	hexB	DNA mismatch repair protein HexB	3	7	0.195	0.397
SPV_0165 T375A	hexB	DNA mismatch repair protein HexB	3	0	0.0811	0.289
SPV_0165 V216A	hexB	DNA mismatch repair protein HexB	4	4	1	0.0305
SPV_0165 V216I	hexB	DNA mismatch repair protein HexB	4	0	0.0435	1
SPV_0165 V55I	hexB	DNA mismatch repair protein HexB	4	4	1	0.0667
SPV_0166 A67S	ribH	6%2C7-dimethyl-8-ribityllumazine synthase RibH	0	3	0.0811	1
SPV_0166 P60S	ribH	6%2C7-dimethyl-8-ribityllumazine synthase RibH	7	14	0.108	0.539
SPV_0167 A222T	ribB	Bifunctional 3%2C4-dihydroxy-2-butanone 4-phosphate synthase/GTP cyclohydrolase II RibB	3	0	0.0811	1
SPV_0167 A84T	ribB	Bifunctional 3%2C4-dihydroxy-2-butanone 4-phosphate synthase/GTP cyclohydrolase II RibB	0	3	0.0811	1
SPV_0167 A9T	ribB	Bifunctional 3%2C4-dihydroxy-2-butanone 4-phosphate synthase/GTP cyclohydrolase II RibB	2	30	8.19e-08	1
SPV_0167 D244N	ribB	Bifunctional 3%2C4-dihydroxy-2-butanone 4-phosphate synthase/GTP cyclohydrolase II RibB	1	2	0.561	1
SPV_0167 I130M	ribB	Bifunctional 3%2C4-dihydroxy-2-butanone 4-phosphate synthase/GTP cyclohydrolase II RibB	6	0	0.013	0.579
SPV_0167 K331E	ribB	Bifunctional 3%2C4-dihydroxy-2-butanone 4-phosphate synthase/GTP cyclohydrolase II RibB	105	107	0.313	0.0264
SPV_0167 M338I	ribB	Bifunctional 3%2C4-dihydroxy-2-butanone 4-phosphate synthase/GTP cyclohydrolase II RibB	1	2	0.561	1
SPV_0167 N140S	ribB	Bifunctional 3%2C4-dihydroxy-2-butanone 4-phosphate synthase/GTP cyclohydrolase II RibB	4	9	0.153	0.132
SPV_0167 P379A	ribB	Bifunctional 3%2C4-dihydroxy-2-butanone 4-phosphate synthase/GTP cyclohydrolase II RibB	1	2	0.561	1
SPV_0167 V205I	ribB	Bifunctional 3%2C4-dihydroxy-2-butanone 4-phosphate synthase/GTP cyclohydrolase II RibB	0	19	5.01e-06	0.0384
SPV_0167 V252I	ribB	Bifunctional 3%2C4-dihydroxy-2-butanone 4-phosphate synthase/GTP cyclohydrolase II RibB	2	12	0.00572	1
SPV_0167 V74I	ribB	Bifunctional 3%2C4-dihydroxy-2-butanone 4-phosphate synthase/GTP cyclohydrolase II RibB	1	2	0.561	1
SPV_0168 D115A	ribE	Riboflavin synthase RibE	0	3	0.0811	1
SPV_0168 E165K	ribE	Riboflavin synthase RibE	69	52	0.0198	0.451
SPV_0168 E204K	ribE	Riboflavin synthase RibE	0	13	0.0002	1
SPV_0168 L164W	ribE	Riboflavin synthase RibE	1	2	0.561	1
SPV_0168 S176N	ribE	Riboflavin synthase RibE	21	2	2.77e-05	0.227
SPV_0168 V89I	ribE	Riboflavin synthase RibE	8	39	3.19e-07	0.157
SPV_0169 E61K	ribD	Bifunctional diaminohydroxyphosphoribosylaminopyrimidine deaminase/5-amino-6-(5-phosphoribosylamino)uracil reductase RibD	16	26	0.0856	0.0694
SPV_0169 G211R	ribD	Bifunctional diaminohydroxyphosphoribosylaminopyrimidine deaminase/5-amino-6-(5-phosphoribosylamino)uracil reductase RibD	19	2	9.45e-05	1
SPV_0169 H181Q	ribD	Bifunctional diaminohydroxyphosphoribosylaminopyrimidine deaminase/5-amino-6-(5-phosphoribosylamino)uracil reductase RibD	4	0	0.0435	1
SPV_0169 P335S	ribD	Bifunctional diaminohydroxyphosphoribosylaminopyrimidine deaminase/5-amino-6-(5-phosphoribosylamino)uracil reductase RibD	0	6	0.013	1
SPV_0169 V30I	ribD	Bifunctional diaminohydroxyphosphoribosylaminopyrimidine deaminase/5-amino-6-(5-phosphoribosylamino)uracil reductase RibD	14	14	1	0.0469
SPV_0169 Y186H	ribD	Bifunctional diaminohydroxyphosphoribosylaminopyrimidine deaminase/5-amino-6-(5-phosphoribosylamino)uracil reductase RibD	100	73	4.21e-06	0.00506
SPV_0170 A3E	ruvA	Holliday junction DNA helicase RuvA	3	0	0.0811	0.289
SPV_0170 A44D	ruvA	Holliday junction DNA helicase RuvA	69	40	7.93e-05	0.61
SPV_0170 G137D	ruvA	Holliday junction DNA helicase RuvA	85	75	0.121	0.402
SPV_0171 A103V	tag	DNA-3-methyladenine glycosylase	4	9	0.153	1
SPV_0171 A109E	tag	DNA-3-methyladenine glycosylase	19	0	5.01e-06	1
SPV_0171 A137S	tag	DNA-3-methyladenine glycosylase	5	2	0.249	0.00232
SPV_0171 A139V	tag	DNA-3-methyladenine glycosylase	9	5	0.269	0.249
SPV_0171 A17T	tag	DNA-3-methyladenine glycosylase	3	14	0.00544	1
SPV_0171 A32V	tag	DNA-3-methyladenine glycosylase	4	4	1	1
SPV_0171 A61V	tag	DNA-3-methyladenine glycosylase	4	6	0.517	0.232
SPV_0171 AEY109EDH	tag	DNA-3-methyladenine glycosylase	3	1	0.313	0.0327
SPV_0171 AF103VL	tag	DNA-3-methyladenine glycosylase	0	20	2.67e-06	0.0385
SPV_0171 AM80DL	tag	DNA-3-methyladenine glycosylase	3	1	0.313	0.0327
SPV_0171 D75E	tag	DNA-3-methyladenine glycosylase	3	47	1.27e-12	1
SPV_0171 E83D	tag	DNA-3-methyladenine glycosylase	3	1	0.313	0.0327
SPV_0171 G24A	tag	DNA-3-methyladenine glycosylase	0	3	0.0811	1
SPV_0171 H28Y	tag	DNA-3-methyladenine glycosylase	6	0	0.013	0.579
SPV_0171 HS63YG	tag	DNA-3-methyladenine glycosylase	22	1	3.61e-06	0.044
SPV_0171 HS68QA	tag	DNA-3-methyladenine glycosylase	22	2	1.49e-05	0.157
SPV_0171 I94L	tag	DNA-3-methyladenine glycosylase	13	58	7.12e-11	0.544
SPV_0171 M81L	tag	DNA-3-methyladenine glycosylase	19	0	5.01e-06	1
SPV_0171 P142A	tag	DNA-3-methyladenine glycosylase	3	0	0.0811	0.289
SPV_0171 Q106R	tag	DNA-3-methyladenine glycosylase	22	3	5.32e-05	0.29
SPV_0171 T126I	tag	DNA-3-methyladenine glycosylase	19	20	0.86	0.117
SPV_0171 V127I	tag	DNA-3-methyladenine glycosylase	0	3	0.0811	1
SPV_0171 V131I	tag	DNA-3-methyladenine glycosylase	3	0	0.0811	0.289
SPV_0172 A13V		CAAX amino terminal protease family protein	3	12	0.016	0.484
SPV_0172 A35V		CAAX amino terminal protease family protein	23	29	0.34	0.153
SPV_0172 D103V		CAAX amino terminal protease family protein	0	3	0.0811	1
SPV_0172 E63G		CAAX amino terminal protease family protein	0	3	0.0811	1
SPV_0172 F81L		CAAX amino terminal protease family protein	0	3	0.0811	1
SPV_0172 G101R		CAAX amino terminal protease family protein	23	16	0.216	0.644
SPV_0172 G8E		CAAX amino terminal protease family protein	11	36	3.75e-05	0.487
SPV_0172 L159M		CAAX amino terminal protease family protein	0	7	0.00715	1
SPV_0172 Q60*		CAAX amino terminal protease family protein	2	2	1	1
SPV_0172 S152P		CAAX amino terminal protease family protein	41	72	2.41e-05	0.352
SPV_0172 S34F		CAAX amino terminal protease family protein	0	6	0.013	1
SPV_0172 T167I		CAAX amino terminal protease family protein	0	8	0.00395	1
SPV_0172 V18I		CAAX amino terminal protease family protein	6	0	0.013	0.579
SPV_0172 V21M		CAAX amino terminal protease family protein	8	21	0.00947	0.731
SPV_0172 W61*		CAAX amino terminal protease family protein	0	4	0.0435	0.0316
SPV_0173 A144P		Muramoyltetrapeptide carboxypeptidase	3	0	0.0811	0.289
SPV_0173 AV274EA		Muramoyltetrapeptide carboxypeptidase	3	0	0.0811	0.289
SPV_0173 D269N		Muramoyltetrapeptide carboxypeptidase	3	0	0.0811	0.289
SPV_0173 D33H		Muramoyltetrapeptide carboxypeptidase	0	8	0.00395	0.884
SPV_0173 D33V		Muramoyltetrapeptide carboxypeptidase	8	3	0.122	0.0117
SPV_0173 E155K		Muramoyltetrapeptide carboxypeptidase	0	30	3.58e-09	0.0067
SPV_0173 E227N		Muramoyltetrapeptide carboxypeptidase	3	0	0.0811	0.289
SPV_0173 G35R		Muramoyltetrapeptide carboxypeptidase	1	14	0.000502	0.000675
SPV_0173 G79S		Muramoyltetrapeptide carboxypeptidase	18	0	9.37e-06	1
SPV_0173 H290Y		Muramoyltetrapeptide carboxypeptidase	3	0	0.0811	0.289
SPV_0173 I28V		Muramoyltetrapeptide carboxypeptidase	3	0	0.0811	0.289
SPV_0173 K204E		Muramoyltetrapeptide carboxypeptidase	3	0	0.0811	0.289
SPV_0173 K231Q		Muramoyltetrapeptide carboxypeptidase	3	0	0.0811	0.289
SPV_0173 KS254EP		Muramoyltetrapeptide carboxypeptidase	8	10	0.622	0.445
SPV_0173 L265Q		Muramoyltetrapeptide carboxypeptidase	3	0	0.0811	0.289
SPV_0173 N277S		Muramoyltetrapeptide carboxypeptidase	3	0	0.0811	0.289
SPV_0173 P257S		Muramoyltetrapeptide carboxypeptidase	2	10	0.0175	1
SPV_0173 P42S		Muramoyltetrapeptide carboxypeptidase	0	27	2.78e-08	0.0205
SPV_0173 Q230P		Muramoyltetrapeptide carboxypeptidase	5	1	0.0977	1
SPV_0173 R158K		Muramoyltetrapeptide carboxypeptidase	3	0	0.0811	0.289
SPV_0173 R338L		Muramoyltetrapeptide carboxypeptidase	89	36	2.81e-13	0.404
SPV_0173 R85H		Muramoyltetrapeptide carboxypeptidase	3	0	0.0811	0.289
SPV_0173 S198N		Muramoyltetrapeptide carboxypeptidase	3	0	0.0811	0.289
SPV_0173 S198R		Muramoyltetrapeptide carboxypeptidase	3	34	2.16e-08	0.176
SPV_0173 S255P		Muramoyltetrapeptide carboxypeptidase	97	97	1	0.0336
SPV_0173 S303N		Muramoyltetrapeptide carboxypeptidase	8	11	0.471	0.441
SPV_0173 S70fs		Muramoyltetrapeptide carboxypeptidase	0	9	0.00218	1
SPV_0173 SK255PE		Muramoyltetrapeptide carboxypeptidase	3	0	0.0811	0.289
SPV_0173 T178K		Muramoyltetrapeptide carboxypeptidase	3	0	0.0811	0.289
SPV_0173 T188A		Muramoyltetrapeptide carboxypeptidase	3	0	0.0811	0.289
SPV_0173 T83A		Muramoyltetrapeptide carboxypeptidase	2	9	0.0303	0.00667
SPV_0173 V167I		Muramoyltetrapeptide carboxypeptidase	0	10	0.0012	0.000698
SPV_0173 V308I		Muramoyltetrapeptide carboxypeptidase	0	6	0.013	0.0216
SPV_0173 V308L		Muramoyltetrapeptide carboxypeptidase	3	0	0.0811	0.289
SPV_0173 V313A		Muramoyltetrapeptide carboxypeptidase	0	3	0.0811	1
SPV_0173 V99A		Muramoyltetrapeptide carboxypeptidase	6	0	0.013	0.579
SPV_0173 V99G		Muramoyltetrapeptide carboxypeptidase	0	9	0.00218	1
SPV_0173 Y89F		Muramoyltetrapeptide carboxypeptidase	3	0	0.0811	0.289
SPV_0174 A112S		Integral membrane protein	3	0	0.0811	0.289
SPV_0174 A167T		Integral membrane protein	18	1	4.43e-05	0.19
SPV_0174 A200V		Integral membrane protein	20	1	1.28e-05	0.358
SPV_0174 A94T		Integral membrane protein	3	0	0.0811	0.289
SPV_0174 D191A		Integral membrane protein	3	0	0.0811	0.289
SPV_0174 F117I		Integral membrane protein	3	0	0.0811	0.289
SPV_0174 P148S		Integral membrane protein	0	19	5.01e-06	0.0384
SPV_0174 Q226*		Integral membrane protein	3	0	0.0811	0.289
SPV_0174 Q44H		Integral membrane protein	8	3	0.122	1
SPV_0174 QT35KA		Integral membrane protein	3	0	0.0811	0.289
SPV_0174 S50A		Integral membrane protein	3	0	0.0811	0.289
SPV_0175 T40A	corA1	Magnesium and cobalt transport protein CorA1	3	0	0.0811	0.289
SPV_0176 A153S	uvrA	Excinuclease ABC subunit A UvrA	6	0	0.013	1
SPV_0176 A330D	uvrA	Excinuclease ABC subunit A UvrA	12	5	0.0769	0.144
SPV_0176 D351G	uvrA	Excinuclease ABC subunit A UvrA	3	0	0.0811	0.289
SPV_0176 D881A	uvrA	Excinuclease ABC subunit A UvrA	19	19	1	1
SPV_0176 H681Q	uvrA	Excinuclease ABC subunit A UvrA	3	0	0.0811	0.289
SPV_0176 H934Q	uvrA	Excinuclease ABC subunit A UvrA	3	0	0.0811	0.289
SPV_0176 I377V	uvrA	Excinuclease ABC subunit A UvrA	3	2	0.651	0.26
SPV_0176 I617T	uvrA	Excinuclease ABC subunit A UvrA	80	31	2.55e-11	0.124
SPV_0176 IN377VT	uvrA	Excinuclease ABC subunit A UvrA	9	2	0.0303	0.165
SPV_0176 K197R	uvrA	Excinuclease ABC subunit A UvrA	2	17	0.000314	0.0566
SPV_0176 K662R	uvrA	Excinuclease ABC subunit A UvrA	3	0	0.0811	0.289
SPV_0176 KV325TA	uvrA	Excinuclease ABC subunit A UvrA	12	5	0.0769	0.144
SPV_0176 L305I	uvrA	Excinuclease ABC subunit A UvrA	0	3	0.0811	1
SPV_0176 N129K	uvrA	Excinuclease ABC subunit A UvrA	5	26	4.59e-05	0.298
SPV_0176 P154S	uvrA	Excinuclease ABC subunit A UvrA	0	9	0.00218	1
SPV_0176 P191L	uvrA	Excinuclease ABC subunit A UvrA	2	17	0.000314	0.0566
SPV_0176 P603S	uvrA	Excinuclease ABC subunit A UvrA	0	13	0.0002	1
SPV_0176 P72A	uvrA	Excinuclease ABC subunit A UvrA	5	0	0.0237	1
SPV_0176 Q409H	uvrA	Excinuclease ABC subunit A UvrA	3	3	1	1
SPV_0176 Q425E	uvrA	Excinuclease ABC subunit A UvrA	3	2	0.651	0.26
SPV_0176 Q447K	uvrA	Excinuclease ABC subunit A UvrA	3	0	0.0811	0.289
SPV_0176 R146G	uvrA	Excinuclease ABC subunit A UvrA	1	13	0.000912	1
SPV_0176 R301H	uvrA	Excinuclease ABC subunit A UvrA	82	39	3.76e-09	0.261
SPV_0176 S165N	uvrA	Excinuclease ABC subunit A UvrA	8	5	0.391	1
SPV_0176 S339A	uvrA	Excinuclease ABC subunit A UvrA	3	0	0.0811	0.289
SPV_0176 S485L	uvrA	Excinuclease ABC subunit A UvrA	0	3	0.0811	1
SPV_0176 V170I	uvrA	Excinuclease ABC subunit A UvrA	2	17	0.000314	0.0566
SPV_0176 V599A	uvrA	Excinuclease ABC subunit A UvrA	4	0	0.0435	0.288
SPV_0176 V917A	uvrA	Excinuclease ABC subunit A UvrA	3	0	0.0811	0.289
SPV_0177 A10T	ypdF	MP-%2CMA-%2CMS-%2CAP-%2CNP-specific aminopeptidase YpdF	3	0	0.0811	0.289
SPV_0177 D113N	ypdF	MP-%2CMA-%2CMS-%2CAP-%2CNP-specific aminopeptidase YpdF	79	32	1.57e-10	0.00245
SPV_0177 E943G	ypdF	MP-%2CMA-%2CMS-%2CAP-%2CNP-specific aminopeptidase YpdF	0	8	0.00395	0.884
SPV_0177 G178S	ypdF	MP-%2CMA-%2CMS-%2CAP-%2CNP-specific aminopeptidase YpdF	7	18	0.0193	0.424
SPV_0177 G87D	ypdF	MP-%2CMA-%2CMS-%2CAP-%2CNP-specific aminopeptidase YpdF	1	4	0.175	1
SPV_0177 G87N	ypdF	MP-%2CMA-%2CMS-%2CAP-%2CNP-specific aminopeptidase YpdF	77	23	1.72e-13	0.115
SPV_0177 I20V	ypdF	MP-%2CMA-%2CMS-%2CAP-%2CNP-specific aminopeptidase YpdF	8	13	0.251	0.924
SPV_0177 L115F	ypdF	MP-%2CMA-%2CMS-%2CAP-%2CNP-specific aminopeptidase YpdF	11	17	0.224	0.0167
SPV_0177 T309A	ypdF	MP-%2CMA-%2CMS-%2CAP-%2CNP-specific aminopeptidase YpdF	4	0	0.0435	0.00485
SPV_0177 T338K	ypdF	MP-%2CMA-%2CMS-%2CAP-%2CNP-specific aminopeptidase YpdF	0	3	0.0811	0.0514
SPV_0177 T89S	ypdF	MP-%2CMA-%2CMS-%2CAP-%2CNP-specific aminopeptidase YpdF	3	0	0.0811	0.289
SPV_0179 A125V		Hypothetical protein	0	21	1.41e-06	1
SPV_0179 E59K		Hypothetical protein	107	105	0.313	1
SPV_0179 GP25VT		Hypothetical protein	0	3	0.0811	1
SPV_0179 K176N		Hypothetical protein	2	12	0.00572	1
SPV_0179 L166F		Hypothetical protein	9	14	0.27	0.585
SPV_0179 P26S		Hypothetical protein	1	2	0.561	1
SPV_0179 P26T		Hypothetical protein	7	17	0.0304	0.272
SPV_0179 T81A		Hypothetical protein	77	25	1.37e-12	0.492
SPV_0179 T94I		Hypothetical protein	5	3	0.471	1
SPV_0180 V86A		Hypothetical protein	3	0	0.0811	0.289
SPV_0181 Q39K	yqgF	Putative pre-16S rRNA nuclease YqgF	0	9	0.00218	0.00771
SPV_0183 A187D	folC	Bifunctional dihydrofolate synthase/folylpolyglutamate synthase	0	9	0.00218	1
SPV_0183 A97T	folC	Bifunctional dihydrofolate synthase/folylpolyglutamate synthase	92	56	1.33e-07	0.354
SPV_0183 D112A	folC	Bifunctional dihydrofolate synthase/folylpolyglutamate synthase	92	56	1.33e-07	0.354
SPV_0183 G264R	folC	Bifunctional dihydrofolate synthase/folylpolyglutamate synthase	2	15	0.00102	0.411
SPV_0183 G266R	folC	Bifunctional dihydrofolate synthase/folylpolyglutamate synthase	82	50	7.96e-06	0.0381
SPV_0183 HVIP371DIVS	folC	Bifunctional dihydrofolate synthase/folylpolyglutamate synthase	18	6	0.00937	9.28e-05
SPV_0183 M23I	folC	Bifunctional dihydrofolate synthase/folylpolyglutamate synthase	19	41	0.000832	0.0157
SPV_0183 M353V	folC	Bifunctional dihydrofolate synthase/folylpolyglutamate synthase	24	31	0.274	0.00364
SPV_0183 M55I	folC	Bifunctional dihydrofolate synthase/folylpolyglutamate synthase	6	0	0.013	1
SPV_0183 N214D	folC	Bifunctional dihydrofolate synthase/folylpolyglutamate synthase	86	46	2.37e-08	0.00289
SPV_0183 N345K	folC	Bifunctional dihydrofolate synthase/folylpolyglutamate synthase	24	31	0.274	0.00364
SPV_0183 P197H	folC	Bifunctional dihydrofolate synthase/folylpolyglutamate synthase	0	9	0.00218	1
SPV_0183 S329A	folC	Bifunctional dihydrofolate synthase/folylpolyglutamate synthase	22	25	0.621	0.00159
SPV_0183 S361A	folC	Bifunctional dihydrofolate synthase/folylpolyglutamate synthase	24	31	0.274	0.00364
SPV_0183 S382D	folC	Bifunctional dihydrofolate synthase/folylpolyglutamate synthase	24	31	0.274	0.00364
SPV_0183 S382I	folC	Bifunctional dihydrofolate synthase/folylpolyglutamate synthase	2	7	0.0887	0.0491
SPV_0183 SV223LM	folC	Bifunctional dihydrofolate synthase/folylpolyglutamate synthase	28	61	5.07e-06	0.0029
SPV_0183 T365R	folC	Bifunctional dihydrofolate synthase/folylpolyglutamate synthase	17	0	1.74e-05	6.91e-05
SPV_0183 V203A	folC	Bifunctional dihydrofolate synthase/folylpolyglutamate synthase	2	6	0.15	0.266
SPV_0183 V246A	folC	Bifunctional dihydrofolate synthase/folylpolyglutamate synthase	80	46	2.7e-06	0.00201
SPV_0183 V270I	folC	Bifunctional dihydrofolate synthase/folylpolyglutamate synthase	80	38	9.46e-09	0.013
SPV_0183 V310A	folC	Bifunctional dihydrofolate synthase/folylpolyglutamate synthase	2	6	0.15	0.266
SPV_0183 VD270IA	folC	Bifunctional dihydrofolate synthase/folylpolyglutamate synthase	0	8	0.00395	1
SPV_0183 Y376C	folC	Bifunctional dihydrofolate synthase/folylpolyglutamate synthase	0	4	0.0435	1
SPV_0184 F103L		Hypothetical protein	2	10	0.0175	1
SPV_0184 K97T		Hypothetical protein	5	0	0.0237	1
SPV_0184 P32_A33insVAQQQVQQP		Hypothetical protein	4	0	0.0435	0.662
SPV_0185 A126V	cls	Cardiolipin synthetase	4	1	0.175	0.0269
SPV_0185 N154S	cls	Cardiolipin synthetase	4	1	0.175	0.0269
SPV_0185 R469M	cls	Cardiolipin synthetase	0	10	0.0012	1
SPV_0185 V266I	cls	Cardiolipin synthetase	0	10	0.0012	1
SPV_0186 A361V		Competence-damage induced protein	6	0	0.013	0.579
SPV_0186 A426T		Competence-damage induced protein	0	5	0.0237	0.447
SPV_0186 A73G		Competence-damage induced protein	19	19	1	1
SPV_0186 D83N		Competence-damage induced protein	2	10	0.0175	1
SPV_0186 F103Y		Competence-damage induced protein	0	10	0.0012	1
SPV_0186 F226L		Competence-damage induced protein	0	3	0.0811	1
SPV_0186 F388L		Competence-damage induced protein	6	4	0.517	1
SPV_0186 G387E		Competence-damage induced protein	0	4	0.0435	1
SPV_0186 R365L		Competence-damage induced protein	2	7	0.0887	0.0491
SPV_0186 S302T		Competence-damage induced protein	0	3	0.0811	1
SPV_0186 S450Y		Competence-damage induced protein	0	8	0.00395	1
SPV_0186 SA360GV		Competence-damage induced protein	0	4	0.0435	0.447
SPV_0186 V223A		Competence-damage induced protein	103	82	4.59e-05	0.00451
SPV_0186 V339D		Competence-damage induced protein	0	7	0.00715	1
SPV_0186 V483E		Competence-damage induced protein	64	22	5.29e-09	0.286
SPV_0187 A278T	nrdD	Ribonucleotide reductase of class III%2C lRe subunit	106	89	9.45e-05	0.0473
SPV_0187 D408G	nrdD	Ribonucleotide reductase of class III%2C lRe subunit	0	8	0.00395	1
SPV_0187 D547N	nrdD	Ribonucleotide reductase of class III%2C lRe subunit	2	5	0.249	0.182
SPV_0187 HT36RK	nrdD	Ribonucleotide reductase of class III%2C lRe subunit	0	4	0.0435	1
SPV_0187 I192V	nrdD	Ribonucleotide reductase of class III%2C lRe subunit	0	11	0.000663	0.185
SPV_0187 I282V	nrdD	Ribonucleotide reductase of class III%2C lRe subunit	6	0	0.013	0.579
SPV_0187 N54D	nrdD	Ribonucleotide reductase of class III%2C lRe subunit	1	3	0.313	0.342
SPV_0187 N735D	nrdD	Ribonucleotide reductase of class III%2C lRe subunit	0	8	0.00395	1
SPV_0187 Q270R	nrdD	Ribonucleotide reductase of class III%2C lRe subunit	100	87	0.00947	1
SPV_0187 Q270W	nrdD	Ribonucleotide reductase of class III%2C lRe subunit	7	4	0.353	0.119
SPV_0187 R484H	nrdD	Ribonucleotide reductase of class III%2C lRe subunit	0	6	0.013	0.023
SPV_0187 T37K	nrdD	Ribonucleotide reductase of class III%2C lRe subunit	108	102	0.013	1
SPV_0188 H21Y		Hypothetical protein	6	10	0.299	0.214
SPV_0188 R11C		Hypothetical protein	0	8	0.00395	1
SPV_0189 A68V		Acetyltransferase	1	2	0.561	0.336
SPV_0189 D16E		Acetyltransferase	1	2	0.561	0.336
SPV_0189 D34N		Acetyltransferase	1	2	0.561	0.336
SPV_0189 D42E		Acetyltransferase	68	38	4.44e-05	0.496
SPV_0189 E159K		Acetyltransferase	0	7	0.00715	1
SPV_0189 F32L		Acetyltransferase	0	7	0.00715	1
SPV_0189 KA12ET		Acetyltransferase	1	2	0.561	0.336
SPV_0189 P138L		Acetyltransferase	1	5	0.0977	0.611
SPV_0189 R155H		Acetyltransferase	63	39	0.00107	0.941
SPV_0189 V143A		Acetyltransferase	2	13	0.00324	1
SPV_0190 K187fs	nrdG	Ribonucleotide reductase of class III%2C activating protein	0	8	0.00395	1
SPV_0190 L134F	nrdG	Ribonucleotide reductase of class III%2C activating protein	3	32	8.56e-08	0.516
SPV_0190 P109S	nrdG	Ribonucleotide reductase of class III%2C activating protein	7	12	0.23	0.569
SPV_0190 V80I	nrdG	Ribonucleotide reductase of class III%2C activating protein	0	3	0.0811	1
SPV_0191 A109V		Hypothetical protein	6	0	0.013	0.579
SPV_0191 D163Y		Hypothetical protein	0	8	0.00395	1
SPV_0191 D198N		Hypothetical protein	0	3	0.0811	0.0514
SPV_0191 D5G		Hypothetical protein	1	2	0.561	1
SPV_0191 E13A		Hypothetical protein	0	6	0.013	1
SPV_0191 F35L		Hypothetical protein	5	0	0.0237	1
SPV_0191 F35S		Hypothetical protein	0	8	0.00395	1
SPV_0191 G97S		Hypothetical protein	6	19	0.00569	0.481
SPV_0191 H62Y		Hypothetical protein	31	33	0.766	0.0276
SPV_0191 H82Y		Hypothetical protein	6	0	0.013	1
SPV_0191 L130R		Hypothetical protein	0	8	0.00395	1
SPV_0191 L153F		Hypothetical protein	4	0	0.0435	1
SPV_0191 P70L		Hypothetical protein	3	0	0.0811	1
SPV_0191 Q195*		Hypothetical protein	0	20	2.67e-06	0.0389
SPV_0191 S110G		Hypothetical protein	0	3	0.0811	1
SPV_0191 S77G		Hypothetical protein	0	8	0.00395	1
SPV_0191 T138fs		Hypothetical protein	2	5	0.249	0.182
SPV_0191 Y40S		Hypothetical protein	6	2	0.15	1
SPV_0192 E14K	rpsJ	SSU ribosomal protein S10p (S20e)	6	0	0.013	1
SPV_0194 S112L	rplD	LSU ribosomal protein L4p (L1e)	0	8	0.00395	1
SPV_0194 S20N	rplD	LSU ribosomal protein L4p (L1e)	20	36	0.013	0.479
SPV_0195 I57L	rplW	LSU ribosomal protein L23p (L23Ae)	0	7	0.00715	1
SPV_0195 L36F	rplW	LSU ribosomal protein L23p (L23Ae)	4	0	0.0435	1
SPV_0205 S50N	rplE	LSU ribosomal protein L5p (L11e)	6	0	0.013	1
SPV_0207 P68S	rpsH	SSU ribosomal protein S8p (S15Ae)	5	0	0.0237	1
SPV_0208 A18T	rplF	LSU ribosomal protein L6p (L9e)	0	15	5.95e-05	0.869
SPV_0208 P55L	rplF	LSU ribosomal protein L6p (L9e)	0	7	0.00715	1
SPV_0208 V50I	rplF	LSU ribosomal protein L6p (L9e)	29	73	2.01e-09	0.156
SPV_0211 S34F	rpmD	LSU ribosomal protein L30p (L7e)	6	18	0.00937	0.000127
SPV_0213 R434K	secY	Protein translocase subunit SecY	2	2	1	0.127
SPV_0214 A102T	adk	Adenylate kinase	2	6	0.15	1
SPV_0214 A40V	adk	Adenylate kinase	2	2	1	0.127
SPV_0214 D119N	adk	Adenylate kinase	2	16	0.000568	1
SPV_0214 D196N	adk	Adenylate kinase	6	0	0.013	1
SPV_0214 E103K	adk	Adenylate kinase	1	2	0.561	0.515
SPV_0214 H95Q	adk	Adenylate kinase	1	16	0.00015	1
SPV_0214 H95Y	adk	Adenylate kinase	0	3	0.0811	0.0514
SPV_0214 I111V	adk	Adenylate kinase	23	70	1.06e-10	0.564
SPV_0214 P118S	adk	Adenylate kinase	2	10	0.0175	1
SPV_0214 R71G	adk	Adenylate kinase	1	2	0.561	0.515
SPV_0218 V105I	rpoA	DNA-directed RNA polymerase alpha subunit	0	3	0.0811	0.0514
SPV_0220 T69A		ACT domain-containing transcriptional regulator	0	13	0.0002	1
SPV_0220 V47I		ACT domain-containing transcriptional regulator	1	24	9.99e-07	0.696
SPV_0222 M155I	gpmB1	Phosphoglycerate mutase family protein	30	18	0.0495	0.42
SPV_0222 N185S	gpmB1	Phosphoglycerate mutase family protein	0	6	0.013	1
SPV_0222 R222C	gpmB1	Phosphoglycerate mutase family protein	0	8	0.00395	1
SPV_0222 V9I	gpmB1	Phosphoglycerate mutase family protein	0	4	0.0435	1
SPV_0225 A147V		Ferric iron ABC transporter ATP-binding protein	0	6	0.013	1
SPV_0225 A226T		Ferric iron ABC transporter ATP-binding protein	0	5	0.0237	0.0315
SPV_0225 A242T		Ferric iron ABC transporter ATP-binding protein	6	8	0.58	0.535
SPV_0225 A349V		Ferric iron ABC transporter ATP-binding protein	5	0	0.0237	1
SPV_0225 A37P		Ferric iron ABC transporter ATP-binding protein	10	17	0.15	0.00673
SPV_0225 D158N		Ferric iron ABC transporter ATP-binding protein	5	0	0.0237	1
SPV_0225 D306E		Ferric iron ABC transporter ATP-binding protein	106	103	0.249	0.419
SPV_0225 D306K		Ferric iron ABC transporter ATP-binding protein	0	3	0.0811	1
SPV_0225 E109K		Ferric iron ABC transporter ATP-binding protein	0	3	0.0811	1
SPV_0225 E178A		Ferric iron ABC transporter ATP-binding protein	6	4	0.517	1
SPV_0225 E220*		Ferric iron ABC transporter ATP-binding protein	10	12	0.653	0.235
SPV_0225 E328D		Ferric iron ABC transporter ATP-binding protein	43	78	1.6e-06	0.413
SPV_0225 E5K		Ferric iron ABC transporter ATP-binding protein	13	42	5.92e-06	0.0145
SPV_0225 G29fs		Ferric iron ABC transporter ATP-binding protein	1	19	2.39e-05	1
SPV_0225 G332D		Ferric iron ABC transporter ATP-binding protein	21	21	1	0.417
SPV_0225 G99D		Ferric iron ABC transporter ATP-binding protein	4	1	0.175	0.0269
SPV_0225 I12fs		Ferric iron ABC transporter ATP-binding protein	4	16	0.00485	0.0887
SPV_0225 I185T		Ferric iron ABC transporter ATP-binding protein	0	3	0.0811	1
SPV_0225 I346S		Ferric iron ABC transporter ATP-binding protein	1	19	2.39e-05	1
SPV_0225 I4S		Ferric iron ABC transporter ATP-binding protein	0	3	0.0811	1
SPV_0225 KD56EG		Ferric iron ABC transporter ATP-binding protein	6	15	0.0387	0.615
SPV_0225 L134V		Ferric iron ABC transporter ATP-binding protein	13	0	0.0002	1
SPV_0225 L344*		Ferric iron ABC transporter ATP-binding protein	0	4	0.0435	1
SPV_0225 L79M		Ferric iron ABC transporter ATP-binding protein	35	88	3.27e-13	0.175
SPV_0225 M101K		Ferric iron ABC transporter ATP-binding protein	6	1	0.0547	0.000461
SPV_0225 M121I		Ferric iron ABC transporter ATP-binding protein	1	19	2.39e-05	1
SPV_0225 M172I		Ferric iron ABC transporter ATP-binding protein	1	19	2.39e-05	1
SPV_0225 M263I		Ferric iron ABC transporter ATP-binding protein	0	3	0.0811	1
SPV_0225 P152L		Ferric iron ABC transporter ATP-binding protein	4	24	5.09e-05	0.761
SPV_0225 P17S		Ferric iron ABC transporter ATP-binding protein	2	23	7.95e-06	1
SPV_0225 P264L		Ferric iron ABC transporter ATP-binding protein	90	67	0.000444	0.121
SPV_0225 P72S		Ferric iron ABC transporter ATP-binding protein	5	3	0.471	0.0828
SPV_0225 Q318*		Ferric iron ABC transporter ATP-binding protein	6	13	0.0927	1
SPV_0225 R129*		Ferric iron ABC transporter ATP-binding protein	19	10	0.0725	1
SPV_0225 R169L		Ferric iron ABC transporter ATP-binding protein	5	8	0.391	1
SPV_0225 R296S		Ferric iron ABC transporter ATP-binding protein	106	106	1	0.155
SPV_0225 R336H		Ferric iron ABC transporter ATP-binding protein	0	3	0.0811	1
SPV_0225 S256fs		Ferric iron ABC transporter ATP-binding protein	5	9	0.269	1
SPV_0225 T175A		Ferric iron ABC transporter ATP-binding protein	75	105	4.32e-08	1
SPV_0225 T363M		Ferric iron ABC transporter ATP-binding protein	44	52	0.273	0.0337
SPV_0228 A29D		Transcriptional regulator%2C AraC family	2	3	0.651	1
SPV_0228 G61R		Transcriptional regulator%2C AraC family	1	2	0.561	1
SPV_0228 K56E		Transcriptional regulator%2C AraC family	2	31	4.14e-08	1
SPV_0228 M1fs		Transcriptional regulator%2C AraC family	1	2	0.561	1
SPV_0228 P26S		Transcriptional regulator%2C AraC family	3	8	0.122	0.186
SPV_0228 R62K		Transcriptional regulator%2C AraC family	0	9	0.00218	1
SPV_0228 S59L		Transcriptional regulator%2C AraC family	1	20	1.28e-05	1
SPV_0228 V45G		Transcriptional regulator%2C AraC family	1	2	0.561	0.228
SPV_0228 Y49H		Transcriptional regulator%2C AraC family	1	20	1.28e-05	1
SPV_0229 E64K		Pyruvate formate-lyase activating enzyme	0	19	5.01e-06	0.0384
SPV_0229 G233E		Pyruvate formate-lyase activating enzyme	6	0	0.013	1
SPV_0229 I234V		Pyruvate formate-lyase activating enzyme	52	75	0.00148	0.33
SPV_0230 A193V	deoR	Transcriptional regulator%2C DeoR family	10	15	0.288	0.303
SPV_0230 H161C	deoR	Transcriptional regulator%2C DeoR family	10	13	0.508	0.115
SPV_0230 H161R	deoR	Transcriptional regulator%2C DeoR family	9	23	0.00733	0.478
SPV_0230 I132V	deoR	Transcriptional regulator%2C DeoR family	10	15	0.288	0.205
SPV_0230 I234M	deoR	Transcriptional regulator%2C DeoR family	1	2	0.561	1
SPV_0230 I33V	deoR	Transcriptional regulator%2C DeoR family	5	0	0.0237	1
SPV_0230 I71T	deoR	Transcriptional regulator%2C DeoR family	10	13	0.508	0.115
SPV_0230 Y14H	deoR	Transcriptional regulator%2C DeoR family	3	17	0.00102	0.705
SPV_0231 A100V		Transcriptional regulator	0	13	0.0002	1
SPV_0231 A47V		Transcriptional regulator	13	32	0.00146	0.219
SPV_0231 G73S		Transcriptional regulator	13	32	0.00146	0.219
SPV_0231 M161I		Transcriptional regulator	0	3	0.0811	1
SPV_0231 N87T		Transcriptional regulator	13	32	0.00146	0.219
SPV_0232 E2A		Cellobiose-specific PTS IIA component	0	3	0.0811	1
SPV_0232 M3I		Cellobiose-specific PTS IIA component	108	97	0.000663	1
SPV_0233 A27S		Cellobiose-specific PTS IIB component	70	25	6.89e-10	0.548
SPV_0233 A32T		Cellobiose-specific PTS IIB component	1	2	0.561	1
SPV_0233 E31D		Cellobiose-specific PTS IIB component	0	7	0.00715	1
SPV_0234 A268T		Cellobiose-specific PTS IIC component	4	1	0.175	0.0269
SPV_0234 A271T		Cellobiose-specific PTS IIC component	0	3	0.0811	1
SPV_0234 A2S		Cellobiose-specific PTS IIC component	79	42	3.94e-07	0.375
SPV_0234 A311V		Cellobiose-specific PTS IIC component	7	17	0.0304	0.766
SPV_0234 A319T		Cellobiose-specific PTS IIC component	5	3	0.471	0.0762
SPV_0234 A366T		Cellobiose-specific PTS IIC component	1	19	2.39e-05	1
SPV_0234 G273A		Cellobiose-specific PTS IIC component	7	35	1.48e-06	0.438
SPV_0234 I408M		Cellobiose-specific PTS IIC component	3	38	1.26e-09	0.0331
SPV_0234 I419V		Cellobiose-specific PTS IIC component	7	40	5.27e-08	0.187
SPV_0234 L191S		Cellobiose-specific PTS IIC component	102	62	1.94e-10	0.129
SPV_0234 L202M		Cellobiose-specific PTS IIC component	7	16	0.0471	0.766
SPV_0234 L227W		Cellobiose-specific PTS IIC component	5	21	0.000821	0.158
SPV_0234 LV404VI		Cellobiose-specific PTS IIC component	5	0	0.0237	0.0346
SPV_0234 V400I		Cellobiose-specific PTS IIC component	6	30	1.18e-05	0.528
SPV_0234 V407M		Cellobiose-specific PTS IIC component	0	7	0.00715	1
SPV_0234 V411L		Cellobiose-specific PTS IIC component	8	40	1.63e-07	0.378
SPV_0234 V411M		Cellobiose-specific PTS IIC component	67	15	3.08e-13	0.169
SPV_0234 VI407AM		Cellobiose-specific PTS IIC component	72	15	2.62e-15	0.00373
SPV_0235 A266V		Pyruvate formate-lyase	0	8	0.00395	1
SPV_0235 A83G		Pyruvate formate-lyase	5	15	0.0189	0.157
[truncated: 17,782 more rows]

## Sheet: C
Table S6 (C). Non-synonymous SNPs associated with multidrug resistance according to GWAS-2 (see Materials and Methods for selection criteria).
	a Mutations in blue are in genes known contributors to antibiotic resistance.
	a Mutations in green are in genes intersecting with our Mutseq screens and/or were introduced in D39V during the current study for testing their role in transformation efficiency.
	a In red are the genes intersecting with our Mutseq screens; these genes are also presented in Table 2.
	ains : insertion; del : deletion; dup : duplication; fs : frameshift; ter : termination(Stop); ext*?: stop lost (extension); * : stop gain; 1? : initiator codon variant
	bthe p-value of association, unadjusted for population structure.
	cthe p-value of association, adjusted for population structure.
SNPa	Gene	Product	MDR_strains_with_SNP	Sensitive_strains_with_SNP	filter-pvalueb	lrt-pvaluec
SPV_0006 R811H	mfd	Transcription-repair coupling factor	34	4	6.38e-07	4.34e-09
SPV_0038 L508F	polA	DNA polymerase I	43	5	1.64e-08	1.39e-12
SPV_0038 T514S	polA	DNA polymerase I	50	3	2.61e-11	2.38e-20
SPV_0040 NE176SD	yeiH	Putative membrane protein YeiH	98	4	3.35e-23	3.1e-27
SPV_0041 A229T	araT	N-acetyl-L%2CL-diaminopimelate aminotransferase	48	4	3.03e-10	9.02e-22
SPV_0043 A210G	plsX	Phosphate:acyl-ACP acyltransferase PlsX	47	2	3.54e-11	8.59e-22
SPV_0043 Q45P	plsX	Phosphate:acyl-ACP acyltransferase PlsX	47	3	1.42e-10	6.4e-21
SPV_0047 V39I		Hypothetical protein	48	5	1.06e-09	4.28e-08
SPV_0049 TV179IG	comA	Competence-stimulating peptide ABC transporter ATP-binding protein ComA	97	5	2.72e-22	2.04e-25
SPV_0049 V25I	comA	Competence-stimulating peptide ABC transporter ATP-binding protein ComA	96	4	1.19e-22	6.93e-27
SPV_0050 D360Y	comB	Competence-stimulating peptide ABC transporter permease protein ComB	134	9	2.06e-30	2.15e-23
SPV_0050 I311V	comB	Competence-stimulating peptide ABC transporter permease protein ComB	182	14	1.33e-42	6.75e-41
SPV_0051 A62V	purC	Phosphoribosylaminoimidazole-succinocarboxamide synthase	132	6	1.02e-31	1.02e-23
SPV_0052 A344V	purL	Phosphoribosylformylglycinamidine synthase%2C synthetase and glutamine amidotransferase subunits	48	4	3.03e-10	3.25e-17
SPV_0052 F198S	purL	Phosphoribosylformylglycinamidine synthase%2C synthetase and glutamine amidotransferase subunits	48	5	1.06e-09	3.38e-16
SPV_0052 P886S	purL	Phosphoribosylformylglycinamidine synthase%2C synthetase and glutamine amidotransferase subunits	48	5	1.06e-09	3.38e-16
SPV_0057 K451N	purH	Bifunctional inosine monophosphate cyclohydrolase/phosphoribosylaminoimidazolecarboxamide formyltransferase	35	4	3.74e-07	4.31e-09
SPV_0060 P217Q	purK	N5-carboxyaminoimidazole ribonucleotide synthase	34	4	6.38e-07	4.31e-09
SPV_0063 Q598K	strH	Beta-hexosaminidase StrH	37	4	1.27e-07	2.89e-09
SPV_0064 V77I	cpsR	Transcriptional regulator%2C GntR family	93	0	1.63e-24	2.4e-19
SPV_0070 A218V	agaS	Galactosamine-6-phosphate isomerase	37	5	4.1e-07	2.48e-09
SPV_0070 N99K	agaS	Galactosamine-6-phosphate isomerase	99	10	6.84e-20	6.38e-13
SPV_0071 S161I	galM	Aldose 1-epimerase	36	5	6.96e-07	1.75e-08
SPV_0087 G50fs		Hypothetical protein	48	4	3.03e-10	9.02e-22
SPV_0088 A22T		Multiple sugar ABC transporter%2C membrane-spanning permease protein	48	4	3.03e-10	9.02e-22
SPV_0088 G164S		Multiple sugar ABC transporter%2C membrane-spanning permease protein	46	2	6.23e-11	7.32e-22
SPV_0090 A35T		ABC transporter substrate-binding protein	36	5	6.96e-07	1.73e-08
SPV_0092 G103E		tRNA (5-methylaminomethyl-2-thiouridylate)-methyltransferase	46	1	1.45e-11	1.66e-17
SPV_0092 K85E		tRNA (5-methylaminomethyl-2-thiouridylate)-methyltransferase	65	6	2.59e-13	1.05e-07
SPV_0093 A274S	ptvC	Putative membrane protein	46	1	1.45e-11	1.66e-17
SPV_0093 DS72VC	ptvC	Putative membrane protein	46	1	1.45e-11	1.66e-17
SPV_0093 E65K	ptvC	Putative membrane protein	46	1	1.45e-11	1.66e-17
SPV_0093 P92S	ptvC	Putative membrane protein	137	24	4.53e-23	4.61e-32
SPV_0094 R155C	ptvB	Putative membrane-associated protein	45	0	5.46e-12	1.43e-18
SPV_0123 L58fs		Hypothetical protein	40	0	9.24e-11	3.81e-16
SPV_0126 G449D	pspA	Surface protein PspA precursor	43	3	1.33e-09	5.61e-17
SPV_0126 N457S	pspA	Surface protein PspA precursor	35	3	1.09e-07	3.75e-12
SPV_0126 V60_A66del	pspA	Surface protein PspA precursor	52	5	1.15e-10	4.76e-07
SPV_0130 D32G	rnjA	Ribonuclease J1 (endonuclease and 5' exonuclease)	83	10	1.05e-15	1.84e-07
SPV_0132 Y8C	cibB	Two-peptide bacteriocin peptide CibB	53	6	2.25e-10	2.97e-15
SPV_0134 A121V		tRNA threonylcarbamoyladenosine biosynthesis protein TsaB	99	10	6.84e-20	4.47e-33
SPV_0135 QQP9KHS	rimI	Ribosomal-protein-S18p-alanine acetyltransferase	101	8	1.42e-21	1.63e-35
SPV_0136 V81A	tsaD	N(6)-L-threonylcarbamoyladenine synthase TsaD	48	0	9.85e-13	8.7e-19
SPV_0138 G226E	epsF	Exopolysaccharide biosynthesis glycosyltransferase EpsF	126	6	6.3e-30	1.59e-27
SPV_0139 R107*		Family 2 glycosyltransferase	46	1	1.45e-11	1.08e-22
SPV_0140 N182S		ABC transporter ATP-binding protein	144	23	1.54e-25	1.28e-21
SPV_0143 I346fs	ugd	UDP-glucose 6-dehydrogenase	44	5	9.51e-09	8.58e-09
SPV_0143 T182I	ugd	UDP-glucose 6-dehydrogenase	83	6	6.35e-18	5.63e-28
SPV_0153 V260A	metN	Methionine ABC transporter ATP-binding protein	89	8	2.37e-18	1.95e-10
SPV_0158 A347D		Two-component system response regulator	82	5	2.95e-18	8.37e-19
SPV_0169 D337G	ribD	Bifunctional diaminohydroxyphosphoribosylaminopyrimidine deaminase/5-amino-6-(5-phosphoribosylamino)uracil reductase RibD	48	5	1.06e-09	1.17e-15
SPV_0169 G211R	ribD	Bifunctional diaminohydroxyphosphoribosylaminopyrimidine deaminase/5-amino-6-(5-phosphoribosylamino)uracil reductase RibD	50	0	3.13e-13	2.76e-19
SPV_0170 A148V	ruvA	Holliday junction DNA helicase RuvA	48	5	1.06e-09	1.17e-15
SPV_0171 A109E	tag	DNA-3-methyladenine glycosylase	50	0	3.13e-13	2.76e-19
SPV_0171 A139V	tag	DNA-3-methyladenine glycosylase	97	6	1.13e-21	3.73e-16
SPV_0171 HS63YG	tag	DNA-3-methyladenine glycosylase	71	0	1.35e-18	5.06e-20
SPV_0171 HS68QA	tag	DNA-3-methyladenine glycosylase	71	0	1.35e-18	1.36e-19
SPV_0171 M81L	tag	DNA-3-methyladenine glycosylase	50	0	3.13e-13	2.76e-19
SPV_0171 Q106R	tag	DNA-3-methyladenine glycosylase	75	0	1.19e-19	3.12e-20
SPV_0172 A220V		CAAX amino terminal protease family protein	48	5	1.06e-09	1.97e-15
SPV_0172 A35T		CAAX amino terminal protease family protein	48	5	1.06e-09	1.17e-15
SPV_0172 Q60*		CAAX amino terminal protease family protein	48	5	1.06e-09	1.17e-15
SPV_0172 V134I		CAAX amino terminal protease family protein	48	5	1.06e-09	1.17e-15
SPV_0173 G79S		Muramoyltetrapeptide carboxypeptidase	46	0	3.09e-12	3.47e-18
SPV_0173 KS254EP		Muramoyltetrapeptide carboxypeptidase	86	9	5.19e-17	1.68e-12
SPV_0173 S303N		Muramoyltetrapeptide carboxypeptidase	87	9	2.85e-17	1.56e-12
SPV_0173 T288I		Muramoyltetrapeptide carboxypeptidase	49	5	6.12e-10	3.21e-16
SPV_0174 Q44H		Integral membrane protein	51	5	2.02e-10	1.86e-16
SPV_0176 A330D	uvrA	Excinuclease ABC subunit A UvrA	72	5	1.18e-15	2.15e-19
SPV_0176 IN377VT	uvrA	Excinuclease ABC subunit A UvrA	52	6	3.92e-10	2.32e-17
SPV_0176 KV325TA	uvrA	Excinuclease ABC subunit A UvrA	71	5	2.13e-15	1.74e-18
SPV_0176 S165N	uvrA	Excinuclease ABC subunit A UvrA	52	6	3.92e-10	2.15e-16
SPV_0183 S382I	folC	Bifunctional dihydrofolate synthase/folylpolyglutamate synthase	47	6	6.03e-09	2.11e-14
SPV_0186 R365L		Competence-damage induced protein	48	5	1.06e-09	7.7e-16
SPV_0234 A328T		Cellobiose-specific PTS IIC component	42	5	2.81e-08	5.3e-12
SPV_0241 S265G	ruvB	Holliday junction DNA helicase RuvB	110	3	3.09e-27	6.21e-07
SPV_0241 V307M	ruvB	Holliday junction DNA helicase RuvB	52	2	2.05e-12	3.14e-07
SPV_0242 E16K		Hypothetical protein	62	2	6.22e-15	1.07e-07
SPV_0242 N2S		Hypothetical protein	52	2	2.05e-12	3.14e-07
SPV_0242 S321N		Hypothetical protein	52	2	2.05e-12	3.14e-07
SPV_0243 V66I	uppS	Undecaprenyl diphosphate synthase	46	2	6.23e-11	7.32e-22
SPV_0246 A416S	proS	Prolyl-tRNA synthetase	102	10	1.06e-20	7.5e-16
SPV_0246 M6I	proS	Prolyl-tRNA synthetase	48	4	3.03e-10	9.02e-22
SPV_0250 A1214V	spuA	Pullulanase SpuA	48	5	1.06e-09	8.43e-20
SPV_0251 K56R	rpsL	SSU ribosomal protein S12p (S23e)	51	0	1.76e-13	1.82e-18
SPV_0251 R99H	rpsL	SSU ribosomal protein S12p (S23e)	46	0	3.09e-12	1.3e-18
SPV_0253 A296E	fusA	Translation elongation factor G	53	0	5.55e-14	4.7e-19
SPV_0253 I215V	fusA	Translation elongation factor G	51	1	8.3e-13	8.93e-18
SPV_0253 S587A	fusA	Translation elongation factor G	52	1	4.67e-13	2.23e-17
SPV_0254 A219E	polC	DNA polymerase III	45	0	5.46e-12	1.43e-18
SPV_0254 AR80VL	polC	DNA polymerase III	46	1	1.45e-11	5.88e-17
SPV_0254 E1332D	polC	DNA polymerase III	48	0	9.85e-13	1.07e-18
SPV_0254 E816D	polC	DNA polymerase III	47	0	1.75e-12	1.18e-18
SPV_0254 G121D	polC	DNA polymerase III	43	0	1.7e-11	1.4e-17
SPV_0254 H176Y	polC	DNA polymerase III	45	0	5.46e-12	1.43e-18
SPV_0254 H948N	polC	DNA polymerase III	49	1	2.61e-12	1.61e-17
SPV_0254 L1388I	polC	DNA polymerase III	43	0	1.7e-11	1.4e-17
SPV_0254 N28D	polC	DNA polymerase III	53	1	2.62e-13	7.39e-18
SPV_0254 Q1383D	polC	DNA polymerase III	43	0	1.7e-11	1.4e-17
SPV_0254 S421L	polC	DNA polymerase III	45	0	5.46e-12	1.43e-18
SPV_0254 S64R	polC	DNA polymerase III	46	0	3.09e-12	1.3e-18
SPV_0254 T156A	polC	DNA polymerase III	45	0	5.46e-12	1.43e-18
SPV_0254 V675A	polC	DNA polymerase III	49	1	2.61e-12	4.41e-17
SPV_0254 V75I	polC	DNA polymerase III	46	0	3.09e-12	1.3e-18
SPV_0255 I33V	relB1	Antitoxin RelB1	37	0	4.98e-10	9.19e-15
SPV_0255 M4T	relB1	Antitoxin RelB1	38	0	2.84e-10	8.35e-15
SPV_0256 H40L	relE1	mRNA interferase RelE1	38	0	2.84e-10	8.35e-15
SPV_0256 K23N	relE1	mRNA interferase RelE1	37	0	4.98e-10	9.19e-15
SPV_0256 N32fs	relE1	mRNA interferase RelE1	37	0	4.98e-10	9.19e-15
SPV_0256 S48Q	relE1	mRNA interferase RelE1	38	0	2.84e-10	8.35e-15
SPV_0256 S76E	relE1	mRNA interferase RelE1	38	0	2.84e-10	8.35e-15
SPV_0256 T63I	relE1	mRNA interferase RelE1	38	0	2.84e-10	8.35e-15
SPV_0257 K13E		Hypothetical protein	39	0	1.62e-10	7.58e-15
SPV_0257 R25Q		Hypothetical protein	38	0	2.84e-10	8.35e-15
SPV_0258 A312M	pepS	Aminopeptidase PepS	37	0	4.98e-10	9.19e-15
SPV_0258 KVIFKD284TVTFKE	pepS	Aminopeptidase PepS	36	0	8.72e-10	2.58e-14
SPV_0258 N229D	pepS	Aminopeptidase PepS	37	0	4.98e-10	9.19e-15
SPV_0258 N389S	pepS	Aminopeptidase PepS	37	0	4.98e-10	9.19e-15
SPV_0258 N410D	pepS	Aminopeptidase PepS	40	0	9.24e-11	6.86e-15
SPV_0259 A64S		Membrane protein	36	0	8.72e-10	1.61e-13
SPV_0259 AM17TL		Membrane protein	40	0	9.24e-11	6.86e-15
SPV_0259 L40I		Membrane protein	40	0	9.24e-11	6.86e-15
SPV_0259 R24H		Membrane protein	37	0	4.98e-10	9.19e-15
SPV_0260 A24S	rsuA-1	Ribosomal small subunit pseudouridine synthase A	34	0	2.66e-09	1.95e-13
SPV_0260 AE172TK	rsuA-1	Ribosomal small subunit pseudouridine synthase A	37	0	4.98e-10	2.59e-14
SPV_0260 E151K	rsuA-1	Ribosomal small subunit pseudouridine synthase A	36	0	8.72e-10	2.58e-14
SPV_0260 E220Q	rsuA-1	Ribosomal small subunit pseudouridine synthase A	36	0	8.72e-10	2.58e-14
SPV_0260 I191V	rsuA-1	Ribosomal small subunit pseudouridine synthase A	40	0	9.24e-11	1.59e-14
SPV_0260 ILST167LVSV	rsuA-1	Ribosomal small subunit pseudouridine synthase A	35	0	1.52e-09	7.14e-14
SPV_0260 KI44ER	rsuA-1	Ribosomal small subunit pseudouridine synthase A	36	0	8.72e-10	6.49e-14
SPV_0260 L21M	rsuA-1	Ribosomal small subunit pseudouridine synthase A	37	0	4.98e-10	5.88e-14
SPV_0260 L90I	rsuA-1	Ribosomal small subunit pseudouridine synthase A	38	0	2.84e-10	2.13e-14
SPV_0260 Q117K	rsuA-1	Ribosomal small subunit pseudouridine synthase A	36	0	8.72e-10	6.49e-14
SPV_0260 V121A	rsuA-1	Ribosomal small subunit pseudouridine synthase A	38	0	2.84e-10	5.32e-14
SPV_0260 V146A	rsuA-1	Ribosomal small subunit pseudouridine synthase A	35	0	1.52e-09	7.14e-14
SPV_0265 E226G	adhA	Alcohol dehydrogenase	52	5	1.15e-10	3.55e-16
SPV_0266 D138N		Hydrolase%2C HAD superfamily	41	5	4.82e-08	1.73e-08
SPV_0266 D60N		Hydrolase%2C HAD superfamily	74	5	3.61e-16	5.38e-18
SPV_0266 I207V		Hydrolase%2C HAD superfamily	66	2	5.89e-16	4.23e-07
SPV_0266 K27E		Hydrolase%2C HAD superfamily	110	12	9.05e-22	1.43e-12
SPV_0266 Q96R		Hydrolase%2C HAD superfamily	98	9	3.49e-20	1.28e-14
SPV_0266 R55H		Hydrolase%2C HAD superfamily	44	5	9.51e-09	2.98e-09
SPV_0266 S253A		Hydrolase%2C HAD superfamily	58	1	1.44e-14	1.3e-07
SPV_0266 V39I		Hydrolase%2C HAD superfamily	42	4	8.37e-09	4.57e-10
SPV_0267 E250K		Guanine-hypoxanthine permease	73	4	1.64e-16	2.46e-11
SPV_0267 E98Q		Guanine-hypoxanthine permease	37	0	4.98e-10	9.19e-15
SPV_0267 G399A		Guanine-hypoxanthine permease	218	17	1.3e-53	5.05e-32
SPV_0267 I108L		Guanine-hypoxanthine permease	40	0	9.24e-11	8.9e-15
SPV_0267 I217L		Guanine-hypoxanthine permease	72	4	2.98e-16	3.27e-11
SPV_0267 I255V		Guanine-hypoxanthine permease	82	8	1.59e-16	1.17e-11
SPV_0267 L152F		Guanine-hypoxanthine permease	51	0	1.76e-13	3.1e-15
SPV_0267 M409I		Guanine-hypoxanthine permease	37	0	4.98e-10	9.19e-15
SPV_0267 Q173K		Guanine-hypoxanthine permease	37	0	4.98e-10	9.19e-15
SPV_0267 S188D		Guanine-hypoxanthine permease	38	0	2.84e-10	9.22e-15
SPV_0267 TV331SI		Guanine-hypoxanthine permease	173	14	1.39e-39	3.22e-31
SPV_0267 V269I		Guanine-hypoxanthine permease	142	12	5.4e-31	1.42e-22
SPV_0267 V449A		Guanine-hypoxanthine permease	199	16	2.92e-47	2.85e-29
SPV_0268 A114G		Membrane-bound protease%2C CAAX family	68	5	1.24e-14	1.44e-14
SPV_0268 I216V		Membrane-bound protease%2C CAAX family	223	24	4.44e-51	6.91e-37
SPV_0268 M227L		Membrane-bound protease%2C CAAX family	60	4	3.35e-13	5.4e-19
SPV_0268 M64F		Membrane-bound protease%2C CAAX family	58	7	4.63e-11	5.7e-16
SPV_0268 T191I		Membrane-bound protease%2C CAAX family	210	21	4.23e-48	4.46e-38
SPV_0268 V95I		Membrane-bound protease%2C CAAX family	71	6	8e-15	1.45e-13
SPV_0269 A179T	sulA	Dihydropteroate synthase	178	13	6.99e-42	1.29e-16
SPV_0269 A189E	sulA	Dihydropteroate synthase	156	5	6.91e-40	3.12e-21
SPV_0269 A287V	sulA	Dihydropteroate synthase	74	2	4.93e-18	1.99e-16
SPV_0269 E178D	sulA	Dihydropteroate synthase	52	6	3.92e-10	3.38e-16
SPV_0269 EAR127KAG	sulA	Dihydropteroate synthase	69	9	1.01e-12	8.01e-07
SPV_0269 N307D	sulA	Dihydropteroate synthase	74	0	2.19e-19	3.85e-15
SPV_0269 P202L	sulA	Dihydropteroate synthase	87	14	1.01e-14	2.75e-15
SPV_0269 PH122AR	sulA	Dihydropteroate synthase	42	5	2.81e-08	1.34e-11
SPV_0269 T170K	sulA	Dihydropteroate synthase	93	5	3.36e-21	3.36e-14
SPV_0270 A100G	sulB	Bifunctional dihydrofolate synthase/folylpolyglutamate synthase	46	0	3.09e-12	2.36e-14
SPV_0270 A244V	sulB	Bifunctional dihydrofolate synthase/folylpolyglutamate synthase	161	7	3.73e-40	3.66e-40
SPV_0270 D137E	sulB	Bifunctional dihydrofolate synthase/folylpolyglutamate synthase	54	5	3.77e-11	4.18e-17
SPV_0270 D277H	sulB	Bifunctional dihydrofolate synthase/folylpolyglutamate synthase	53	5	6.6e-11	4.94e-17
SPV_0270 D285H	sulB	Bifunctional dihydrofolate synthase/folylpolyglutamate synthase	41	0	5.26e-11	1.32e-15
SPV_0270 D392G	sulB	Bifunctional dihydrofolate synthase/folylpolyglutamate synthase	184	18	8.26e-41	1.05e-34
SPV_0270 E5Q	sulB	Bifunctional dihydrofolate synthase/folylpolyglutamate synthase	98	1	3.34e-25	8.16e-14
SPV_0270 F286L	sulB	Bifunctional dihydrofolate synthase/folylpolyglutamate synthase	155	13	2.13e-34	3.03e-35
SPV_0270 G116S	sulB	Bifunctional dihydrofolate synthase/folylpolyglutamate synthase	53	5	6.6e-11	4.94e-17
SPV_0270 G288A	sulB	Bifunctional dihydrofolate synthase/folylpolyglutamate synthase	93	12	3.08e-17	1.24e-12
SPV_0270 H335R	sulB	Bifunctional dihydrofolate synthase/folylpolyglutamate synthase	162	18	1.2e-33	6.96e-34
SPV_0270 I302V	sulB	Bifunctional dihydrofolate synthase/folylpolyglutamate synthase	99	16	8.56e-17	7.85e-12
SPV_0270 K380E	sulB	Bifunctional dihydrofolate synthase/folylpolyglutamate synthase	146	17	2.62e-29	7.2e-15
SPV_0270 K59N	sulB	Bifunctional dihydrofolate synthase/folylpolyglutamate synthase	174	26	5.27e-33	2.32e-12
SPV_0270 L355fs	sulB	Bifunctional dihydrofolate synthase/folylpolyglutamate synthase	86	10	1.78e-16	5.39e-15
SPV_0270 M358fs	sulB	Bifunctional dihydrofolate synthase/folylpolyglutamate synthase	86	12	1.91e-15	4.74e-14
SPV_0270 N12H	sulB	Bifunctional dihydrofolate synthase/folylpolyglutamate synthase	69	6	2.57e-14	9.16e-07
SPV_0270 P317S	sulB	Bifunctional dihydrofolate synthase/folylpolyglutamate synthase	37	0	4.98e-10	2.59e-14
SPV_0270 R228S	sulB	Bifunctional dihydrofolate synthase/folylpolyglutamate synthase	125	15	2.64e-24	4.93e-32
SPV_0270 S377N	sulB	Bifunctional dihydrofolate synthase/folylpolyglutamate synthase	128	12	7.61e-27	2.09e-10
SPV_0270 S389N	sulB	Bifunctional dihydrofolate synthase/folylpolyglutamate synthase	53	5	6.6e-11	4.94e-17
SPV_0270 S91P	sulB	Bifunctional dihydrofolate synthase/folylpolyglutamate synthase	215	24	4.22e-48	2.37e-27
SPV_0270 T223I	sulB	Bifunctional dihydrofolate synthase/folylpolyglutamate synthase	36	0	8.72e-10	2.58e-14
SPV_0270 V136I	sulB	Bifunctional dihydrofolate synthase/folylpolyglutamate synthase	35	0	1.52e-09	7.14e-14
SPV_0270 V26E	sulB	Bifunctional dihydrofolate synthase/folylpolyglutamate synthase	74	0	2.19e-19	3.85e-15
SPV_0270 V411I	sulB	Bifunctional dihydrofolate synthase/folylpolyglutamate synthase	47	1	8.18e-12	9.36e-23
SPV_0272 A159T	sulD	Bifunctional dihydroneopterin aldolase/2-amino-4-hydroxy-6-hydroxymethyldihydropteridine pyrophosphokinase	55	6	7.42e-11	2.87e-15
SPV_0272 D266N	sulD	Bifunctional dihydroneopterin aldolase/2-amino-4-hydroxy-6-hydroxymethyldihydropteridine pyrophosphokinase	55	6	7.42e-11	1.31e-16
SPV_0272 K270Q	sulD	Bifunctional dihydroneopterin aldolase/2-amino-4-hydroxy-6-hydroxymethyldihydropteridine pyrophosphokinase	52	6	3.92e-10	3.55e-16
SPV_0272 L198M	sulD	Bifunctional dihydroneopterin aldolase/2-amino-4-hydroxy-6-hydroxymethyldihydropteridine pyrophosphokinase	58	6	1.39e-11	7.63e-17
SPV_0272 M11I	sulD	Bifunctional dihydroneopterin aldolase/2-amino-4-hydroxy-6-hydroxymethyldihydropteridine pyrophosphokinase	96	10	4.33e-19	2.85e-30
SPV_0272 QD185PV	sulD	Bifunctional dihydroneopterin aldolase/2-amino-4-hydroxy-6-hydroxymethyldihydropteridine pyrophosphokinase	39	5	1.41e-07	3.1e-09
SPV_0272 S107P	sulD	Bifunctional dihydroneopterin aldolase/2-amino-4-hydroxy-6-hydroxymethyldihydropteridine pyrophosphokinase	56	10	3.73e-09	1.41e-13
SPV_0272 S35F	sulD	Bifunctional dihydroneopterin aldolase/2-amino-4-hydroxy-6-hydroxymethyldihydropteridine pyrophosphokinase	82	5	2.95e-18	1.81e-28
SPV_0272 S68T	sulD	Bifunctional dihydroneopterin aldolase/2-amino-4-hydroxy-6-hydroxymethyldihydropteridine pyrophosphokinase	54	9	3.81e-09	1.3e-13
SPV_0272 S86A	sulD	Bifunctional dihydroneopterin aldolase/2-amino-4-hydroxy-6-hydroxymethyldihydropteridine pyrophosphokinase	57	7	8.06e-11	2.61e-17
SPV_0272 T190S	sulD	Bifunctional dihydroneopterin aldolase/2-amino-4-hydroxy-6-hydroxymethyldihydropteridine pyrophosphokinase	34	4	6.38e-07	4.32e-09
SPV_0277 A13V	celA	6-phospho-beta-glucosidase	46	1	1.45e-11	1.08e-22
SPV_0277 D294V	celA	6-phospho-beta-glucosidase	46	1	1.45e-11	1.08e-22
SPV_0277 V159I	celA	6-phospho-beta-glucosidase	46	1	1.45e-11	1.08e-22
SPV_0278 S68L		Hypothetical protein	46	1	1.45e-11	1.08e-22
SPV_0280 HIQ498YVP	celR	Transcriptional antiterminator of lichenan operon%2C BglG family	44	5	9.51e-09	3.43e-09
SPV_0280 Q70*	celR	Transcriptional antiterminator of lichenan operon%2C BglG family	46	1	1.45e-11	1.08e-22
SPV_0284 F17V		Hypothetical protein	46	1	1.45e-11	1.08e-22
SPV_0284 T58A		Hypothetical protein	54	1	1.47e-13	8.95e-08
SPV_0285 E71K		Maltodextrin glucosidase	57	0	5.43e-15	9.8e-24
SPV_0285 I282V		Maltodextrin glucosidase	107	18	6.73e-18	1.1e-24
SPV_0285 I45N		Maltodextrin glucosidase	57	0	5.43e-15	9.8e-24
SPV_0285 M336I		Maltodextrin glucosidase	105	15	7.62e-19	3.9e-26
SPV_0294 D348N	ugl	Unsaturated chondroitin disaccharide hydrolase	51	0	1.76e-13	1.82e-17
SPV_0304 A94T	mraW	16S rRNA (cytosine(1402)-N(4))-methyltransferase MraW	53	1	2.62e-13	3.73e-15
SPV_0306 A734T	pbp2x	Penicillin-binding protein 2X	180	34	8.5e-31	3.77e-18
SPV_0306 D311N	pbp2x	Penicillin-binding protein 2X	129	13	1.47e-26	2.57e-07
SPV_0306 D616E	pbp2x	Penicillin-binding protein 2X	229	21	2.94e-55	5.13e-22
SPV_0306 D740N	pbp2x	Penicillin-binding protein 2X	185	37	6.87e-31	2.07e-19
SPV_0306 I462L	pbp2x	Penicillin-binding protein 2X	253	25	2.18e-62	7.51e-32
SPV_0306 MLAAA343TLASS	pbp2x	Penicillin-binding protein 2X	119	4	3.56e-29	5.63e-17
SPV_0306 N444S	pbp2x	Penicillin-binding protein 2X	213	5	5.34e-60	3.12e-31
SPV_0306 N605T	pbp2x	Penicillin-binding protein 2X	225	5	1.06e-64	8.26e-31
SPV_0306 T338A	pbp2x	Penicillin-binding protein 2X	148	16	1.79e-30	7e-11
SPV_0306 T745K	pbp2x	Penicillin-binding protein 2X	183	13	1.4e-43	8.55e-27
SPV_0307 G140S	mraY	Phospho-N-acetylmuramoyl-pentapeptide-transferase	40	0	9.24e-11	5.73e-14
SPV_0307 I9V	mraY	Phospho-N-acetylmuramoyl-pentapeptide-transferase	59	0	1.69e-15	2.68e-21
SPV_0307 L14I	mraY	Phospho-N-acetylmuramoyl-pentapeptide-transferase	59	0	1.69e-15	2.68e-21
SPV_0309 K143R	luxS	Bifunctional S-ribosylhomocysteine lyase/autoinducer-2 production protein LuxS	68	2	1.8e-16	2.51e-11
SPV_0310 G321S		ATP-dependent Zn protease	71	13	2.62e-11	2.55e-08
SPV_0311 R377H	dexB	Glucan 1%2C6-alpha-glucosidase	39	0	1.62e-10	8.23e-14
SPV_0315 A169S	cps2A	Exopolysaccharide biosynthesis transcriptional regulator Cps2A	48	5	1.06e-09	6.74e-08
SPV_0315 L54F	cps2A	Exopolysaccharide biosynthesis transcriptional regulator Cps2A	48	5	1.06e-09	6.74e-08
SPV_0315 L65S	cps2A	Exopolysaccharide biosynthesis transcriptional regulator Cps2A	48	5	1.06e-09	6.74e-08
SPV_0315 V51A	cps2A	Exopolysaccharide biosynthesis transcriptional regulator Cps2A	48	5	1.06e-09	6.74e-08
SPV_0315 V61I	cps2A	Exopolysaccharide biosynthesis transcriptional regulator Cps2A	48	9	8.89e-08	1.93e-08
SPV_0315 Y199H	cps2A	Exopolysaccharide biosynthesis transcriptional regulator Cps2A	47	5	1.84e-09	4.29e-08
SPV_0316 A142V	cps2B	Tyrosine-protein phosphatase Cps2B	47	6	6.03e-09	5.94e-08
SPV_0316 GKK92ENN	cps2B	Tyrosine-protein phosphatase Cps2B	47	6	6.03e-09	5.94e-08
SPV_0316 L203V	cps2B	Tyrosine-protein phosphatase Cps2B	47	6	6.03e-09	5.94e-08
SPV_0316 V162I	cps2B	Tyrosine-protein phosphatase Cps2B	47	6	6.03e-09	5.94e-08
SPV_0317 D213E	cps2C	Capsular biosynthesis protein Cps2C	47	6	6.03e-09	5.94e-08
SPV_0317 GD62EG	cps2C	Capsular biosynthesis protein Cps2C	47	6	6.03e-09	5.94e-08
SPV_0317 I217V	cps2C	Capsular biosynthesis protein Cps2C	47	6	6.03e-09	5.94e-08
SPV_0317 LF14VL	cps2C	Capsular biosynthesis protein Cps2C	47	6	6.03e-09	5.94e-08
SPV_0317 Q131E	cps2C	Capsular biosynthesis protein Cps2C	47	6	6.03e-09	5.94e-08
SPV_0317 T107A	cps2C	Capsular biosynthesis protein Cps2C	47	6	6.03e-09	5.94e-08
SPV_0317 T115A	cps2C	Capsular biosynthesis protein Cps2C	71	10	1.03e-12	1.72e-09
SPV_0317 VE147AG	cps2C	Capsular biosynthesis protein Cps2C	47	6	6.03e-09	5.94e-08
SPV_0318 D220N	cps2D	Tyrosine-protein kinase Cps2D	63	11	2.51e-10	2.39e-07
SPV_0318 D220S	cps2D	Tyrosine-protein kinase Cps2D	47	6	6.03e-09	5.94e-08
SPV_0318 F200C	cps2D	Tyrosine-protein kinase Cps2D	47	6	6.03e-09	5.94e-08
SPV_0318 K214E	cps2D	Tyrosine-protein kinase Cps2D	47	6	6.03e-09	5.94e-08
SPV_0318 L142V	cps2D	Tyrosine-protein kinase Cps2D	47	6	6.03e-09	5.94e-08
SPV_0318 L193I	cps2D	Tyrosine-protein kinase Cps2D	47	6	6.03e-09	5.94e-08
SPV_0318 L45P	cps2D	Tyrosine-protein kinase Cps2D	47	6	6.03e-09	5.94e-08
SPV_0318 N224K	cps2D	Tyrosine-protein kinase Cps2D	47	6	6.03e-09	5.94e-08
SPV_0318 R167Q	cps2D	Tyrosine-protein kinase Cps2D	47	6	6.03e-09	5.94e-08
SPV_0318 RK132SR	cps2D	Tyrosine-protein kinase Cps2D	47	6	6.03e-09	5.94e-08
SPV_0319 D343E	cps2E	Undecaprenyl-phosphate galactosephosphotransferase Cps2E	47	6	6.03e-09	5.94e-08
SPV_0319 G229D	cps2E	Undecaprenyl-phosphate galactosephosphotransferase Cps2E	47	6	6.03e-09	5.94e-08
SPV_0319 I219V	cps2E	Undecaprenyl-phosphate galactosephosphotransferase Cps2E	47	6	6.03e-09	5.94e-08
SPV_0319 L115R	cps2E	Undecaprenyl-phosphate galactosephosphotransferase Cps2E	47	6	6.03e-09	5.94e-08
SPV_0319 R234H	cps2E	Undecaprenyl-phosphate galactosephosphotransferase Cps2E	46	6	1.04e-08	5.94e-08
SPV_0319 R352C	cps2E	Undecaprenyl-phosphate galactosephosphotransferase Cps2E	66	13	3.82e-10	1.19e-07
SPV_0319 S231I	cps2E	Undecaprenyl-phosphate galactosephosphotransferase Cps2E	47	6	6.03e-09	5.94e-08
SPV_0319 T22A	cps2E	Undecaprenyl-phosphate galactosephosphotransferase Cps2E	47	6	6.03e-09	5.94e-08
SPV_0319 T5L	cps2E	Undecaprenyl-phosphate galactosephosphotransferase Cps2E	47	6	6.03e-09	5.94e-08
SPV_0319 V48A	cps2E	Undecaprenyl-phosphate galactosephosphotransferase Cps2E	46	6	1.04e-08	5.15e-08
SPV_0328 R263C	cps2L	Glucose-1-phosphate thymidylyltransferase Cps2L	47	5	1.84e-09	6.74e-08
SPV_0328 V200I	cps2L	Glucose-1-phosphate thymidylyltransferase Cps2L	37	7	3.41e-06	3.41e-08
SPV_0329 H182N	cps2M	dTDP-4-dehydrorhamnose 3%2C5-epimerase Cps2M	86	13	5.93e-15	5.3e-08
SPV_0330 G140D	cps2N	dTDP-glucose 4%2C6-dehydratase Cps2N	46	1	1.45e-11	1.08e-22
SPV_0331 K87R	cps2O	dTDP-4-dehydrorhamnose reductase Cps2O	42	3	2.31e-09	1.63e-16
SPV_0334 A651T	aliA	Oligopeptide ABC transporter%2C periplasmic oligopeptide-binding protein AliA	49	0	5.56e-13	1.96e-16
SPV_0334 T97I	aliA	Oligopeptide ABC transporter%2C periplasmic oligopeptide-binding protein AliA	76	9	1.86e-14	3.47e-12
SPV_0335 I1734S	eng	Endo-alpha-N-acetylgalactosaminidase Eng	50	6	1.18e-09	1.95e-14
SPV_0335 P110H	eng	Endo-alpha-N-acetylgalactosaminidase Eng	48	0	9.85e-13	5.54e-16
SPV_0335 P118L	eng	Endo-alpha-N-acetylgalactosaminidase Eng	48	0	9.85e-13	5.54e-16
SPV_0335 P1696S	eng	Endo-alpha-N-acetylgalactosaminidase Eng	77	9	1.04e-14	1.32e-17
SPV_0335 P1731A	eng	Endo-alpha-N-acetylgalactosaminidase Eng	49	6	2.03e-09	6.4e-14
SPV_0335 T1577A	eng	Endo-alpha-N-acetylgalactosaminidase Eng	77	5	6.02e-17	2.27e-21
SPV_0335 V1549I	eng	Endo-alpha-N-acetylgalactosaminidase Eng	74	5	3.61e-16	2.35e-21
SPV_0335 V1762A	eng	Endo-alpha-N-acetylgalactosaminidase Eng	53	9	6.49e-09	1.17e-14
SPV_0336 A347S	pbp1a	Multimodular transpeptidase-transglycosylase%2C penicillin-binding protein 1A	56	9	1.31e-09	1.25e-14
SPV_0336 A550P	pbp1a	Multimodular transpeptidase-transglycosylase%2C penicillin-binding protein 1A	75	1	5.82e-19	2.68e-17
SPV_0336 DKK473NKQ	pbp1a	Multimodular transpeptidase-transglycosylase%2C penicillin-binding protein 1A	69	1	2.17e-17	2.05e-15
SPV_0336 E285Q	pbp1a	Multimodular transpeptidase-transglycosylase%2C penicillin-binding protein 1A	146	2	8.84e-39	2.22e-28
SPV_0336 E512K	pbp1a	Multimodular transpeptidase-transglycosylase%2C penicillin-binding protein 1A	77	1	1.72e-19	8.91e-18
SPV_0336 I568V	pbp1a	Multimodular transpeptidase-transglycosylase%2C penicillin-binding protein 1A	72	1	3.58e-18	2.54e-16
SPV_0336 N546G	pbp1a	Multimodular transpeptidase-transglycosylase%2C penicillin-binding protein 1A	75	1	5.82e-19	2.68e-17
SPV_0336 T103S	pbp1a	Multimodular transpeptidase-transglycosylase%2C penicillin-binding protein 1A	120	2	7.94e-31	4.59e-29
SPV_0336 T371A	pbp1a	Multimodular transpeptidase-transglycosylase%2C penicillin-binding protein 1A	34	1	1.22e-08	4.2e-14
SPV_0336 TYY495IYH	pbp1a	Multimodular transpeptidase-transglycosylase%2C penicillin-binding protein 1A	67	6	8.18e-14	1.78e-07
SPV_0337 E165G	recU	RecU Holliday junction resolvase	200	2	2.61e-57	2.45e-34
SPV_0337 Q60R	recU	RecU Holliday junction resolvase	164	1	2.3e-45	1.04e-21
SPV_0337 T15P	recU	RecU Holliday junction resolvase	143	1	1.5e-38	7.78e-19
SPV_0337 V8L	recU	RecU Holliday junction resolvase	163	1	4.95e-45	2.04e-21
SPV_0337 V97A	recU	RecU Holliday junction resolvase	202	2	4.69e-58	1.33e-33
SPV_0339 A2T	gpsB	Cell division protein GpsB	144	1	7.28e-39	3.52e-19
SPV_0339 A44T	gpsB	Cell division protein GpsB	69	1	2.17e-17	1.34e-16
SPV_0339 N24S	gpsB	Cell division protein GpsB	148	2	2.04e-39	1.41e-26
SPV_0341 A212S	rlmL	23S rRNA (guanine(2445)-N(2))-methyltransferase	90	9	4.69e-18	8.36e-19
SPV_0341 A45T	rlmL	23S rRNA (guanine(2445)-N(2))-methyltransferase	71	1	6.53e-18	4.52e-17
SPV_0343 G247D	gnd	6-phosphogluconate dehydrogenase%2C decarboxylating	137	18	4.08e-26	3.29e-13
SPV_0344 E89D	ritR	Orphan response regulator RitR	41	2	1.04e-09	2.49e-17
SPV_0345 V337A	cbpF	Choline-binding protein CbpF	52	0	9.89e-14	8.29e-14
SPV_0350 P193S	vraT	Cell wall-active antibiotics response protein VraT	41	2	1.04e-09	2.49e-17
SPV_0351 A113T	vraS	Two-component system sensor histidine kinase VraS	63	0	1.6e-16	1.25e-18
SPV_0363 Q373R	mtlD	Mannitol-1-phosphate 5-dehydrogenase	45	0	5.46e-12	1.43e-18
SPV_0366 A447S	yrrC	RecD-like DNA helicase YrrC	45	0	5.46e-12	1.43e-18
SPV_0366 D769N	yrrC	RecD-like DNA helicase YrrC	138	5	3.3e-34	1.69e-24
SPV_0366 RQD311SHH	yrrC	RecD-like DNA helicase YrrC	93	4	7.92e-22	1.01e-27
SPV_0366 T719I	yrrC	RecD-like DNA helicase YrrC	89	4	9.65e-21	3.35e-25
SPV_0366 Y717H	yrrC	RecD-like DNA helicase YrrC	184	6	1.25e-48	2.44e-26
SPV_0371 G81R	mutS2	Recombination inhibitory protein MutS2	45	1	2.55e-11	1.65e-17
SPV_0372 D439N	glyP	Sodium/glycine symporter GlyP	50	1	1.47e-12	2.65e-17
SPV_0372 H344Y	glyP	Sodium/glycine symporter GlyP	34	4	6.38e-07	5.76e-09
SPV_0374 A290D	shetA	Exfoliative toxin A	46	0	3.09e-12	1.12e-18
SPV_0375 A15T	serS	Seryl-tRNA synthetase	47	0	1.75e-12	1.04e-18
SPV_0377 A99T	lysC	Aspartokinase	41	5	4.82e-08	2e-09
SPV_0377 N172T	lysC	Aspartokinase	49	0	5.56e-13	8.6e-19
SPV_0377 T102A	lysC	Aspartokinase	46	0	3.09e-12	1.12e-18
SPV_0377 V33I	lysC	Aspartokinase	48	0	9.85e-13	9.25e-19
SPV_0383 D221N	fabD	Malonyl CoA-acyl carrier protein transacylase FabD	41	8	1.2e-06	7.95e-11
SPV_0385 A374V	fabF	3-oxoacyl-(acyl-carrier-protein) synthase FabF	42	8	7.18e-07	2.71e-11
SPV_0387 D29N	fabZ	3-hydroxyacyl-(acyl-carrier-protein) dehydratase FabZ	42	8	7.18e-07	2.71e-11
SPV_0389 A196V	accD	Acetyl-coenzyme A carboxyl transferase beta chain	94	16	1.58e-15	4.2e-12
SPV_0396 D327N	gatB	Bifunctional aspartyl-tRNA(Asp) amidotransferase subunit B/glutamyl-tRNA(Glu) amidotransferase subunit B	48	0	9.85e-13	1.39e-18
SPV_0396 K455R	gatB	Bifunctional aspartyl-tRNA(Asp) amidotransferase subunit B/glutamyl-tRNA(Glu) amidotransferase subunit B	48	0	9.85e-13	1.39e-18
SPV_0397 H135Y	gatA	Bifunctional aspartyl-tRNA(Asp) amidotransferase subunit A/glutamyl-tRNA(Glu) amidotransferase subunit A	45	6	1.77e-08	1.03e-08
SPV_0397 P213S	gatA	Bifunctional aspartyl-tRNA(Asp) amidotransferase subunit A/glutamyl-tRNA(Glu) amidotransferase subunit A	45	5	5.51e-09	2.65e-08
SPV_0399 E276D	prfC	Peptide chain release factor 3	48	5	1.06e-09	5.56e-08
SPV_0400 P126S		Putative CDP-glycerol:glycerophosphate glycerophosphotransferase	46	4	9.21e-10	4.07e-15
SPV_0400 V143I		Putative CDP-glycerol:glycerophosphate glycerophosphotransferase	48	5	1.06e-09	1.17e-13
SPV_0414 E413A		Hypothetical protein	93	8	2.06e-19	1.05e-13
SPV_0414 NQ416KE		Hypothetical protein	91	8	7.02e-19	4.57e-13
SPV_0424 A221G		Cellobiose-specific PTS IIC component	48	4	3.03e-10	9.02e-22
SPV_0433 Ter71Ter		Hypothetical protein	82	5	2.95e-18	5.48e-08
SPV_0438 L177F		Membrane-associated phospholipid phosphatase	49	6	2.03e-09	6.29e-15
SPV_0438 T95I		Membrane-associated phospholipid phosphatase	34	4	6.38e-07	4.17e-09
SPV_0442 A272V	pyrG	CTP synthase	33	3	3.23e-07	3.7e-09
SPV_0442 I425V	pyrG	CTP synthase	34	3	1.88e-07	1.41e-09
SPV_0442 V330I	pyrG	CTP synthase	33	3	3.23e-07	3.7e-09
SPV_0444 P523S	endoD	Endo-beta-N-acetylglucosaminidase EndoD	48	4	3.03e-10	1.32e-16
SPV_0444 T1205I	endoD	Endo-beta-N-acetylglucosaminidase EndoD	45	4	1.6e-09	1.32e-14
SPV_0455 K167N	hsdR	Type I restriction-modification system restriction subunit R	48	6	3.5e-09	1.7e-15
SPV_0455 M235I	hsdR	Type I restriction-modification system restriction subunit R	45	6	1.77e-08	2.8e-13
SPV_0456 F17C		Hypothetical protein	52	5	1.15e-10	5.73e-17
SPV_0458 I304T	hrcA	Heat-inducible transcription repressor HrcA	48	5	1.06e-09	4.28e-08
SPV_0461 D351G	dnaJ	Chaperone protein DnaJ	48	5	1.06e-09	4.28e-08
SPV_0468 L195F	blpR	Two-component system response regulator BlpR	50	6	1.18e-09	6.12e-08
SPV_0482 P831S	infB	Translation initiation factor 2	40	0	9.24e-11	3.79e-16
SPV_0492 G79V		Acetyltransferase	49	9	5.29e-08	4.96e-13
SPV_0494 D162N	valS	Valyl-tRNA synthetase	100	7	6.83e-22	2.53e-17
SPV_0494 F268L	valS	Valyl-tRNA synthetase	50	5	3.51e-10	4.69e-18
SPV_0494 L582F	valS	Valyl-tRNA synthetase	40	0	9.24e-11	3.79e-16
SPV_0495 M102L		Hypothetical protein	47	4	5.29e-10	1.05e-16
SPV_0502 G258R	bglF	Beta-glucoside-specific PTS IIBCA components	37	0	4.98e-10	6.52e-14
SPV_0503 K103E	bglA-2	6-phospho-beta-glucosidase	35	1	7.01e-09	5.55e-14
SPV_0503 N17S	bglA-2	6-phospho-beta-glucosidase	35	1	7.01e-09	5.55e-14
SPV_0506 G94E	pheT	Phenylalanyl-tRNA synthetase beta chain	46	2	6.23e-11	7.32e-22
SPV_0506 R567H	pheT	Phenylalanyl-tRNA synthetase beta chain	43	0	1.7e-11	2.28e-16
SPV_0507 D323N		Putative integral membrane protein	44	0	9.63e-12	2.12e-16
SPV_0510 E382K	metE	5-methyltetrahydropteroyltriglutamate--homocysteine methyltransferase	48	4	3.03e-10	2.68e-17
SPV_0510 L150I	metE	5-methyltetrahydropteroyltriglutamate--homocysteine methyltransferase	48	6	3.5e-09	6.74e-08
SPV_0510 L496F	metE	5-methyltetrahydropteroyltriglutamate--homocysteine methyltransferase	48	4	3.03e-10	9.02e-22
SPV_0511 D161N	metF	5%2C10-methylenetetrahydrofolate reductase	50	4	9.89e-11	5.6e-18
SPV_0511 D30Y	metF	5%2C10-methylenetetrahydrofolate reductase	86	7	3.94e-18	1.61e-10
SPV_0512 G321S	pnp	Polyribonucleotide nucleotidyltransferase	46	3	2.48e-10	1.37e-20
SPV_0512 I184V	pnp	Polyribonucleotide nucleotidyltransferase	45	6	1.77e-08	2.84e-08
SPV_0512 V539I	pnp	Polyribonucleotide nucleotidyltransferase	37	1	2.3e-09	1.31e-14
SPV_0515 Y53F	cysS	Cysteinyl-tRNA synthetase	37	1	2.3e-09	1.31e-14
SPV_0517 S32F		Leucine rich protein	46	1	1.45e-11	1.08e-22
SPV_0525 G120A	vncS	Two-component system sensor histidine kinase VncS	95	11	2.77e-18	4.8e-15
SPV_0525 R429S	vncS	Two-component system sensor histidine kinase VncS	38	2	5.51e-09	2.58e-12
SPV_0527 T187I		Oxidoreductase	36	5	6.96e-07	1.83e-10
SPV_0528 A117V	glnP2b	Glutamine ABC transporter permease GlnP2b	35	4	3.74e-07	5.51e-11
SPV_0528 A211V	glnP2b	Glutamine ABC transporter permease GlnP2b	35	1	7.01e-09	5.28e-14
SPV_0529 A193G	glnP2a	Glutamine ABC transporter permease GlnP2a	61	5	7.1e-13	4.47e-14
SPV_0529 I92F	glnP2a	Glutamine ABC transporter permease GlnP2a	34	4	6.38e-07	1.46e-10
SPV_0529 S31F	glnP2a	Glutamine ABC transporter permease GlnP2a	75	1	5.82e-19	2.62e-14
SPV_0558 K1373E	prtA	Serine protease PrtA precursor	50	1	1.47e-12	6.73e-23
SPV_0561 A163V		Galactose-specific PTS IIC component	46	3	2.48e-10	1.37e-20
SPV_0562 AKL1894GKV	bgaA	Beta-galactosidase BgaA	104	7	5.39e-23	3.43e-42
SPV_0562 AV1967DI	bgaA	Beta-galactosidase BgaA	99	4	1.77e-23	4.28e-47
SPV_0562 F1217L	bgaA	Beta-galactosidase BgaA	51	0	1.76e-13	1.11e-18
SPV_0562 H1897Q	bgaA	Beta-galactosidase BgaA	104	7	5.39e-23	3.43e-42
SPV_0562 N1730S	bgaA	Beta-galactosidase BgaA	52	5	1.15e-10	1.01e-19
SPV_0562 Q1203H	bgaA	Beta-galactosidase BgaA	46	1	1.45e-11	1.08e-22
SPV_0562 S2084_A2085insDKTVA	bgaA	Beta-galactosidase BgaA	49	0	5.56e-13	1.11e-17
SPV_0562 S2202G	bgaA	Beta-galactosidase BgaA	51	0	1.76e-13	1.14e-18
SPV_0562 V1806I	bgaA	Beta-galactosidase BgaA	99	4	1.77e-23	4.94e-48
SPV_0562 V338A	bgaA	Beta-galactosidase BgaA	49	4	1.73e-10	5.39e-22
SPV_0564 A52T		Hypothetical protein	51	0	1.76e-13	1.14e-18
SPV_0569 A497V	nha2	Na+/H+ antiporter	47	5	1.84e-09	6.73e-08
SPV_0569 E411K	nha2	Na+/H+ antiporter	48	5	1.06e-09	1.54e-19
SPV_0569 R587S	nha2	Na+/H+ antiporter	47	5	1.84e-09	6.73e-08
SPV_0570 F144I	yihY	Inner membrane protein YihY	46	5	3.19e-09	4.28e-08
SPV_0571 G111E	ccdA-1	Cytochrome c-type biogenesis protein CcdA-1	47	5	1.84e-09	6.74e-08
SPV_0577 E307del	zmpB	Zinc metalloprotease ZmpB precursor	47	5	1.84e-09	4.29e-08
SPV_0577 P203_A207del	zmpB	Zinc metalloprotease ZmpB precursor	49	7	6.36e-09	3.72e-08
SPV_0577 P214S	zmpB	Zinc metalloprotease ZmpB precursor	51	5	2.02e-10	1.76e-06
SPV_0578 P91S	pabB	Bifunctional para-aminobenzoate synthase%2C aminase component/aminodeoxychorismate lyase	36	5	6.96e-07	6.75e-08
SPV_0581 T176I	thyA	Thymidylate synthase	49	7	6.36e-09	4.91e-09
SPV_0584 L130F	hflX	GTP-binding protein HflX	43	5	1.64e-08	1.55e-08
SPV_0595 G58*		Hypothetical protein	46	2	6.23e-11	7.33e-22
SPV_0595 P91S		Hypothetical protein	97	18	2.33e-15	2.04e-12
SPV_0597 L43F		ABC transporter ATP-binding protein	98	18	1.31e-15	1.51e-13
SPV_0599 T96I	murG	UDP-N-acetylglucosamine--N-acetylmuramyl-(pentapeptide) pyrophosphoryl-undecaprenol N-acetylglucosamine transferase	43	0	1.7e-11	1.4e-17
SPV_0614 N113S		ABC transporter ATP-binding protein	42	1	1.39e-10	3.04e-17
SPV_0614 Ter216Ter		ABC transporter ATP-binding protein	50	5	3.51e-10	1.67e-11
SPV_0618 G178D	glnP3a	Glutamine ABC transporter permease GlnP3a	41	1	2.44e-10	9.1e-17
SPV_0618 IR212TC	glnP3a	Glutamine ABC transporter permease GlnP3a	48	3	8.07e-11	6.16e-23
SPV_0618 R78L	glnP3a	Glutamine ABC transporter permease GlnP3a	48	3	8.07e-11	6.16e-23
SPV_0621 A158D	lctO	L-Lactate 2-monooxygenase	52	5	1.15e-10	4.19e-14
SPV_0622 D109N		Thiaminase II	48	3	8.07e-11	6.16e-23
SPV_0624 K32R	thiE-1	Thiamin-phosphate pyrophosphorylase	51	0	1.76e-13	8.49e-21
SPV_0626 EA123KD	ykoD	ATPase component YkoD	51	1	8.3e-13	7.64e-17
SPV_0626 I96V	ykoD	ATPase component YkoD	52	1	4.67e-13	2.51e-17
SPV_0626 K74T	ykoD	ATPase component YkoD	52	1	4.67e-13	6.53e-17
SPV_0626 L99M	ykoD	ATPase component YkoD	52	1	4.67e-13	2.51e-17
SPV_0626 P129L	ykoD	ATPase component YkoD	51	1	8.3e-13	6.52e-17
SPV_0626 S361N	ykoD	ATPase component YkoD	48	4	3.03e-10	3.25e-17
SPV_0627 L43F	ykoC	transmembrane component YkoC	50	0	3.13e-13	2.25e-18
SPV_0628 A50V	tenA	Thiaminase II TenA	50	0	3.13e-13	2.25e-18
SPV_0631 G176D	thiE-2	Thiamin-phosphate pyrophosphorylase	50	0	3.13e-13	2.25e-18
SPV_0642 A409I		Sodium-dependent transporter	146	4	2.23e-37	4.3e-29
SPV_0642 G207E		Sodium-dependent transporter	48	4	3.03e-10	9.02e-22
SPV_0642 G383E		Sodium-dependent transporter	48	4	3.03e-10	9.02e-22
SPV_0642 I222V		Sodium-dependent transporter	84	10	5.82e-16	7.8e-14
SPV_0642 L231P		Sodium-dependent transporter	87	0	7.22e-23	1.85e-22
SPV_0642 L256P		Sodium-dependent transporter	137	4	1.42e-34	1.28e-36
SPV_0642 N317delinsRLD		Sodium-dependent transporter	93	4	7.92e-22	1.6e-26
SPV_0642 Q319_S320del		Sodium-dependent transporter	94	4	4.22e-22	1.97e-27
SPV_0642 S67A		Sodium-dependent transporter	93	0	1.63e-24	7.04e-23
SPV_0642 V418A		Sodium-dependent transporter	146	4	2.23e-37	4.3e-29
SPV_0645 D213E		NAD(FAD)-utilizing dehydrogenase	48	4	3.03e-10	9.02e-22
SPV_0645 F245L		NAD(FAD)-utilizing dehydrogenase	46	0	3.09e-12	1.42e-18
SPV_0649 T29I	upp	Uracil phosphoribosyltransferase	48	4	3.03e-10	9.02e-22
SPV_0660 A141T	ftsX	Cell division protein FtsX	48	9	8.89e-08	2.6e-13
SPV_0662 G225E		Exodeoxyribonuclease III	50	3	2.61e-11	4.03e-07
SPV_0665 A156T	pyrDa	Dihydroorotate dehydrogenase (fumarate)	49	8	1.88e-08	1.11e-14
SPV_0669 A9T	rlmN	Bifunctional 23S rRNA (adenine(2503)-C(2))-methyltransferase/tRNA (adenine(37)-C(2))-methyltransferase	55	8	7.56e-10	2.61e-17
SPV_0669 I230T	rlmN	Bifunctional 23S rRNA (adenine(2503)-C(2))-methyltransferase/tRNA (adenine(37)-C(2))-methyltransferase	45	0	5.46e-12	4.47e-18
SPV_0683 M1?		Hypothetical protein	44	0	9.63e-12	4.52e-18
SPV_0689 D195E	metG	Methionyl-tRNA synthetase	56	11	1.02e-08	1.22e-16
SPV_0689 T411A	metG	Methionyl-tRNA synthetase	51	9	1.86e-08	2.77e-14
SPV_0689 V443I	metG	Methionyl-tRNA synthetase	51	9	1.86e-08	2.77e-14
SPV_0692 V217I		Hypothetical protein	49	8	1.88e-08	1.96e-14
SPV_0693 A124V		Putative oxidoreductase	48	8	3.19e-08	1.98e-14
SPV_0693 D112N		Putative oxidoreductase	45	0	5.46e-12	1.43e-18
SPV_0695 P38S	fabG2	3-Ketoacyl-ACP reductase	102	12	1.32e-19	9.06e-15
SPV_0696 H31Y		MutT/Nudix family protein	58	7	4.63e-11	9.65e-14
SPV_0698 G62D		PEP-utilizing enzyme family protein	150	18	5.94e-30	1.16e-08
SPV_0698 P124S		PEP-utilizing enzyme family protein	45	0	5.46e-12	1.43e-18
SPV_0698 V81A		PEP-utilizing enzyme family protein	150	18	5.94e-30	1.16e-08
SPV_0699 A34G		Hypothetical protein	48	5	1.06e-09	2.85e-16
SPV_0699 D120N		Hypothetical protein	45	0	5.46e-12	1.43e-18
SPV_0699 L16S		Hypothetical protein	164	31	2e-27	1.3e-16
SPV_0700 P498S	pepN	Lysyl aminopeptidase PepN	44	3	7.6e-10	1.26e-18
SPV_0701 V7I	ciaR	Two-component system response regulator CiaR	45	0	5.46e-12	1.43e-18
SPV_0708 F63S		Hydrolase%2C haloacid dehalogenase-like family	46	3	2.48e-10	1.37e-20
SPV_0720 A134V	glnQ4	Glutamine ABC transporter ATP-binding protein GlnQ4	55	1	8.26e-14	3.27e-07
SPV_0722 A77S	nnrD	ADP-dependent (S)-NAD(P)H-hydrate dehydratase	51	5	2.02e-10	9.04e-16
SPV_0731 T50I	flaR	FlaR-related DNA topology modulation protein	46	0	3.09e-12	1.42e-18
SPV_0734 F57I		Hypothetical protein	49	5	6.12e-10	2.08e-16
SPV_0734 I22T		Hypothetical protein	49	5	6.12e-10	2.08e-16
SPV_0736 Q334H	pdp	Pyrimidine-nucleoside phosphorylase	46	0	3.09e-12	1.42e-18
SPV_0738 T116M	cdd-1	Cytidine deaminase	46	0	3.09e-12	1.42e-18
SPV_0741 D162E		Putative deoxyribose-specific ABC transporter permease protein	50	5	3.51e-10	2.87e-17
SPV_0748 A356S	parC	Topoisomerase IV subunit A	50	5	3.51e-10	2.87e-17
SPV_0748 V328I	parC	Topoisomerase IV subunit A	50	5	3.51e-10	2.87e-17
SPV_0763 N236D	sufD	Iron-sulfur cluster assembly protein SufD	48	6	3.5e-09	1.84e-15
SPV_0767 D370N	pbp3	D-alanyl-D-alanine carboxypeptidase%2C penicillin-binding protein 3	53	6	2.25e-10	3.43e-17
SPV_0771 V116I	fruR	Transcriptional repressor of the fructose operon%2C DeoR family	39	6	4.3e-07	8.18e-11
SPV_0772 A125V	fruB	1-phosphofructokinase	49	4	1.73e-10	6.47e-07
SPV_0782 A128V		Type I restriction-modification system DNA-methyltransferase subunit M	49	2	1.14e-11	8.25e-20
SPV_0782 E353D		Type I restriction-modification system DNA-methyltransferase subunit M	46	3	2.48e-10	1.37e-20
SPV_0783 V9I		Type I restriction-modification system specificity subunit S	91	8	7.02e-19	6.21e-17
SPV_0784 G631D		Type I restriction-modification system restriction subunit R	40	3	7e-09	1.68e-15
SPV_0785 G13S		Hypothetical protein	97	9	6.48e-20	1.24e-16
SPV_0786 D136N	RR2	Rinine pathway regulatory protein RR2	38	0	2.84e-10	3.2e-15
SPV_0787 D74N	pepX	Xaa-Pro dipeptidyl-peptidase	50	9	3.14e-08	6.74e-16
SPV_0787 G228V	pepX	Xaa-Pro dipeptidyl-peptidase	70	14	1.22e-10	2.18e-11
SPV_0787 N163S	pepX	Xaa-Pro dipeptidyl-peptidase	53	9	6.49e-09	4.29e-16
SPV_0787 S185P	pepX	Xaa-Pro dipeptidyl-peptidase	54	9	3.81e-09	8.99e-17
SPV_0787 V16I	pepX	Xaa-Pro dipeptidyl-peptidase	51	9	1.86e-08	2.89e-16
SPV_0788 E101V	dnaE	DNA polymerase III alpha subunit	35	0	1.52e-09	7.08e-14
SPV_0788 L153F	dnaE	DNA polymerase III alpha subunit	41	2	1.04e-09	1.75e-14
SPV_0788 T67I	dnaE	DNA polymerase III alpha subunit	35	0	1.52e-09	7.08e-14
SPV_0790 D142E	pyk	Pyruvate kinase	42	5	2.81e-08	5.08e-12
SPV_0790 G111S	pyk	Pyruvate kinase	87	2	1.69e-21	1.3e-22
SPV_0790 V243I	pyk	Pyruvate kinase	44	1	4.49e-11	9.07e-21
SPV_0795 R43Q		Hypothetical protein	85	3	2.65e-20	4.68e-21
SPV_0795 S61L		Hypothetical protein	85	3	2.65e-20	4.68e-21
SPV_0798 I68M		Putative permease	42	5	2.81e-08	1.37e-11
SPV_0804 A183T		ABC transporter ATP-binding protein	45	8	1.53e-07	3.16e-10
SPV_0804 M236L		ABC transporter ATP-binding protein	45	9	4.14e-07	1.81e-09
SPV_0804 S62T		ABC transporter ATP-binding protein	50	8	1.11e-08	1.11e-09
SPV_0805 AV361GI		ABC transporter permease protein	196	16	3.4e-46	2.87e-38
SPV_0805 KI348SV		ABC transporter permease protein	144	10	7.97e-33	7.32e-21
SPV_0805 TY358SN		ABC transporter permease protein	196	16	3.4e-46	2.87e-38
SPV_0806 A8T		Hypothetical protein	47	5	1.84e-09	2.1e-15
SPV_0806 G33R		Hypothetical protein	52	6	3.92e-10	9.73e-15
SPV_0806 S50L		Hypothetical protein	53	6	2.25e-10	1.59e-15
SPV_0806 T85A		Hypothetical protein	53	6	2.25e-10	1.59e-15
SPV_0809 E415A	cad	Rinine decarboxylase	99	9	1.88e-20	3.25e-20
SPV_0813 A176V	nspC	Carboxynorspermidine decarboxylase	47	5	1.84e-09	2.16e-20
SPV_0814 A269V	aguA	Agmatine deiminase	48	5	1.06e-09	6.91e-16
SPV_0814 L325I	aguA	Agmatine deiminase	93	5	3.36e-21	6.35e-16
SPV_0821 W450L	cbpE	Teichoic acid phosphorylcholine esterase%2C choline-binding protein CbpE	47	5	1.84e-09	4.76e-08
SPV_0822 R195C	proB	Glutamate 5-kinase	48	1	4.63e-12	2.28e-18
SPV_0839 Q152K		Acetyltransferase	34	3	1.88e-07	1.43e-09
SPV_0839 Q97P		Acetyltransferase	57	6	2.43e-11	7.99e-08
SPV_0843 N61K	comEA	Late competence DNA receptor ComEA	84	7	1.32e-17	1.12e-10
SPV_0844 H220Y	comEC	Late competence DNA transporter ComEC	107	21	1.61e-16	7.66e-10
SPV_0844 H676Q	comEC	Late competence DNA transporter ComEC	47	4	5.29e-10	1.49e-20
SPV_0844 L737V	comEC	Late competence DNA transporter ComEC	62	5	4e-13	2.21e-23
SPV_0846 S133P		Hypothetical protein	84	7	1.32e-17	1.18e-10
SPV_0851 Q168H	pyrK	Dihydroorotate dehydrogenase (NAD(+))%2C electron transfer subunit	47	5	1.84e-09	3.09e-08
SPV_0853 A23T	lytB	Endo-beta-N-acetylglucosaminidase LytB	34	1	1.22e-08	1.37e-13
SPV_0854 S160L	pavA	Fibronectin/fibrinogen-binding protein	43	0	1.7e-11	1.4e-17
SPV_0859 L50I	coaE	Dephospho-CoA kinase	34	4	6.38e-07	4.34e-09
SPV_0865 S49F	coiA	Competence protein CoiA	50	5	3.51e-10	1.67e-11
SPV_0866 A172S	pepF1	Oligoendopeptidase F	50	6	1.18e-09	1.22e-08
SPV_0866 A41V	pepF1	Oligoendopeptidase F	50	4	9.89e-11	1.67e-11
SPV_0874 AE64TG	glmU	Bifunctional N-acetylglucosamine-1-phosphate uridyltransferase/glucosamine-1-phosphate N-acetyltransferase	99	5	7.65e-23	2.4e-11
SPV_0885 P28S	ccdA-2	Cytochrome c-type biogenesis protein CcdA-2	56	6	4.25e-11	7.1e-15
SPV_0886 E22Q		Thiol:disulfide oxidoreductase	53	5	6.6e-11	1.65e-06
SPV_0886 VPD49ASN		Thiol:disulfide oxidoreductase	48	4	3.03e-10	9.02e-22
SPV_0895 A146V	hemH	Ferrochelatase%2C protoheme ferro-lyase	45	5	5.51e-09	1.92e-08
SPV_0895 F162C	hemH	Ferrochelatase%2C protoheme ferro-lyase	46	5	3.19e-09	3.32e-08
SPV_0900 P28S	asd	Aspartate-semialdehyde dehydrogenase	47	5	1.84e-09	4.16e-08
SPV_0915 H35Q	piaA	Iron compound ABC uptake transporter substrate-binding protein PiaA	49	5	6.12e-10	5.55e-08
SPV_0915 P37L	piaA	Iron compound ABC uptake transporter substrate-binding protein PiaA	51	4	5.64e-11	1.68e-11
SPV_0916 A132V	piaB	Iron compound ABC uptake transporter permease protein PiaB	49	5	6.12e-10	5.55e-08
SPV_0917 A110T	piaC	Iron compound ABC uptake transporter permease protein PiaC	47	5	1.84e-09	1.19e-15
SPV_0918 N8S	piaD	Iron compound ABC uptake transporter ATP-binding protein PiaD	49	5	6.12e-10	5.55e-08
SPV_0925 Y162H		Putative hydrolase	48	5	1.06e-09	1.17e-15
SPV_0927 P120S	nplT	Neopullulanase	48	5	1.06e-09	4.07e-08
SPV_0927 Q93*	nplT	Neopullulanase	48	5	1.06e-09	4.07e-08
SPV_0934 L7S		Tn5252 family protein	45	1	2.55e-11	1.05e-21
SPV_0935 D16G		Tn5252 family protein	31	0	1.41e-08	2.13e-13
SPV_0962 A40S		Hypothetical protein	49	5	6.12e-10	4.29e-08
SPV_0964 E111K	obgE	GTP-binding protein ObgE	50	5	3.51e-10	6.74e-08
SPV_0970 V170I	map	Methionine aminopeptidase	95	11	2.77e-18	1.84e-07
SPV_0978 V109I		Hypothetical protein	48	5	1.06e-09	2.64e-08
SPV_0985 E77K	eutD	Phosphate acetyltransferase	46	1	1.45e-11	1.08e-22
SPV_0998 A6S		ABC transporter ATP-binding protein	41	5	4.82e-08	5.56e-08
SPV_0998 E306A		ABC transporter ATP-binding protein	41	5	4.82e-08	5.56e-08
SPV_1008 D123A	glgA	Glycogen biosynthesis ADP-glucose--glucan transglucosylase GlgA	48	5	1.06e-09	3.09e-08
SPV_1008 D348G	glgA	Glycogen biosynthesis ADP-glucose--glucan transglucosylase GlgA	43	0	1.7e-11	1.4e-17
SPV_1008 R407C	glgA	Glycogen biosynthesis ADP-glucose--glucan transglucosylase GlgA	48	5	1.06e-09	3.09e-08
SPV_1015 A498T	rexB	ATP-dependent nuclease subunit RexB	48	5	1.06e-09	3.09e-08
SPV_1015 A732T	rexB	ATP-dependent nuclease subunit RexB	48	5	1.06e-09	3.28e-08
SPV_1015 R758L	rexB	ATP-dependent nuclease subunit RexB	48	5	1.06e-09	3.28e-08
SPV_1015 V950I	rexB	ATP-dependent nuclease subunit RexB	48	5	1.06e-09	3.28e-08
SPV_1017 F146L		Hypothetical protein	49	5	6.12e-10	1.09e-16
SPV_1017 H366Y		Hypothetical protein	88	8	4.35e-18	2.69e-08
SPV_1017 S80P		Hypothetical protein	47	5	1.84e-09	2.3e-08
SPV_1018 A1550V	zmpA	IgA1 protease ZmpA	46	5	3.19e-09	9.37e-09
SPV_1018 A1677S	zmpA	IgA1 protease ZmpA	47	5	1.84e-09	2.43e-08
SPV_1018 A341V	zmpA	IgA1 protease ZmpA	90	11	5.57e-17	6.73e-09
SPV_1018 D1265E	zmpA	IgA1 protease ZmpA	47	5	1.84e-09	2.43e-08
SPV_1018 D1276G	zmpA	IgA1 protease ZmpA	47	5	1.84e-09	2.43e-08
SPV_1018 D1495N	zmpA	IgA1 protease ZmpA	95	6	3.95e-21	1.28e-07
SPV_1018 E1255A	zmpA	IgA1 protease ZmpA	47	5	1.84e-09	2.43e-08
SPV_1018 EQS1521NEG	zmpA	IgA1 protease ZmpA	47	5	1.84e-09	2.43e-08
SPV_1018 L176I	zmpA	IgA1 protease ZmpA	45	0	5.46e-12	1.43e-18
SPV_1018 M1471L	zmpA	IgA1 protease ZmpA	47	5	1.84e-09	2.43e-08
SPV_1018 M1694L	zmpA	IgA1 protease ZmpA	47	5	1.84e-09	2.43e-08
SPV_1018 N1089S	zmpA	IgA1 protease ZmpA	47	5	1.84e-09	2.43e-08
SPV_1018 QDAHIQN974RDAQIQD	zmpA	IgA1 protease ZmpA	46	5	3.19e-09	1.83e-08
SPV_1018 R1502S	zmpA	IgA1 protease ZmpA	47	5	1.84e-09	2.43e-08
SPV_1018 SE1408KQ	zmpA	IgA1 protease ZmpA	47	5	1.84e-09	2.43e-08
SPV_1018 T1660L	zmpA	IgA1 protease ZmpA	47	5	1.84e-09	2.43e-08
SPV_1018 TLEH1388ALET	zmpA	IgA1 protease ZmpA	47	5	1.84e-09	2.43e-08
SPV_1018 TLPE440ALSK	zmpA	IgA1 protease ZmpA	46	5	3.19e-09	1.76e-08
SPV_1018 V446I	zmpA	IgA1 protease ZmpA	46	5	3.19e-09	1.76e-08
SPV_1018 Y1413F	zmpA	IgA1 protease ZmpA	47	5	1.84e-09	2.43e-08
SPV_1021 V473I		Voltage-gated chloride channel family protein	50	5	3.51e-10	1.06e-16
SPV_1023 E155K	xerS	Tyrosine recombinase XerS	47	5	1.84e-09	7.89e-15
SPV_1031 V51T	mutX	8-oxo-dGTP diphosphatase MutX	62	0	2.89e-16	9.12e-19
SPV_1033 I119T		Hypothetical protein	64	0	8.85e-17	7.09e-19
SPV_1033 M109I		Hypothetical protein	63	0	1.6e-16	2.23e-18
SPV_1034 K175N		2-haloalkanoic acid dehalogenase	45	0	5.46e-12	1.43e-18
SPV_1038 H162Y	phtA	Pneumococcal histidine triad protein A	49	0	5.56e-13	6.76e-19
SPV_1038 V310I	phtA	Pneumococcal histidine triad protein A	51	0	1.76e-13	6.79e-19
SPV_1042 K32E	nrdE	Ribonucleotide reductase of class Ib%2C alpha subunit	51	5	2.02e-10	2.7e-17
SPV_1046 T119A	lacG-2	6-phospho-beta-galactosidase	49	5	6.12e-10	3.16e-16
SPV_1051 A284T	lacC	Tagatose-6-phosphate kinase LacC	46	1	1.45e-11	1.66e-17
SPV_1051 V245A	lacC	Tagatose-6-phosphate kinase LacC	48	4	3.03e-10	9.02e-22
SPV_1052 T152I	lacB	Galactose-6-phosphate isomerase%2C LacB subunit	46	5	3.19e-09	4.67e-14
SPV_1053 P68S	lacA	Galactose-6-phosphate isomerase%2C LacA subunit	46	1	1.45e-11	1.66e-17
SPV_1067 E120K	xseA	Exodeoxyribonuclease VII lRe subunit	49	5	6.12e-10	3.17e-16
SPV_1067 R191W	xseA	Exodeoxyribonuclease VII lRe subunit	48	6	3.5e-09	3.29e-08
SPV_1069 S54L		Hypothetical protein	46	2	6.23e-11	7.32e-22
SPV_1070 E88K	truB	tRNA pseudouridine synthase B	45	0	5.46e-12	1.43e-18
SPV_1070 S94L	truB	tRNA pseudouridine synthase B	115	7	4.31e-26	3.38e-14
SPV_1072 T340M		Hypothetical protein	45	0	5.46e-12	1.43e-18
SPV_1082 M72I	relB2	Replicon stabilization protein RelB2	44	6	3.04e-08	1.55e-12
SPV_1088 V161I	coaB	Phosphopantothenoylcysteine synthetase	45	0	5.46e-12	1.43e-18
SPV_1091 M75I	niaX	Substrate-specific component NiaX of putative niacin ECF transporter	44	5	9.51e-09	5.1e-13
SPV_1095 L133I		Acetyltransferase	238	36	1.02e-49	2.87e-22
SPV_1096 K659Q	uvrB	Excinuclease ABC subunit B	44	5	9.51e-09	5.1e-13
SPV_1097 P23L		CAAX amino terminal protease family protein	45	0	5.46e-12	1.43e-18
SPV_1100 D403A	zwf	Glucose-6-phosphate 1-dehydrogenase	40	5	8.26e-08	6.5e-11
SPV_1100 S254I	zwf	Glucose-6-phosphate 1-dehydrogenase	45	0	5.46e-12	1.43e-18
SPV_1101 E41D	ftsY	Signal recognition particle receptor FtsY	39	5	1.41e-07	1.85e-10
SPV_1101 P337L	ftsY	Signal recognition particle receptor FtsY	39	5	1.41e-07	1.85e-10
SPV_1101 V292I	ftsY	Signal recognition particle receptor FtsY	45	4	1.6e-09	4.72e-21
SPV_1103 A91V		Hydrolase%2C HAD superfamily	45	0	5.46e-12	1.43e-18
SPV_1103 E52G		Hydrolase%2C HAD superfamily	42	6	8.83e-08	1.16e-11
SPV_1103 K112N		Hydrolase%2C HAD superfamily	45	0	5.46e-12	1.43e-18
SPV_1104 A544S	smc	Chromosome partition protein SMC	44	3	7.6e-10	1.25e-18
SPV_1104 E236D	smc	Chromosome partition protein SMC	53	1	2.62e-13	1.16e-18
SPV_1104 E242D	smc	Chromosome partition protein SMC	48	1	4.63e-12	3.01e-18
SPV_1104 E539D	smc	Chromosome partition protein SMC	39	5	1.41e-07	1.74e-10
SPV_1104 E817K	smc	Chromosome partition protein SMC	47	5	1.84e-09	5.03e-08
SPV_1104 H992Y	smc	Chromosome partition protein SMC	46	2	6.23e-11	9.04e-25
SPV_1104 M256T	smc	Chromosome partition protein SMC	52	2	2.05e-12	1.81e-24
SPV_1108 S421F		Hypothetical protein	82	8	1.59e-16	1.14e-13
SPV_1108 Y209C		Hypothetical protein	49	0	5.56e-13	2.75e-19
SPV_1109 A628T		Endonuclease	44	5	9.51e-09	4.69e-13
SPV_1115 R163W	leuB	3-isopropylmalate dehydrogenase	48	8	3.19e-08	2.24e-15
SPV_1118 V10M	cutC	Cytoplasmic copper homeostasis protein CutC	47	5	1.84e-09	2.38e-14
SPV_1126 T70I	tarJ	Ribulose-5-phosphate reductase	49	5	6.12e-10	6.74e-08
SPV_1129 T218I	licD1	Lipopolysaccharide cholinephosphotransferase LicD1	44	5	9.51e-09	7.56e-13
SPV_1131 A419T	carB	Carbamoyl-phosphate synthase lRe chain CarB	142	23	5.74e-25	9.54e-12
SPV_1131 R548K	carB	Carbamoyl-phosphate synthase lRe chain CarB	102	17	4.38e-17	3.5e-13
SPV_1132 T96A	carA	Carbamoyl-phosphate synthase small chain CarA	33	1	2.13e-08	7.65e-13
SPV_1135 Q202*	nth	Endonuclease III	35	0	1.52e-09	7.15e-14
SPV_1145 P385L		dNTP triphosphohydrolase	33	2	8.73e-08	2.94e-10
SPV_1146 A146V	yidA	Sugar phosphatase YidA	38	6	7.27e-07	1.13e-09
SPV_1174 F48V		Hypothetical protein	102	0	4.98e-27	5.44e-29
SPV_1174 Q67K		Hypothetical protein	45	1	2.55e-11	5.9e-07
SPV_1179 G738C	lanL	Lanthionine biosynthesis protein LanL	46	0	3.09e-12	1.42e-18
SPV_1182 D18E		hypothetical protein	73	2	9.01e-18	3.26e-13
SPV_1182 K37R		hypothetical protein	40	2	1.81e-09	5.37e-13
SPV_1182 RQ10NH		hypothetical protein	79	2	2.37e-19	1.76e-13
SPV_1185 I49T		hypothetical protein	51	6	6.79e-10	4.64e-16
SPV_1186 K13I		Hypothetical protein	46	1	1.45e-11	1.08e-22
SPV_1186 N27I		Hypothetical protein	47	1	8.18e-12	8.78e-18
SPV_1186 S10F		Hypothetical protein	109	1	2.56e-28	7.66e-50
SPV_1190 E226A	trzA	Methylthioadenosine deaminase	46	3	2.48e-10	1.37e-20
SPV_1191 A444V		ABC transporter ATP-binding/permease protein	48	4	3.03e-10	9.02e-22
SPV_1191 L23F		ABC transporter ATP-binding/permease protein	45	2	1.1e-10	2.17e-17
SPV_1191 P442L		ABC transporter ATP-binding/permease protein	41	0	5.26e-11	2.5e-15
SPV_1192 D386N		ABC transporter ATP-binding/permease protein	90	9	4.69e-18	1.96e-11
SPV_1192 H3Y		ABC transporter ATP-binding/permease protein	143	1	1.5e-38	6.18e-18
SPV_1192 L379I		ABC transporter ATP-binding/permease protein	90	9	4.69e-18	1.96e-11
SPV_1192 N389R		ABC transporter ATP-binding/permease protein	90	9	4.69e-18	1.96e-11
SPV_1192 QN394LD		ABC transporter ATP-binding/permease protein	89	9	8.57e-18	2.04e-11
SPV_1192 R397L		ABC transporter ATP-binding/permease protein	89	9	8.57e-18	2.04e-11
SPV_1192 V376I		ABC transporter ATP-binding/permease protein	85	7	7.22e-18	6.63e-13
SPV_1204 P22T	aroK	Shikimate kinase I	53	7	7.28e-10	6.29e-09
SPV_1205 T215I	aroA	5-Enolpyruvylshikimate-3-phosphate synthase	53	5	6.6e-11	2.18e-08
SPV_1208 E34G	aroC	Chorismate synthase	83	1	4.31e-21	1.97e-13
SPV_1208 H381Y	aroC	Chorismate synthase	64	1	4.25e-16	4.78e-13
SPV_1208 I77V	aroC	Chorismate synthase	83	1	4.31e-21	1.97e-13
SPV_1208 R37K	aroC	Chorismate synthase	83	1	4.31e-21	1.97e-13
SPV_1209 E280K	aroB	3-dehydroquinate synthase	82	1	8e-21	1.96e-13
SPV_1209 E294D	aroB	3-dehydroquinate synthase	83	1	4.31e-21	1.97e-13
SPV_1209 E309D	aroB	3-dehydroquinate synthase	83	1	4.31e-21	1.97e-13
SPV_1209 I238V	aroB	3-dehydroquinate synthase	83	1	4.31e-21	1.97e-13
SPV_1209 M21L	aroB	3-dehydroquinate synthase	74	1	1.07e-18	8.29e-10
SPV_1209 N204D	aroB	3-dehydroquinate synthase	83	1	4.31e-21	1.97e-13
SPV_1210 A192V	aroE	Shikimate/quinate 5-dehydrogenase I beta	72	1	3.58e-18	8.19e-10
SPV_1210 C179Y	aroE	Shikimate/quinate 5-dehydrogenase I beta	74	1	1.07e-18	8.29e-10
SPV_1210 N245K	aroE	Shikimate/quinate 5-dehydrogenase I beta	72	1	3.58e-18	8.19e-10
SPV_1211 D19G	aroD	3-dehydroquinate dehydratase I	82	1	8e-21	5.22e-13
SPV_1212 R266C	ywbD	Putative ribosomal RNA lRe subunit methyltransferase YwbD	37	5	4.1e-07	3.48e-09
SPV_1213 EIH70GMP		ABC transporter permease	33	2	8.73e-08	1.86e-10
SPV_1219 A59T	potC	Spermidine/putrescine import ABC transporter permease protein PotC	94	4	4.22e-22	1.99e-24
SPV_1223 A138T		Hypothetical protein	42	5	2.81e-08	1.55e-08
SPV_1223 A212S		Hypothetical protein	46	0	3.09e-12	4.57e-19
SPV_1226 A190V		Amino acid ABC transporter amino acid-binding/permease protein	88	2	9.07e-22	4.71e-18
SPV_1232 V142F	pstS2	Phosphate ABC transporter periplasmic phosphate-binding protein PstS2	46	0	3.09e-12	1.44e-18
SPV_1239 V67F		Acyl-ACP thioesterase	50	5	3.51e-10	6.74e-08
SPV_1243 R166H	lgt	Prolipoprotein diacylglyceryl transferase	48	5	1.06e-09	6.73e-08
SPV_1249 A129V		Acetyltransferase%2C GNAT family	49	4	1.73e-10	8.6e-22
SPV_1252 F19I		Hypothetical protein	94	16	1.58e-15	2.97e-10
SPV_1252 F27L		Hypothetical protein	54	4	1.04e-11	4.53e-07
SPV_1255 G188W		Multidrug efflux ABC transporter ATP-binding protein	127	9	2.45e-28	9.25e-31
SPV_1255 Q192*		Multidrug efflux ABC transporter ATP-binding protein	127	9	2.45e-28	9.25e-31
SPV_1255 S58C		Multidrug efflux ABC transporter ATP-binding protein	81	7	7.98e-17	3.67e-29
SPV_1256 T123I		Peptidase%2C U32 family lRe subunit (C1)	34	3	1.88e-07	1.45e-09
SPV_1257 G14E		Hypothetical protein	36	4	2.18e-07	1.82e-09
SPV_1260 D136Y		Type II restriction-modification system methyltransferase	45	4	1.6e-09	1.59e-18
SPV_1260 T167I		Type II restriction-modification system methyltransferase	34	1	1.22e-08	1.33e-13
SPV_1262 P157S		Transcriptional regulator%2C AraC family	39	3	1.22e-08	1.03e-11
SPV_1264 D390N		ABC transporter ATP-binding/permease protein	39	3	1.22e-08	1.03e-11
SPV_1274 E33D	guaA	GMP synthase%2C amidotransferase and ATP pyrophosphatase subunits	37	3	3.65e-08	7.84e-11
SPV_1275 R60H	nagR	Transcriptional regulator in cluster with beta-lactamase%2C GntR family	38	3	2.11e-08	2.87e-11
SPV_1276 I49T		Drug/metabolite transporter superfamily protein	71	1	6.53e-18	6.62e-22
SPV_1276 V188I		Drug/metabolite transporter superfamily protein	49	1	2.61e-12	1.02e-21
SPV_1278 A141V	cppA	C3-degrading proteinase	50	5	3.51e-10	4.37e-15
SPV_1278 T138I	cppA	C3-degrading proteinase	45	1	2.55e-11	1.06e-21
SPV_1280 D103N		HAD superfamily hydrolase	49	5	6.12e-10	5.84e-08
SPV_1287 A17T	trxB	Thioredoxin reductase	45	2	1.1e-10	7.94e-21
SPV_1300 IA60VS	apbE	Putative thiamine biosynthesis lipoprotein	46	5	3.19e-09	5.37e-08
SPV_1301 A29S		Fumarate reductase%2C flavoprotein subunit precursor	50	6	1.18e-09	7.39e-15
SPV_1302 G383D		Fumarate reductase%2C flavoprotein subunit precursor	46	1	1.45e-11	3.53e-18
SPV_1303 P23S		Hypothetical protein	102	12	1.32e-19	6.69e-15
SPV_1308 A119Q		Ooxidoreductase of aldo/keto reductase family%2C subgroup 1	61	2	1.12e-14	6.95e-24
SPV_1308 E11K		Ooxidoreductase of aldo/keto reductase family%2C subgroup 1	45	0	5.46e-12	1.43e-18
SPV_1308 E158A		Ooxidoreductase of aldo/keto reductase family%2C subgroup 1	45	0	5.46e-12	1.43e-18
SPV_1308 EM68DL		Ooxidoreductase of aldo/keto reductase family%2C subgroup 1	45	0	5.46e-12	1.43e-18
SPV_1308 LEKSI89FAESL		Ooxidoreductase of aldo/keto reductase family%2C subgroup 1	45	0	5.46e-12	1.43e-18
SPV_1308 Q207E		Ooxidoreductase of aldo/keto reductase family%2C subgroup 1	45	0	5.46e-12	1.43e-18
SPV_1308 Q269H		Ooxidoreductase of aldo/keto reductase family%2C subgroup 1	47	1	8.18e-12	1.62e-17
SPV_1308 R260H		Ooxidoreductase of aldo/keto reductase family%2C subgroup 1	47	1	8.18e-12	1.62e-17
SPV_1308 T122I		Ooxidoreductase of aldo/keto reductase family%2C subgroup 1	61	2	1.12e-14	6.95e-24
SPV_1308 T241A		Ooxidoreductase of aldo/keto reductase family%2C subgroup 1	45	0	5.46e-12	1.43e-18
SPV_1308 T85A		Ooxidoreductase of aldo/keto reductase family%2C subgroup 1	61	1	2.49e-15	8.55e-18
SPV_1308 V275A		Ooxidoreductase of aldo/keto reductase family%2C subgroup 1	45	0	5.46e-12	1.43e-18
SPV_1308 V278M		Ooxidoreductase of aldo/keto reductase family%2C subgroup 1	47	1	8.18e-12	1.62e-17
SPV_1309 A454P	pgdA	Peptidoglycan N-acetylglucosamine deacetylase	45	0	5.46e-12	1.43e-18
SPV_1309 I191M	pgdA	Peptidoglycan N-acetylglucosamine deacetylase	96	7	8.4e-21	3.57e-36
SPV_1309 S399A	pgdA	Peptidoglycan N-acetylglucosamine deacetylase	97	7	4.5e-21	3.57e-36
SPV_1311 G191R	mocA	Oxidoreductase%2C Gfo/Idh/MocA family	96	8	3.23e-20	3.11e-34
SPV_1312 D198N	yfmL	ATP-dependent RNA helicase YfmL	49	5	6.12e-10	6.74e-08
SPV_1312 P335S	yfmL	ATP-dependent RNA helicase YfmL	142	10	3.27e-32	5.48e-37
SPV_1320 E184Q		Major intrinsic protein family aquaporin	45	0	5.46e-12	1.43e-18
SPV_1320 F177Y		Major intrinsic protein family aquaporin	45	0	5.46e-12	1.43e-18
SPV_1320 K181M		Major intrinsic protein family aquaporin	45	0	5.46e-12	1.43e-18
SPV_1320 P119S		Major intrinsic protein family aquaporin	45	0	5.46e-12	1.43e-18
SPV_1320 Y109H		Major intrinsic protein family aquaporin	45	0	5.46e-12	1.43e-18
SPV_1322 H111Y		Hypothetical protein	44	2	1.92e-10	1.83e-13
SPV_1322 I158_E166del		Hypothetical protein	48	2	2.01e-11	5.96e-19
SPV_1331 H282Y		TPR-repeat-containing protein	47	2	3.54e-11	9.29e-19
SPV_1334 D57N	atpC	ATP synthase F1 sector epsilon chain	47	2	3.54e-11	9.76e-19
SPV_1337 R455H	atpA	ATP synthase F1 sector alpha chain	47	2	3.54e-11	9.76e-19
SPV_1347 G62D		Acetyltransferase%2C GNAT family	49	6	2.03e-09	3.47e-15
SPV_1348 E122G		N-terminal acetyltransferase related protein	52	5	1.15e-10	6.83e-17
SPV_1348 G108V		N-terminal acetyltransferase related protein	52	5	1.15e-10	6.83e-17
SPV_1349 A80V	murC	UDP-N-acetylmuramate--alanine ligase	44	0	9.63e-12	4.51e-18
SPV_1350 P54L		Hypothetical protein	50	5	3.51e-10	6.01e-16
SPV_1351 E365K	snf	SWF/SNF family helicase	51	5	2.02e-10	7.27e-17
SPV_1352 P370S	patB2	Bifunctional PLP-dependent beta-cystathionase/maltose regulon repressor	46	3	2.48e-10	1.37e-20
SPV_1352 V126I	patB2	Bifunctional PLP-dependent beta-cystathionase/maltose regulon repressor	47	5	1.84e-09	8.53e-16
SPV_1357 A413S	aliB	Oligopeptide ABC transporter oligopeptide-binding protein AliB	47	5	1.84e-09	8.53e-16
SPV_1359 S278R	murE	UDP-N-acetylmuramoylalanyl-D-glutamate--L-lysine ligase	65	7	9.02e-13	3.95e-15
SPV_1359 V75I	murE	UDP-N-acetylmuramoylalanyl-D-glutamate--L-lysine ligase	56	7	1.4e-10	8.2e-14
SPV_1360 A38S		Hypothetical protein	54	7	4.21e-10	1.13e-15
SPV_1367 D259A		Bifunctional lipoprotein rotamase A/peptidyl-prolyl cis-trans isomerase	108	13	1.1e-20	4.32e-17
SPV_1372 E16G		Putative lactoylglutathione lyase	50	5	3.51e-10	2.03e-16
SPV_1373 R161C	aspC	Aspartate aminotransferase	50	5	3.51e-10	2.03e-16
SPV_1382 I245V		Glutathione S-transferase	49	6	2.03e-09	2.31e-14
SPV_1382 K138R		Glutathione S-transferase	36	0	8.72e-10	2.58e-14
SPV_1383 D426A	pacL	Calcium-transporting ATPase	46	5	3.19e-09	1.76e-14
SPV_1384 R74H	mntE	Cobalt-zinc-cadmium resistance protein	37	0	4.98e-10	9.19e-15
SPV_1385 N66S		ATPase component of ABC transporter with duplicated ATPase domains	51	7	2.16e-09	2.53e-10
SPV_1387 V64I	dapB	4-hydroxy-tetrahydrodipicolinate reductase	96	12	5.1e-18	3.4e-07
SPV_1390 D433N	glmM	Phosphoglucosamine mutase	90	7	3.44e-19	3.26e-10
SPV_1390 V227M	glmM	Phosphoglucosamine mutase	38	1	1.32e-09	9.26e-14
SPV_1390 V381A	glmM	Phosphoglucosamine mutase	50	2	6.43e-12	5.36e-18
SPV_1394 F61L		Putative cytoplasmic protein	83	5	1.61e-18	6.97e-11
SPV_1398 C96R	engB	GTP-binding protein EngB	92	1	1.54e-23	3.63e-18
SPV_1399 N19S	clpX	ATP-dependent Clp protease ATP-binding subunit ClpX	156	3	2.78e-41	6.55e-30
SPV_1399 T398A	clpX	ATP-dependent Clp protease ATP-binding subunit ClpX	90	2	2.59e-22	1.86e-24
SPV_1399 V168A	clpX	ATP-dependent Clp protease ATP-binding subunit ClpX	131	2	4.02e-34	6.97e-31
SPV_1400 F18L		Hypothetical protein	235	5	9.18e-69	1.76e-38
SPV_1401 A78T	folA	Dihydrofolate reductase	79	1	5.07e-20	1.69e-06
SPV_1401 E94D	folA	Dihydrofolate reductase	183	8	6.81e-47	5.44e-30
SPV_1401 EGL14DGV	folA	Dihydrofolate reductase	54	0	3.11e-14	5.28e-20
SPV_1401 FYA147SYT	folA	Dihydrofolate reductase	84	1	2.32e-21	8.08e-22
SPV_1401 H120Q	folA	Dihydrofolate reductase	113	5	8.78e-27	6.63e-08
SPV_1401 I100L	folA	Dihydrofolate reductase	301	10	2.2e-95	4.46e-49
SPV_1401 I74L	folA	Dihydrofolate reductase	56	1	4.62e-14	6.01e-18
SPV_1401 K60Q	folA	Dihydrofolate reductase	32	0	8.1e-09	1.25e-07
SPV_1401 L135F	folA	Dihydrofolate reductase	278	6	4.49e-87	1.94e-49
SPV_1401 P111S	folA	Dihydrofolate reductase	63	0	1.6e-16	7.96e-11
SPV_1401 P70S	folA	Dihydrofolate reductase	124	3	2.52e-31	1.5e-27
SPV_1401 Q81H	folA	Dihydrofolate reductase	107	1	9.56e-28	6.98e-28
SPV_1401 QD91HA	folA	Dihydrofolate reductase	87	0	7.22e-23	1.02e-18
SPV_1402 E68D	dpr	Bifunctional non-specific DNA-binding protein/ferroxidase Dpr	81	4	1.33e-18	1.02e-09
SPV_1402 H52R	dpr	Bifunctional non-specific DNA-binding protein/ferroxidase Dpr	75	6	7.61e-16	3.33e-07
SPV_1406 V289I	metA	Homoserine O-succinyltransferase	83	3	9.1e-20	2.78e-10
SPV_1411 D84N		Nicotinamidase	31	1	6.44e-08	7.68e-11
SPV_1424 M71I	truA	tRNA pseudouridine synthase A	48	4	3.03e-10	9.02e-22
SPV_1428 G51V	cmk	Cytidylate kinase	103	4	1.36e-24	3.78e-07
SPV_1429 Q88H		Hypothetical protein	45	6	1.77e-08	2.85e-13
SPV_1433 D125N		Glycine/D-amino acid oxidases family	101	12	2.44e-19	6.04e-18
SPV_1433 K100N		Glycine/D-amino acid oxidases family	100	10	3.69e-20	1.1e-19
SPV_1434 A237T	ybgI	Putative GTP cyclohydrolase 1 type 2 protein YbgI	99	12	8.28e-19	1.44e-15
SPV_1434 N169D	ybgI	Putative GTP cyclohydrolase 1 type 2 protein YbgI	49	7	6.36e-09	2.31e-15
SPV_1435 G107D		tRNA (adenine(22)-N(1))-methyltransferase	44	4	2.79e-09	1.02e-16
SPV_1436 P200L	ctpE	Cadmium-transporting ATPase	44	5	9.51e-09	6.03e-13
SPV_1437 R108C	plsC	Acyl-ACP:1-acyl-sn-glycerol-3-phosphate acyltransferase	43	5	1.64e-08	2.3e-12
SPV_1444 M254I	thrS	Threonyl-tRNA synthetase	43	4	4.83e-09	1.12e-16
SPV_1454 V87fs		Hypothetical protein	50	5	3.51e-10	6.96e-16
SPV_1458 M663L	relA	Bifunctional guanosine-3'%2C5'-bis(diphosphate) 3'-pyrophosphohydrolase/(p)ppGpp synthetase II	54	7	4.21e-10	8.15e-08
SPV_1472 A458T	ileS	Isoleucyl-tRNA synthetase	52	5	1.15e-10	1.18e-11
SPV_1472 E489K	ileS	Isoleucyl-tRNA synthetase	53	5	6.6e-11	1.18e-11
SPV_1482 D26E		MutT/nudix family protein phosphohydrolase	46	5	3.19e-09	5.28e-15
SPV_1482 Q11*		MutT/nudix family protein phosphohydrolase	46	5	3.19e-09	5.28e-15
SPV_1483 A240V	murF	UDP-N-acetylmuramoyl-tripeptide--D-alanyl-D-alanine ligase	46	5	3.19e-09	5.28e-15
SPV_1483 T57R	murF	UDP-N-acetylmuramoyl-tripeptide--D-alanyl-D-alanine ligase	51	7	2.16e-09	2.14e-14
SPV_1486 A193V	pbp2b	Penicillin-binding protein 2B	79	1	5.07e-20	1.09e-18
SPV_1486 A251S	pbp2b	Penicillin-binding protein 2B	96	1	1.21e-24	3.27e-18
SPV_1486 A516S	pbp2b	Penicillin-binding protein 2B	88	1	1.91e-22	1.13e-17
SPV_1486 E333G	pbp2b	Penicillin-binding protein 2B	301	19	1.13e-88	2.51e-41
SPV_1486 E476G	pbp2b	Penicillin-binding protein 2B	146	21	3.81e-27	1.85e-13
SPV_1486 I361L	pbp2b	Penicillin-binding protein 2B	144	2	3.79e-38	3.15e-08
SPV_1486 I54V	pbp2b	Penicillin-binding protein 2B	199	16	2.92e-47	7.86e-36
SPV_1486 I583V	pbp2b	Penicillin-binding protein 2B	47	6	6.03e-09	2.87e-11
SPV_1486 N422Y	pbp2b	Penicillin-binding protein 2B	174	3	2.7e-47	1.05e-27
SPV_1486 N538D	pbp2b	Penicillin-binding protein 2B	198	21	8.17e-44	3.07e-12
SPV_1486 Q161P	pbp2b	Penicillin-binding protein 2B	230	17	2.95e-58	3.98e-32
SPV_1486 S412P	pbp2b	Penicillin-binding protein 2B	268	49	2.07e-54	4.89e-37
SPV_1486 S473T	pbp2b	Penicillin-binding protein 2B	73	1	1.96e-18	1.82e-13
SPV_1486 S480A	pbp2b	Penicillin-binding protein 2B	86	1	6.68e-22	1.51e-14
SPV_1486 S56T	pbp2b	Penicillin-binding protein 2B	198	16	6.63e-47	9.07e-36
SPV_1486 T489A	pbp2b	Penicillin-binding protein 2B	205	3	1.96e-58	1.86e-30
SPV_1486 T96I	pbp2b	Penicillin-binding protein 2B	174	13	1.53e-40	4.53e-19
SPV_1487 I112V	nanR	Sialic acid utilization regulator%2C RpiR family	80	0	5.59e-21	3.97e-20
SPV_1487 I127V	nanR	Sialic acid utilization regulator%2C RpiR family	76	0	6.49e-20	3.82e-20
SPV_1487 I9V	nanR	Sialic acid utilization regulator%2C RpiR family	105	1	3.56e-27	1.34e-17
SPV_1487 Q76E	nanR	Sialic acid utilization regulator%2C RpiR family	87	1	3.58e-22	4.8e-20
SPV_1487 T205S	nanR	Sialic acid utilization regulator%2C RpiR family	111	1	6.78e-29	8.14e-20
SPV_1487 T214A	nanR	Sialic acid utilization regulator%2C RpiR family	74	1	1.07e-18	4.06e-18
SPV_1487 T35Q	nanR	Sialic acid utilization regulator%2C RpiR family	53	0	5.55e-14	2.35e-18
SPV_1488 H275K	nanK	N-acetylmannosamine kinase	73	1	1.96e-18	8.58e-18
SPV_1488 I208F	nanK	N-acetylmannosamine kinase	68	0	8.16e-18	7.61e-19
SPV_1488 K180E	nanK	N-acetylmannosamine kinase	33	0	4.64e-09	6.25e-08
SPV_1488 R146G	nanK	N-acetylmannosamine kinase	129	2	1.62e-33	1.28e-25
SPV_1488 T101A	nanK	N-acetylmannosamine kinase	81	0	3.02e-21	9.47e-20
SPV_1494 K48S	satB	ABC transporter%2C putative N-acetylneuraminate transport system permease protein 1	66	0	2.69e-17	8.88e-19
SPV_1494 V100A	satB	ABC transporter%2C putative N-acetylneuraminate transport system permease protein 1	80	0	5.59e-21	2.2e-19
SPV_1494 V34I	satB	ABC transporter%2C putative N-acetylneuraminate transport system permease protein 1	68	0	8.16e-18	6.26e-19
SPV_1495 A32G	satA	ABC transporter%2C putative N-acetylneuraminate-binding protein	61	0	5.21e-16	1.42e-18
SPV_1495 E133D	satA	ABC transporter%2C putative N-acetylneuraminate-binding protein	61	0	5.21e-16	1.42e-18
SPV_1495 E376D	satA	ABC transporter%2C putative N-acetylneuraminate-binding protein	78	0	1.91e-20	2.57e-19
SPV_1495 G13S	satA	ABC transporter%2C putative N-acetylneuraminate-binding protein	72	0	7.37e-19	5.79e-19
SPV_1495 G385S	satA	ABC transporter%2C putative N-acetylneuraminate-binding protein	77	0	3.53e-20	2.56e-19
SPV_1495 I261L	satA	ABC transporter%2C putative N-acetylneuraminate-binding protein	78	0	1.91e-20	2.57e-19
SPV_1495 I78V	satA	ABC transporter%2C putative N-acetylneuraminate-binding protein	72	0	7.37e-19	5.79e-19
SPV_1495 S254G	satA	ABC transporter%2C putative N-acetylneuraminate-binding protein	75	0	1.19e-19	4.18e-19
SPV_1499 G468V	nanB	Sialidase	46	5	3.19e-09	1.35e-13
SPV_1499 I164M	nanB	Sialidase	60	0	9.38e-16	9.02e-10
SPV_1501 A56V	ycjO	ABC transporter membrane-spanning permease%2C sugar transport YcjO	80	0	5.59e-21	2.82e-17
SPV_1502 E171G		ABC transporter substrate-binding protein - sugar transport	81	0	3.02e-21	2.96e-18
SPV_1504 A217P	nanA	Sialidase NanA	132	18	1.1e-24	6.19e-25
SPV_1504 P46A	nanA	Sialidase NanA	46	2	6.23e-11	7.32e-22
SPV_1504 R1018fs	nanA	Sialidase NanA	51	8	6.51e-09	4.42e-13
SPV_1504 S391F	nanA	Sialidase NanA	80	0	5.59e-21	3.93e-18
SPV_1504 V5I	nanA	Sialidase NanA	49	5	6.12e-10	2.36e-16
SPV_1506 N308D	axe1	Bifunctional acetyl xylan esterase 1/cephalosporin-C deacetylase	49	5	6.12e-10	7.34e-22
SPV_1507 V228I	recG	ATP-dependent DNA helicase RecG	50	6	1.18e-09	1.26e-13
SPV_1508 R140I	alr	Alanine racemase	46	5	3.19e-09	4.35e-14
SPV_1512 I636L	secA	Protein translocase subunit SecA	47	4	5.29e-10	1.48e-20
SPV_1515 M150I		Hypothetical protein	95	6	3.95e-21	8.91e-14
SPV_1517 M1_I3delins???		Hypothetical protein	47	5	1.84e-09	5.03e-08
SPV_1522 Q172R	dnaB	Helicase loader DnaB	61	0	5.21e-16	1.08e-17
SPV_1522 V217I	dnaB	Helicase loader DnaB	45	5	5.51e-09	1.12e-13
SPV_1524 T101I	gntR	Transcriptional regulator%2C GntR family	44	5	9.51e-09	1.26e-13
SPV_1528 G272D	qsrA	ABC transporter ATP-binding protein - Na+ export	44	5	9.51e-09	1.26e-13
SPV_1531 A55S	scrK	Fructokinase	36	5	6.96e-07	5.04e-08
SPV_1532 T580K	scrA	Sucrose-specific PTS IIBCA components	48	5	1.06e-09	4.08e-16
SPV_1534 S358F	scrB	Sucrose-6-phosphate hydrolase	38	6	7.27e-07	1.08e-08
SPV_1534 T473I	scrB	Sucrose-6-phosphate hydrolase	94	15	5.31e-16	3.55e-15
SPV_1535 A3T	scrR	Sucrose operon repressor ScrR%2C LacI family	47	5	1.84e-09	4.16e-16
SPV_1536 V119I	mvaA	Hydroxymethylglutaryl-CoA reductase	58	11	3.57e-09	8.65e-09
SPV_1553 D213E		Methyltransferase	86	16	1.48e-13	3.71e-12
SPV_1559 H130R	yqeH	GTP-binding protein YqeH%2C required for biogenesis of 30S ribosome subunit	49	3	4.59e-11	7.93e-24
SPV_1561 N9H	corA2	Magnesium and cobalt transport protein CorA2	47	0	1.75e-12	4.45e-19
SPV_1569 F98L	aqpZ	Aquaporin Z	44	5	9.51e-09	1.71e-13
SPV_1569 K170N	aqpZ	Aquaporin Z	46	6	1.04e-08	8.11e-14
SPV_1569 SE76KD	aqpZ	Aquaporin Z	44	5	9.51e-09	1.71e-13
SPV_1569 V156I	aqpZ	Aquaporin Z	44	5	9.51e-09	1.71e-13
SPV_1569 V17I	aqpZ	Aquaporin Z	44	5	9.51e-09	1.71e-13
SPV_1569 Y49F	aqpZ	Aquaporin Z	44	5	9.51e-09	1.71e-13
SPV_1570 D4K		Hypothetical protein	40	5	8.26e-08	4.69e-11
SPV_1570 D81N		Hypothetical protein	45	5	5.51e-09	3.31e-14
SPV_1570 H45Y		Hypothetical protein	45	5	5.51e-09	3.31e-14
SPV_1570 M101V		Hypothetical protein	44	5	9.51e-09	1.71e-13
SPV_1570 N15S		Hypothetical protein	41	6	1.5e-07	3.8e-11
SPV_1570 T137A		Hypothetical protein	44	5	9.51e-09	1.71e-13
SPV_1570 T74K		Hypothetical protein	80	8	5.22e-16	8.25e-17
SPV_1572 T21I		16S rRNA (uracil(1498)-N(3))-methyltransferase	99	1	1.75e-25	3.83e-17
SPV_1575 L307F		Hypothetical protein	302	54	1.3e-66	1.02e-18
SPV_1575 V189M		Hypothetical protein	47	8	5.4e-08	1.47e-14
SPV_1579 N68S		Hypothetical protein	45	0	5.46e-12	1.43e-18
SPV_1582 R49C	sacA	Sucrose-6-phosphate hydrolase	47	1	8.18e-12	1.42e-17
SPV_1587 I121T	mga2	M protein trans-acting positive regulator Mga2	39	1	7.51e-10	6.81e-15
SPV_1592 DE54EG		Acetyltransferase	88	1	1.91e-22	1.52e-16
SPV_1592 E104R		Acetyltransferase	141	4	8.2e-36	4.46e-24
SPV_1592 M33I		Acetyltransferase	91	2	1.38e-22	6.35e-25
SPV_1592 Q133*		Acetyltransferase	140	4	1.68e-35	4.68e-24
SPV_1592 VF49IL		Acetyltransferase	34	0	2.66e-09	2.37e-11
SPV_1593 G102A	cclA	Type IV prepilin peptidase	94	1	4.32e-24	7.46e-17
SPV_1593 Q95K	cclA	Type IV prepilin peptidase	57	5	6.94e-12	1.36e-12
SPV_1594 S259N		Transcriptional regulator%2C Xre family	40	4	2.5e-08	3.96e-12
SPV_1598 D180N	trpF	Phosphoribosylanthranilate isomerase	90	1	5.44e-23	1.32e-16
SPV_1599 G78R	trpC	Indole-3-glycerol phosphate synthase	41	1	2.44e-10	8.5e-17
SPV_1599 N242D	trpC	Indole-3-glycerol phosphate synthase	42	2	5.92e-10	8e-15
SPV_1602 A152V	trpE	Anthranilate synthase%2C aminase component	44	1	4.49e-11	4.41e-16
SPV_1602 F71L	trpE	Anthranilate synthase%2C aminase component	43	0	1.7e-11	1.4e-17
SPV_1602 T234I	trpE	Anthranilate synthase%2C aminase component	98	19	3.69e-15	2.15e-23
SPV_1602 V9A	trpE	Anthranilate synthase%2C aminase component	46	3	2.48e-10	1.37e-20
SPV_1608 V238I		ABC transporter%2C ATP-binding protein	38	1	1.32e-09	2.17e-13
SPV_1610 P19S		Hypothetical protein	48	8	3.19e-08	1.52e-17
SPV_1612 T297I	galE-2	UDP-glucose 4-epimerase	49	5	6.12e-10	1.13e-22
SPV_1617 A294T	pfbA	Plasmin- and fibronectin-binding protein PfbA	88	5	7.51e-20	3.28e-34
SPV_1617 E8K	pfbA	Plasmin- and fibronectin-binding protein PfbA	85	8	2.66e-17	5.01e-12
SPV_1617 F557V	pfbA	Plasmin- and fibronectin-binding protein PfbA	54	9	3.81e-09	5.18e-16
SPV_1620 Q21H		Sugar transferases involved in lipopolysaccharide synthesis	90	15	5.37e-15	4.42e-07
SPV_1629 A408T	pbuX	Xanthine permease	47	0	1.75e-12	8.68e-19
SPV_1631 N40D	dpnC	Type II restriction-modification system endonuclease DpnC	47	4	5.29e-10	3.66e-16
SPV_1633 H183Y	galT-2	Galactose-1-phosphate uridylyltransferase	83	1	4.31e-21	1.2e-17
SPV_1647 A147D	pepA	Glutamyl aminopeptidase	51	9	1.86e-08	1.38e-19
SPV_1648 N205H		UDP-glucose 4-epimerase	170	25	2.77e-32	2.68e-38
SPV_1649 V112I	piuB	Iron compound ABC uptake transporter permease protein PiuB	79	11	3.45e-14	4.7e-07
SPV_1651 D243N	piuD	Iron compound ABC uptake transporter ATP-binding protein PiuD	102	7	1.93e-22	3.06e-23
SPV_1652 D272N	piuA	Iron compound ABC uptake transporter substrate-binding protein PiuA	43	5	1.64e-08	3.08e-08
SPV_1652 S104F	piuA	Iron compound ABC uptake transporter substrate-binding protein PiuA	44	5	9.51e-09	5.02e-08
SPV_1654 T180I	rluB	Ribosomal lRe subunit pseudouridine synthase B	50	4	9.89e-11	8.88e-22
SPV_1663 E33G	treC	Trehalose-6-phosphate hydrolase	99	14	8.91e-18	5.03e-30
SPV_1663 V85I	treC	Trehalose-6-phosphate hydrolase	103	15	2.56e-18	1.23e-30
SPV_1664 P622L	treP	Trehalose-specific PTS IIBCA components	49	6	2.03e-09	3.13e-16
SPV_1673 A63V	gtfA	Sucrose phosphorylase	72	0	7.37e-19	1.08e-14
SPV_1673 R425H	gtfA	Sucrose phosphorylase	72	0	7.37e-19	1.08e-14
SPV_1673 R72H	gtfA	Sucrose phosphorylase	100	6	1.69e-22	4.32e-25
SPV_1676 L142F	msmF	Multiple sugar ABC transporter%2C membrane-spanning permease protein MsmF	49	5	6.12e-10	1.5e-19
SPV_1676 T75A	msmF	Multiple sugar ABC transporter%2C membrane-spanning permease protein MsmF	49	5	6.12e-10	1.5e-19
SPV_1678 S462F	agaN	Alpha-galactosidase	50	5	3.51e-10	9.46e-21
SPV_1680 E218A	birA	Bifunctional biotin operon repressor/Biotin--protein ligase	50	5	3.51e-10	1.67e-11
SPV_1680 K141R	birA	Bifunctional biotin operon repressor/Biotin--protein ligase	47	5	1.84e-09	3.88e-08
SPV_1706 M88V		Cysteinyl-tRNA synthetase related protein	45	0	5.46e-12	1.43e-18
SPV_1709 A434V	groEL	Heat shock protein 60 family chaperone GroEL	48	5	1.06e-09	1.53e-20
SPV_1713 A203V		Phenylalanyl-tRNA synthetase domain protein	48	5	1.06e-09	1.1e-16
SPV_1713 R74C		Phenylalanyl-tRNA synthetase domain protein	49	5	6.12e-10	9.72e-17
SPV_1717 T115I		Membrane protein	45	9	4.14e-07	3.61e-12
SPV_1720 A48T		Hypothetical protein	48	4	3.03e-10	9.02e-22
SPV_1727 A9V		Hypothetical protein	138	17	6.04e-27	1.43e-20
SPV_1727 M27I		Hypothetical protein	46	3	2.48e-10	1.37e-20
SPV_1736 V117A		Putative toxin	67	13	2.25e-10	1.43e-10
SPV_1736 VL117AS		Putative toxin	48	0	9.85e-13	3.28e-19
SPV_1742 A20T		Acetyltransferase	49	6	2.03e-09	2.86e-15
SPV_1742 A71T		Acetyltransferase	48	4	3.03e-10	9.02e-22
SPV_1743 L140S	tsaE	TsaE protein%2C required for threonylcarbamoyladenosine t(6)A37 formation in tRNA	49	5	6.12e-10	6.6e-20
SPV_1743 T3I	tsaE	TsaE protein%2C required for threonylcarbamoyladenosine t(6)A37 formation in tRNA	48	5	1.06e-09	7.02e-20
SPV_1745 D285G	plcR	Putative transcriptional regulator PlcR	48	5	1.06e-09	3.18e-16
SPV_1746 F21L		Hypothetical protein	48	4	3.03e-10	9.02e-22
SPV_1749 R805K	lanM	Lanthionine biosynthesis protein LanM	47	0	1.75e-12	4.45e-19
SPV_1754 M1?		Putative immunity protein	48	3	8.07e-11	4.92e-24
SPV_1763 P45S	epuA	Competence-associated EpuA protein	46	3	2.48e-10	1.37e-20
SPV_1764 A112T	murA-2	UDP-N-acetylglucosamine 1-carboxyvinyltransferase	62	1	1.38e-15	3.79e-17
SPV_1775 V129A	lysA	Diaminopimelate decarboxylase	90	9	4.69e-18	8.11e-09
SPV_1778 H408Y	rmuC	DNA recombination protein RmuC	108	14	3.72e-20	1.51e-13
SPV_1779 R70G		thiamine pyrophosphokinase	47	7	1.86e-08	4.41e-18
SPV_1780 A187S	rpe	Ribulose-phosphate 3-epimerase	48	5	1.06e-09	1.06e-20
SPV_1780 A81V	rpe	Ribulose-phosphate 3-epimerase	48	5	1.06e-09	1.06e-20
SPV_1780 E165D	rpe	Ribulose-phosphate 3-epimerase	51	5	2.02e-10	8.02e-21
SPV_1780 S40G	rpe	Ribulose-phosphate 3-epimerase	51	5	2.02e-10	8.02e-21
SPV_1783 T66M		Hypothetical protein	46	0	3.09e-12	1.42e-18
SPV_1785 G640C		Putative immunity protein	35	4	3.74e-07	1.85e-10
SPV_1785 M282I		Putative immunity protein	47	1	8.18e-12	1.36e-16
SPV_1785 Q541K		Putative immunity protein	47	3	1.42e-10	9.26e-22
SPV_1786 V246I		Transcriptional regulator	53	2	1.15e-12	1.55e-06
SPV_1788 A243E	tatD	Putative deoxyribonuclease TatD	46	0	3.09e-12	1.42e-18
SPV_1788 T171I	tatD	Putative deoxyribonuclease TatD	36	4	2.18e-07	7.13e-11
SPV_1789 D176N	diiA	Cell wall surface anchor family protein	37	4	1.27e-07	2.62e-11
SPV_1789 M147T	diiA	Cell wall surface anchor family protein	45	0	5.46e-12	4.47e-18
SPV_1789 P154L	diiA	Cell wall surface anchor family protein	130	7	1.79e-30	1.85e-30
SPV_1789 S42R	diiA	Cell wall surface anchor family protein	87	6	5.57e-19	7.97e-23
SPV_1789 SA58PV	diiA	Cell wall surface anchor family protein	85	6	1.89e-18	1.05e-20
SPV_1789 T149A	diiA	Cell wall surface anchor family protein	87	16	8.48e-14	2.66e-15
SPV_1792 A60V		Hypothetical protein	37	4	1.27e-07	2.62e-11
SPV_1792 C29W		Hypothetical protein	208	35	2.14e-39	2.03e-32
SPV_1792 S41D		Hypothetical protein	96	3	2.68e-23	4.34e-28
SPV_1798 R135H		Two-component system response regulator	108	7	4.14e-24	1.31e-22
SPV_1799 F338L		Two-component system sensor histidine kinase	53	1	2.62e-13	7.75e-08
SPV_1799 V315I		Two-component system sensor histidine kinase	46	2	6.23e-11	7.32e-22
SPV_1801 K148N		ABC transporter%2C ATP-binding protein	46	2	6.23e-11	7.32e-22
SPV_1821 E115D	pbp2a	Multimodular transpeptidase-transglycosylase%2C penicillin-binding protein 2A	48	3	8.07e-11	6.16e-23
SPV_1836 A24T		Hypothetical protein	56	6	4.25e-11	3.02e-18
SPV_1836 L22I		Hypothetical protein	106	12	1.11e-20	6.43e-17
SPV_1837 L9M		Low molecular weight protein tyrosine phosphatase	46	1	1.45e-11	1.08e-22
SPV_1842 K87R	ulaF	L-ribulose-5-phosphate 4-epimerase	43	8	4.3e-07	1.25e-09
SPV_1843 K220R	ulaE	L-xylulose 5-phosphate 3-epimerase	92	7	1e-19	2.48e-10
SPV_1843 Q112fs	ulaE	L-xylulose 5-phosphate 3-epimerase	51	0	1.76e-13	3.71e-19
SPV_1846 T32R	ulaB	Ascorbate-specific PTS IIB component	95	6	3.95e-21	1.34e-12
SPV_1847 S233L	ulaA	Ascorbate-specific PTS IIC component	96	2	5.8e-24	8.56e-29
SPV_1847 S423A	ulaA	Ascorbate-specific PTS IIC component	95	17	2.58e-15	7.52e-10
SPV_1848 A39V		Sakacin A production response regulator	44	3	7.6e-10	1.25e-18
SPV_1848 A49V		Sakacin A production response regulator	100	9	1.01e-20	1.77e-27
SPV_1848 DGQ83EGK		Sakacin A production response regulator	97	9	6.48e-20	2.58e-25
SPV_1848 M91I		Sakacin A production response regulator	196	15	7.83e-47	1.69e-25
SPV_1848 S53N		Sakacin A production response regulator	100	9	1.01e-20	1.77e-27
SPV_1848 TST98NPS		Sakacin A production response regulator	193	8	2e-50	6.18e-27
SPV_1851 D123N	rnpA	Ribonuclease P protein component	44	5	9.51e-09	1.72e-12
SPV_1857 I103V	comGG	Late competence protein ComGG	44	2	1.92e-10	7.25e-20
SPV_1867 AG373TS	adr	Acyltransferase family	83	0	8.75e-22	1.23e-17
SPV_1867 AK157SR	adr	Acyltransferase family	84	0	4.7e-22	1.36e-18
SPV_1867 CT383FL	adr	Acyltransferase family	79	0	1.03e-20	4.12e-17
SPV_1867 D498E	adr	Acyltransferase family	124	0	1.96e-33	1.33e-20
SPV_1867 D588E	adr	Acyltransferase family	83	0	8.75e-22	4.1e-17
SPV_1867 DAN422EAD	adr	Acyltransferase family	120	0	3.06e-32	4.08e-20
SPV_1867 ES575DT	adr	Acyltransferase family	120	0	3.06e-32	1.34e-18
SPV_1867 G242A	adr	Acyltransferase family	76	0	6.49e-20	3.63e-17
SPV_1867 G412A	adr	Acyltransferase family	81	0	3.02e-21	4.29e-18
SPV_1867 HHI289PNV	adr	Acyltransferase family	83	0	8.75e-22	1.33e-17
SPV_1867 I296M	adr	Acyltransferase family	85	0	2.52e-22	1.26e-18
SPV_1867 I550V	adr	Acyltransferase family	82	0	1.63e-21	4.14e-17
SPV_1867 IV357VL	adr	Acyltransferase family	85	0	2.52e-22	1.24e-18
SPV_1867 K164R	adr	Acyltransferase family	84	0	4.7e-22	1.36e-18
SPV_1867 M211I	adr	Acyltransferase family	86	0	1.35e-22	1.39e-18
SPV_1867 S120N	adr	Acyltransferase family	85	0	2.52e-22	1.38e-18
SPV_1867 T409S	adr	Acyltransferase family	81	0	3.02e-21	4.29e-18
SPV_1867 T483M	adr	Acyltransferase family	124	0	1.96e-33	4.18e-20
SPV_1867 TI379VF	adr	Acyltransferase family	79	0	1.03e-20	1.34e-17
SPV_1867 V239L	adr	Acyltransferase family	77	0	3.53e-20	1.32e-17
SPV_1867 V462R	adr	Acyltransferase family	125	0	9.83e-34	1.34e-20
SPV_1876 T275M		Multi antimicrobial extrusion family transporter	45	4	1.6e-09	1.81e-18
SPV_1905 E10K	RS	Rinyl-tRNA synthetase	58	10	1.29e-09	8.37e-12
SPV_1905 V386I	RS	Rinyl-tRNA synthetase	108	11	8.94e-22	2.32e-17
SPV_1935 I417V	malC	Maltose/maltodextrin ABC transporter%2C permease protein MalC	45	5	5.51e-09	3.44e-08
SPV_1941 A379V	aspS	Aspartyl-tRNA synthetase	51	5	2.02e-10	2.73e-16
SPV_1941 A454V	aspS	Aspartyl-tRNA synthetase	47	6	6.03e-09	4.24e-08
SPV_1941 G324E	aspS	Aspartyl-tRNA synthetase	46	6	1.04e-08	2.58e-08
SPV_1941 T20A	aspS	Aspartyl-tRNA synthetase	48	5	1.06e-09	1.78e-15
SPV_1943 V14I		Hypothetical protein	46	5	3.19e-09	1.19e-14
SPV_1951 E209D		Macrolide-efflux protein	61	2	1.12e-14	1.51e-24
SPV_1951 M198I		Macrolide-efflux protein	95	12	9.3e-18	3.54e-13
SPV_1951 V338A		Macrolide-efflux protein	46	3	2.48e-10	1.37e-20
SPV_1952 EC282DS	rgg	Positive transcriptional regulator%2C MutR family	46	5	3.19e-09	5.95e-15
SPV_1952 NTT279KTP	rgg	Positive transcriptional regulator%2C MutR family	46	5	3.19e-09	5.95e-15
SPV_1953 E19*		Hypothetical protein	48	4	3.03e-10	9.02e-22
SPV_1958 P262L	tktN	Transketolase N-terminal-like protein	43	5	1.64e-08	1.8e-12
SPV_1959 M413I	ulaA2	Putative transport protein SgaT	86	2	3.16e-21	8.96e-24
SPV_1959 V437A	ulaA2	Putative transport protein SgaT	43	3	1.33e-09	9.41e-18
SPV_1960 A62T	ulaB2	Putative PTS IIB component	41	0	5.26e-11	1.29e-16
SPV_1962 D123G		Membrane protease family protein	71	11	3.15e-12	1.24e-11
SPV_1962 S237N		Membrane protease family protein	39	5	1.41e-07	1.61e-10
SPV_1972 Q253E		Hypothetical protein	45	6	1.77e-08	9.64e-14
SPV_1972 V255I		Hypothetical protein	45	6	1.77e-08	9.64e-14
SPV_1974 G408S		Glycosyl hydrolase family 29 alpha-L-fucosidase	44	6	3.04e-08	1.1e-12
SPV_1974 G452E		Glycosyl hydrolase family 29 alpha-L-fucosidase	40	1	4.29e-10	2.11e-13
SPV_1974 T476A		Glycosyl hydrolase family 29 alpha-L-fucosidase	45	6	1.77e-08	1.08e-12
SPV_1978 G391D	arcD	Rinine/ornithine antiporter ArcD	46	0	3.09e-12	1.44e-18
SPV_1979 V438I		Putative Xaa-His dipeptidase	43	5	1.64e-08	6.31e-12
SPV_1981 Q17*		IgA1 protease	179	28	1.58e-33	1.06e-07
SPV_1985 S64R	adh2	Lactaldehyde dehydrogenase involved in fucose or rhamnose utilization	44	5	9.51e-09	1.8e-12
SPV_1995 A168S	fucK	L-fuculokinase	47	0	1.75e-12	8.68e-19
SPV_1996 D238N	fucR	L-fucose operon activator	132	19	3.65e-24	1.35e-24
SPV_1997 A228V	adcA	Zinc ABC transporter%2C substrate-binding lipoprotein AdcA	47	1	8.18e-12	8.98e-17
SPV_2002 R65H	dltD	Poly(glycerophosphate chain) D-alanine transfer protein DltD	44	0	9.63e-12	4.52e-18
SPV_2004 M389I	dltB	D-alanyl transfer protein DltB	47	8	5.4e-08	1.08e-13
SPV_2005 D457Y	dltA	D-alanine--poly(phosphoribitol) ligase subunit 1	46	1	1.45e-11	1.08e-22
SPV_2005 S106R	dltA	D-alanine--poly(phosphoribitol) ligase subunit 1	48	5	1.06e-09	1.23e-15
SPV_2009 I133M		Hypothetical protein	69	12	2.77e-11	3.89e-11
SPV_2010 A17V		Hypothetical protein	49	5	6.12e-10	9.76e-16
SPV_2012 G247R	glpO	Alpha-glycerophosphate oxidase	120	5	8.25e-29	4.91e-16
SPV_2013 S118N	glpK	Glycerol kinase	41	1	2.44e-10	5.5e-14
SPV_2017 A642E	cbpA	Choline-binding protein A	39	0	1.62e-10	5.57e-15
SPV_2017 A88N	cbpA	Choline-binding protein A	47	9	1.49e-07	1.39e-11
SPV_2017 D113delinsKE	cbpA	Choline-binding protein A	58	10	1.29e-09	4.27e-10
SPV_2017 G265E	cbpA	Choline-binding protein A	49	4	1.73e-10	8.69e-14
SPV_2017 K246Q	cbpA	Choline-binding protein A	50	7	3.71e-09	2.29e-12
SPV_2017 K54delinsNESQ	cbpA	Choline-binding protein A	58	7	4.63e-11	3.44e-13
SPV_2017 LEE107SKK	cbpA	Choline-binding protein A	53	0	5.55e-14	1.71e-15
SPV_2017 M72_I76delinsKL	cbpA	Choline-binding protein A	53	0	5.55e-14	1.71e-15
SPV_2017 P267L	cbpA	Choline-binding protein A	102	17	4.38e-17	2.7e-07
SPV_2017 P267S	cbpA	Choline-binding protein A	48	8	3.19e-08	5.27e-07
SPV_2017 P293T	cbpA	Choline-binding protein A	49	2	1.14e-11	1.12e-14
SPV_2017 S50Y	cbpA	Choline-binding protein A	60	7	1.52e-11	2.59e-14
SPV_2017 SA94GV	cbpA	Choline-binding protein A	53	2	1.15e-12	3.35e-18
SPV_2017 T472A	cbpA	Choline-binding protein A	40	6	2.54e-07	2.43e-15
SPV_2018 M45L		Rhomboid family integral membrane protein	253	49	2.1e-48	1.81e-30
SPV_2019 N418S		Two-component system sensor histidine kinase	211	39	2.42e-38	1.6e-29
SPV_2027 T35P		Cytoplasmic thiamine-binding component of thiamine ABC transporter	46	3	2.48e-10	3.2e-23
SPV_2047 I268V	cbiO2	ATPase component of general energizing module of ECF transporter	46	5	3.19e-09	2.83e-08
SPV_2056 E187D	trpS	Tryptophanyl-tRNA synthetase	50	5	3.51e-10	6.74e-08
SPV_2058 L244I		ABC transporter%2C permease protein	63	2	3.46e-15	1.4e-27
SPV_2058 N822Y		ABC transporter%2C permease protein	50	5	3.51e-10	6.74e-08
SPV_2058 S432F		ABC transporter%2C permease protein	61	2	1.12e-14	1.4e-27
SPV_2060 A98V	pipR	Transcriptional regulator%2C AcrR family	50	5	3.51e-10	6.74e-08
SPV_2064 L154F	comD	Two-component system sensor histidine kinase ComD	33	3	3.23e-07	1.57e-09
SPV_2068 E143K	htrA	Serine protease%2C DegP/HtrA	48	4	3.03e-10	9.02e-22
SPV_2103 V32fs		Pyridoxamine 5'-phosphate oxidase	44	8	2.57e-07	6.49e-17
SPV_2158 C11fs		Hypothetical protein	96	4	1.19e-22	1.18e-42
SPV_2250 I29L		Hypothetical protein	51	5	2.02e-10	2.84e-16
SPV_2250 K64N		Hypothetical protein	48	5	1.06e-09	2.85e-16
SPV_2265 D780G	phtD	Pneumococcal histidine triad protein D	46	2	6.23e-11	7.32e-22
SPV_2265 S829N	phtD	Pneumococcal histidine triad protein D	100	5	4.05e-23	4.37e-26
SPV_2290 A24T		Hypothetical protein	45	5	5.51e-09	1.09e-12
SPV_2290 G16fs		Hypothetical protein	143	21	2.84e-26	1.98e-10
SPV_2297 Q867P	phtB	Pneumococcal histidine triad protein B	34	4	6.38e-07	9.39e-10
SPV_2298 F44V		Hypothetical protein	49	0	5.56e-13	6.76e-19
SPV_2298 R21K		Hypothetical protein	49	0	5.56e-13	6.76e-19
SPV_2369 R10K		Hypothetical protein	47	8	5.4e-08	8.7e-18
SPV_2418 G47R		Putative toxin	48	7	1.09e-08	6.88e-15
SPV_2418 G67E		Putative toxin	48	4	3.03e-10	9.02e-22
SPV_2472 Q17*		hypothetical protein	40	8	1.98e-06	2.22e-09
SPV_2477 A28V		hypothetical protein	48	5	1.06e-09	1.17e-15
SPV_2486 H17Q		hypothetical protein	45	0	5.46e-12	1.59e-16
SPV_2486 S5K		hypothetical protein	49	0	5.56e-13	1.86e-18
SPV_2493 L3F		hypothetical protein	48	4	3.03e-10	9.02e-22
SPV_2544 Y13D		hypothetical protein	49	5	6.12e-10	4.61e-17
SPV_2553 H27Y		hypothetical protein	45	0	5.46e-12	1.43e-18
SPV_2571 E2K		hypothetical protein	36	1	4.02e-09	4.29e-14

## Sheet: D
Table S6 (D). Non-synonymous SNPs not associated with multidrug resistance according to GWAS-2 (see Materials and Methods for selection criteria).
	a Mutations in blue are in genes known contributors to antibiotic resistance.
	a Mutations in green are in genes intersecting with our Mutseq screens and/or were introduced in D39V during the current study for testing their role in transformation efficiency.
	a In red are the genes intersecting with our Mutseq screens; these genes are also presented in Table 2.
	ains : insertion; del : deletion; dup : duplication; fs : frameshift; ter : termination(Stop); ext*?: stop lost (extension); * : stop gain; 1? : initiator codon variant
	bthe p-value of association, unadjusted for population structure.
	cthe p-value of association, adjusted for population structure.
SNPa	Gene	Product	MDR_strains_with_SNP	Sensitive_strains_with_SNP	filter-pvalueb	lrt-pvaluec
SPV_0001 A429V	dnaA	Chromosomal replication initiator protein DnaA	13	0	0.00028	1
SPV_0001 D100N	dnaA	Chromosomal replication initiator protein DnaA	120	151	0.0225	0.0154
SPV_0002 D318E	dnaN	DNA polymerase III beta subunit	24	1	3.02e-06	1
SPV_0002 E323K	dnaN	DNA polymerase III beta subunit	24	1	3.02e-06	1
SPV_0002 H172Y	dnaN	DNA polymerase III beta subunit	26	1	1.01e-06	1
SPV_0002 I17T	dnaN	DNA polymerase III beta subunit	415	424	0.00631	0.00881
SPV_0002 T221A	dnaN	DNA polymerase III beta subunit	20	63	6.74e-07	0.451
SPV_0002 V34I	dnaN	DNA polymerase III beta subunit	50	6	1.18e-09	0.0135
SPV_0002 V43I	dnaN	DNA polymerase III beta subunit	415	424	0.00631	0.00298
SPV_0003 M59I		Hypothetical protein	24	1	3.02e-06	1
SPV_0003 P13S		Hypothetical protein	292	328	0.00545	0.0129
SPV_0004 A281S	ychF	GTP-binding and nucleic acid-binding protein YchF	1	37	2.3e-09	0.0111
SPV_0004 D256N	ychF	GTP-binding and nucleic acid-binding protein YchF	5	50	3.51e-10	8.43e-06
SPV_0004 E56G	ychF	GTP-binding and nucleic acid-binding protein YchF	11	0	0.000843	1
SPV_0004 P310T	ychF	GTP-binding and nucleic acid-binding protein YchF	50	42	0.377	0.62
SPV_0005 D156E	pth	Peptidyl-tRNA hydrolase	102	57	7.56e-05	1.11e-14
SPV_0005 I164V	pth	Peptidyl-tRNA hydrolase	315	388	3.58e-11	1.93e-15
SPV_0005 K179N	pth	Peptidyl-tRNA hydrolase	416	424	0.0109	0.00128
SPV_0005 N172K	pth	Peptidyl-tRNA hydrolase	7	66	5.1e-13	1.4e-23
SPV_0005 Q126H	pth	Peptidyl-tRNA hydrolase	75	8	9.79e-15	0.00117
SPV_0006 A1004_N1005dup	mfd	Transcription-repair coupling factor	1	9	0.0109	0.00413
SPV_0006 A1126T	mfd	Transcription-repair coupling factor	26	2	3.98e-06	0.206
SPV_0006 A1126V	mfd	Transcription-repair coupling factor	0	36	8.72e-10	0.00109
SPV_0006 A122V	mfd	Transcription-repair coupling factor	76	46	0.00334	5.71e-10
SPV_0006 A551V	mfd	Transcription-repair coupling factor	1	26	1.01e-06	0.0221
SPV_0006 A892T	mfd	Transcription-repair coupling factor	26	1	1.01e-06	1
SPV_0006 D148A	mfd	Transcription-repair coupling factor	66	55	0.28	0.00213
SPV_0006 E316D	mfd	Transcription-repair coupling factor	113	201	4.01e-10	0.0157
SPV_0006 E515G	mfd	Transcription-repair coupling factor	416	413	0.507	0.0135
SPV_0006 F8L	mfd	Transcription-repair coupling factor	28	47	0.0216	0.561
SPV_0006 G1130E	mfd	Transcription-repair coupling factor	80	41	0.000129	0.51
SPV_0006 G824V	mfd	Transcription-repair coupling factor	416	374	1.86e-08	0.00125
SPV_0006 I1015V	mfd	Transcription-repair coupling factor	97	9	6.48e-20	0.00953
SPV_0006 I185M	mfd	Transcription-repair coupling factor	98	10	1.27e-19	0.00748
SPV_0006 K1166E	mfd	Transcription-repair coupling factor	400	415	0.00962	0.554
SPV_0006 N120T	mfd	Transcription-repair coupling factor	15	1	0.00041	1.02e-05
SPV_0006 N20S	mfd	Transcription-repair coupling factor	50	6	1.18e-09	0.0135
SPV_0006 Q166K	mfd	Transcription-repair coupling factor	5	53	6.6e-11	1
SPV_0006 Q632H	mfd	Transcription-repair coupling factor	0	26	2.23e-07	0.0135
SPV_0006 S1163F	mfd	Transcription-repair coupling factor	151	160	0.522	0.123
SPV_0006 S431N	mfd	Transcription-repair coupling factor	212	153	4.35e-05	5.7e-08
SPV_0006 T218I	mfd	Transcription-repair coupling factor	98	10	1.27e-19	0.00748
SPV_0006 T55M	mfd	Transcription-repair coupling factor	129	57	2.33e-09	0.000378
SPV_0006 T793I	mfd	Transcription-repair coupling factor	24	0	6.71e-07	1
SPV_0006 V692I	mfd	Transcription-repair coupling factor	219	152	3.59e-06	1.23e-08
SPV_0006 V802I	mfd	Transcription-repair coupling factor	2	15	0.00145	0.000226
SPV_0006 Y1079C	mfd	Transcription-repair coupling factor	26	28	0.779	0.00136
SPV_0009 E33K		Hypothetical protein	0	10	0.00147	0.99
SPV_0009 S13G		Hypothetical protein	55	40	0.102	0.939
SPV_0010 G42S		Hypothetical protein	82	102	0.0958	0.00499
SPV_0010 K72E		Hypothetical protein	55	39	0.0801	0.842
SPV_0010 T77I		Hypothetical protein	0	30	2.45e-08	0.000559
SPV_0010 V122A		Hypothetical protein	156	162	0.671	0.00194
SPV_0010 V187A		Hypothetical protein	15	1	0.00041	0.335
SPV_0010 V54A		Hypothetical protein	0	11	0.000843	0.254
SPV_0011 A385T	tilS	tRNA(Ile)-lysidine synthetase TilS	26	6	0.000313	0.313
SPV_0011 D205N	tilS	tRNA(Ile)-lysidine synthetase TilS	18	40	0.00277	0.0221
SPV_0011 D232N	tilS	tRNA(Ile)-lysidine synthetase TilS	182	59	7.94e-21	1.5e-11
SPV_0011 F129L	tilS	tRNA(Ile)-lysidine synthetase TilS	419	372	2.25e-10	0.396
SPV_0011 G211S	tilS	tRNA(Ile)-lysidine synthetase TilS	2	39	3.16e-09	0.023
SPV_0011 K307E	tilS	tRNA(Ile)-lysidine synthetase TilS	159	202	0.00285	2.13e-15
SPV_0011 L311F	tilS	tRNA(Ile)-lysidine synthetase TilS	50	17	2.66e-05	3.26e-13
SPV_0011 L336S	tilS	tRNA(Ile)-lysidine synthetase TilS	231	259	0.0519	0.596
SPV_0011 M414I	tilS	tRNA(Ile)-lysidine synthetase TilS	5	49	6.12e-10	2.52e-15
SPV_0011 N229D	tilS	tRNA(Ile)-lysidine synthetase TilS	97	9	6.48e-20	0.00967
SPV_0011 N259T	tilS	tRNA(Ile)-lysidine synthetase TilS	24	1	3.02e-06	1
SPV_0011 P4Q	tilS	tRNA(Ile)-lysidine synthetase TilS	124	22	1.76e-20	0.892
SPV_0011 Q163K	tilS	tRNA(Ile)-lysidine synthetase TilS	2	39	3.16e-09	0.023
SPV_0011 S347A	tilS	tRNA(Ile)-lysidine synthetase TilS	24	3	4e-05	0.301
SPV_0012 D113Y	hpt	Hypoxanthine-guanine phosphoribosyltransferase	25	1	1.75e-06	0.835
SPV_0012 E117A	hpt	Hypoxanthine-guanine phosphoribosyltransferase	209	218	0.537	3.31e-06
SPV_0012 G92E	hpt	Hypoxanthine-guanine phosphoribosyltransferase	23	0	1.16e-06	1
SPV_0013 G82E	ftsH	Cell division protein FtsH	50	50	1	8.1e-11
SPV_0013 L558F	ftsH	Cell division protein FtsH	116	220	2.96e-13	4.16e-15
SPV_0013 S562N	ftsH	Cell division protein FtsH	60	117	1.47e-06	1.13e-16
SPV_0013 T600I	ftsH	Cell division protein FtsH	50	50	1	8.1e-11
SPV_0013 Y448H	ftsH	Cell division protein FtsH	49	48	0.914	0.0195
SPV_0023 A10T	comW	Competence positive regulator ComW	101	55	4.58e-05	0.17
SPV_0023 K51R	comW	Competence positive regulator ComW	166	261	7.17e-11	0.509
SPV_0023 RK50HR	comW	Competence positive regulator ComW	104	99	0.688	1.22e-14
SPV_0024 G364S	purA	Adenylosuccinate synthetase	5	50	3.51e-10	8.43e-06
SPV_0024 S442F	purA	Adenylosuccinate synthetase	47	7	1.86e-08	0.00839
SPV_0025 A113G		tRNA-specific adenosine-34 deaminase	50	4	9.89e-11	0.378
SPV_0025 D119N		tRNA-specific adenosine-34 deaminase	199	100	1.15e-12	0.376
SPV_0025 E140K		tRNA-specific adenosine-34 deaminase	48	5	1.06e-09	0.0105
SPV_0025 E70K		tRNA-specific adenosine-34 deaminase	49	0	5.56e-13	1
SPV_0025 F148L		tRNA-specific adenosine-34 deaminase	0	10	0.00147	0.442
SPV_0025 T134I		tRNA-specific adenosine-34 deaminase	420	406	0.00374	0.964
SPV_0027 A100V	dut	Deoxyuridine 5'-triphosphate nucleotidohydrolase	48	5	1.06e-09	0.00955
SPV_0027 P41Q	dut	Deoxyuridine 5'-triphosphate nucleotidohydrolase	2	14	0.00246	0.000497
SPV_0028 D135G		Hypothetical protein	5	47	1.84e-09	0.103
SPV_0028 G49R		Hypothetical protein	48	2	2.01e-11	0.00196
SPV_0028 G88S		Hypothetical protein	42	35	0.403	0.0686
SPV_0028 L89F		Hypothetical protein	50	4	9.89e-11	0.378
SPV_0028 N59T		Hypothetical protein	53	109	1.01e-06	0.00112
SPV_0028 R21fs		Hypothetical protein	0	10	0.00147	0.442
SPV_0028 S34F		Hypothetical protein	5	104	3.12e-24	0.00136
SPV_0029 A379T	radA	DNA repair protein RadA	47	0	1.75e-12	1
SPV_0029 K391Q	radA	DNA repair protein RadA	193	61	4.55e-23	1.28e-13
SPV_0029 L134F	radA	DNA repair protein RadA	50	50	1	8.1e-11
SPV_0029 L73Q	radA	DNA repair protein RadA	2	41	1.04e-09	0.0822
SPV_0029 V389I	radA	DNA repair protein RadA	13	1	0.00122	0.213
SPV_0029 V88I	radA	DNA repair protein RadA	47	4	5.29e-10	0.44
SPV_0030 P140L		Carbonic anhydrase	2	15	0.00145	0.000226
SPV_0030 T161A		Carbonic anhydrase	7	58	4.63e-11	2.34e-15
SPV_0033 E247A	prs1	Ribose-phosphate pyrophosphokinase	54	102	2.11e-05	5.63e-16
SPV_0038 A160S	polA	DNA polymerase I	49	3	4.59e-11	0.0156
SPV_0038 A298S	polA	DNA polymerase I	242	156	3.39e-09	8.22e-13
SPV_0038 A32V	polA	DNA polymerase I	49	3	4.59e-11	0.0156
SPV_0038 A451V	polA	DNA polymerase I	0	34	2.66e-09	0.00572
SPV_0038 D101N	polA	DNA polymerase I	14	0	0.000161	0.38
SPV_0038 D77Y	polA	DNA polymerase I	13	1	0.00122	0.213
SPV_0038 E109D	polA	DNA polymerase I	49	4	1.73e-10	0.0306
SPV_0038 E299K	polA	DNA polymerase I	68	147	4.56e-10	2e-30
SPV_0038 F322I	polA	DNA polymerase I	5	53	6.6e-11	1
SPV_0038 G300S	polA	DNA polymerase I	242	156	3.39e-09	8.22e-13
SPV_0038 G342E	polA	DNA polymerase I	20	143	8.54e-27	1.21e-31
SPV_0038 G746D	polA	DNA polymerase I	9	88	1.57e-17	5.89e-32
SPV_0038 G762S	polA	DNA polymerase I	150	108	0.00173	5.01e-13
SPV_0038 H213Y	polA	DNA polymerase I	58	101	0.000155	1.53e-36
SPV_0038 I207V	polA	DNA polymerase I	5	54	3.77e-11	0.00995
SPV_0038 M292V	polA	DNA polymerase I	379	423	6.23e-11	8.65e-22
SPV_0038 M845I	polA	DNA polymerase I	6	52	3.92e-10	0.0917
SPV_0038 N697D	polA	DNA polymerase I	199	150	0.000634	1.23e-13
SPV_0038 P570L	polA	DNA polymerase I	1	9	0.0109	1
SPV_0038 Q344K	polA	DNA polymerase I	378	422	1.42e-10	7.32e-20
SPV_0038 V493M	polA	DNA polymerase I	363	312	1.52e-05	8.22e-38
SPV_0038 V607L	polA	DNA polymerase I	100	58	0.000213	4.63e-14
SPV_0038 V607M	polA	DNA polymerase I	117	148	0.0217	1.33e-24
SPV_0039 A57T		CoA-binding protein	99	4	1.77e-23	0.101
SPV_0039 D122A		CoA-binding protein	5	37	4.1e-07	0.289
SPV_0039 E115K		CoA-binding protein	50	58	0.41	7.72e-14
SPV_0039 E143G		CoA-binding protein	5	37	4.1e-07	0.289
SPV_0039 F76V		CoA-binding protein	5	50	3.51e-10	8.43e-06
SPV_0039 K117E		CoA-binding protein	5	37	4.1e-07	0.289
SPV_0039 P91L		CoA-binding protein	5	36	6.96e-07	0.227
SPV_0039 Q15R		CoA-binding protein	5	36	6.96e-07	0.227
SPV_0040 A13V	yeiH	Putative membrane protein YeiH	366	281	8.03e-12	3.11e-35
SPV_0040 A196T	yeiH	Putative membrane protein YeiH	359	277	9.16e-11	7.42e-35
SPV_0040 A56V	yeiH	Putative membrane protein YeiH	164	164	1	5.12e-10
SPV_0040 E177D	yeiH	Putative membrane protein YeiH	270	275	0.721	5.82e-12
SPV_0040 H141D	yeiH	Putative membrane protein YeiH	47	46	0.913	0.601
SPV_0040 I103V	yeiH	Putative membrane protein YeiH	368	280	1.33e-12	3.11e-38
SPV_0040 I317V	yeiH	Putative membrane protein YeiH	363	286	5.11e-10	3.14e-31
SPV_0040 I40M	yeiH	Putative membrane protein YeiH	361	230	1.64e-22	1.15e-35
SPV_0040 IG40MS	yeiH	Putative membrane protein YeiH	5	50	3.51e-10	8.43e-06
SPV_0040 L20V	yeiH	Putative membrane protein YeiH	248	225	0.112	5.5e-12
SPV_0040 L228I	yeiH	Putative membrane protein YeiH	15	25	0.105	0.0336
SPV_0040 L313V	yeiH	Putative membrane protein YeiH	372	374	0.834	0.224
SPV_0040 Q282E	yeiH	Putative membrane protein YeiH	49	47	0.828	0.284
SPV_0040 QQE237EQK	yeiH	Putative membrane protein YeiH	327	264	2.67e-06	1.55e-12
SPV_0040 S206T	yeiH	Putative membrane protein YeiH	352	271	3.39e-10	2.44e-29
SPV_0040 S243G	yeiH	Putative membrane protein YeiH	353	272	3.03e-10	1.69e-26
SPV_0040 T208A	yeiH	Putative membrane protein YeiH	39	35	0.627	0.449
SPV_0040 T326S	yeiH	Putative membrane protein YeiH	362	285	5.85e-10	1.25e-30
SPV_0040 V121I	yeiH	Putative membrane protein YeiH	368	279	8.08e-13	2.73e-38
SPV_0040 V289I	yeiH	Putative membrane protein YeiH	362	285	5.85e-10	1.84e-30
SPV_0040 V71I	yeiH	Putative membrane protein YeiH	368	279	8.08e-13	2.73e-38
SPV_0040 Y256H	yeiH	Putative membrane protein YeiH	153	135	0.192	1.01e-07
SPV_0040 Y51H	yeiH	Putative membrane protein YeiH	50	3	2.61e-11	0.015
SPV_0041 A169V	araT	N-acetyl-L%2CL-diaminopimelate aminotransferase	51	40	0.222	0.000362
SPV_0041 A190T	araT	N-acetyl-L%2CL-diaminopimelate aminotransferase	50	40	0.265	0.000831
SPV_0041 A257S	araT	N-acetyl-L%2CL-diaminopimelate aminotransferase	46	45	0.912	0.72
SPV_0041 A89T	araT	N-acetyl-L%2CL-diaminopimelate aminotransferase	0	13	0.00028	0.244
SPV_0041 G362C	araT	N-acetyl-L%2CL-diaminopimelate aminotransferase	49	0	5.56e-13	1
SPV_0041 I200V	araT	N-acetyl-L%2CL-diaminopimelate aminotransferase	99	58	0.00029	1.67e-21
SPV_0041 L18F	araT	N-acetyl-L%2CL-diaminopimelate aminotransferase	0	10	0.00147	0.000251
SPV_0041 T254A	araT	N-acetyl-L%2CL-diaminopimelate aminotransferase	257	174	1.24e-08	5.04e-05
SPV_0041 V170I	araT	N-acetyl-L%2CL-diaminopimelate aminotransferase	0	10	0.00147	0.000251
SPV_0041 V25A	araT	N-acetyl-L%2CL-diaminopimelate aminotransferase	364	313	1.39e-05	4.63e-44
SPV_0042 E182D	recO	DNA recombination and repair protein RecO	5	49	6.12e-10	6.15e-16
SPV_0042 E182K	recO	DNA recombination and repair protein RecO	263	261	0.888	4.4e-14
SPV_0042 P111S	recO	DNA recombination and repair protein RecO	51	15	3.95e-06	0.234
SPV_0042 R34C	recO	DNA recombination and repair protein RecO	46	46	1	0.674
SPV_0042 T171A	recO	DNA recombination and repair protein RecO	375	424	1.47e-12	0.00557
SPV_0043 A197V	plsX	Phosphate:acyl-ACP acyltransferase PlsX	111	147	0.00724	0.65
SPV_0043 D318E	plsX	Phosphate:acyl-ACP acyltransferase PlsX	11	136	8.64e-30	0.226
SPV_0043 L127F	plsX	Phosphate:acyl-ACP acyltransferase PlsX	4	35	3.74e-07	0.84
SPV_0043 Q35R	plsX	Phosphate:acyl-ACP acyltransferase PlsX	5	36	6.96e-07	0.251
SPV_0043 R269S	plsX	Phosphate:acyl-ACP acyltransferase PlsX	158	160	0.887	0.374
SPV_0043 R325S	plsX	Phosphate:acyl-ACP acyltransferase PlsX	0	42	2.99e-11	1
SPV_0043 V130I	plsX	Phosphate:acyl-ACP acyltransferase PlsX	6	16	0.0308	0.399
SPV_0043 V280I	plsX	Phosphate:acyl-ACP acyltransferase PlsX	50	41	0.318	0.00163
SPV_0044 N66S		Acyl carrier protein	108	140	0.0158	3.04e-21
SPV_0044 R9S		Acyl carrier protein	11	94	5.06e-18	0.294
SPV_0044 T2K		Acyl carrier protein	11	136	8.64e-30	0.226
SPV_0046 A60V	blpK	Bacteriocin BlpU	88	69	0.0931	0.00259
SPV_0046 A71E	blpK	Bacteriocin BlpU	2	30	4.52e-07	0.751
SPV_0046 AV39Va	blpK	Bacteriocin BlpU	54	69	0.144	0.987
SPV_0046 C19*	blpK	Bacteriocin BlpU	6	72	4.45e-15	0.962
SPV_0046 K5T	blpK	Bacteriocin BlpU	62	111	2.99e-05	0.00229
SPV_0046 R50G	blpK	Bacteriocin BlpU	5	33	3.36e-06	0.158
SPV_0046 V40A	blpK	Bacteriocin BlpU	120	103	0.185	0.0182
SPV_0047 K34T		Hypothetical protein	51	1	8.3e-13	0.695
SPV_0048 E157D		IS1167 transposase Orf1	48	23	0.00194	0.226
SPV_0048 K144E		IS1167 transposase Orf1	8	5	0.402	0.397
SPV_0049 A169V	comA	Competence-stimulating peptide ABC transporter ATP-binding protein ComA	48	2	2.01e-11	1
SPV_0049 A598V	comA	Competence-stimulating peptide ABC transporter ATP-binding protein ComA	5	103	5.93e-24	0.536
SPV_0049 D483E	comA	Competence-stimulating peptide ABC transporter ATP-binding protein ComA	65	247	2.31e-38	0.0883
SPV_0049 E125D	comA	Competence-stimulating peptide ABC transporter ATP-binding protein ComA	44	5	9.51e-09	0.2
SPV_0049 E128A	comA	Competence-stimulating peptide ABC transporter ATP-binding protein ComA	96	58	0.000714	3.89e-13
SPV_0049 E149D	comA	Competence-stimulating peptide ABC transporter ATP-binding protein ComA	3	42	2.31e-09	0.128
SPV_0049 G405C	comA	Competence-stimulating peptide ABC transporter ATP-binding protein ComA	1	24	3.02e-06	0.149
SPV_0049 G544D	comA	Competence-stimulating peptide ABC transporter ATP-binding protein ComA	5	49	6.12e-10	0.345
SPV_0049 G545S	comA	Competence-stimulating peptide ABC transporter ATP-binding protein ComA	158	61	2.79e-14	1.94e-12
SPV_0049 H147Y	comA	Competence-stimulating peptide ABC transporter ATP-binding protein ComA	210	203	0.631	1.39e-23
SPV_0049 H490Y	comA	Competence-stimulating peptide ABC transporter ATP-binding protein ComA	48	1	4.63e-12	1
SPV_0049 I600L	comA	Competence-stimulating peptide ABC transporter ATP-binding protein ComA	0	11	0.000843	0.000104
SPV_0049 I61M	comA	Competence-stimulating peptide ABC transporter ATP-binding protein ComA	0	11	0.000843	0.000104
SPV_0049 I665M	comA	Competence-stimulating peptide ABC transporter ATP-binding protein ComA	357	343	0.208	1.87e-19
SPV_0049 K331N	comA	Competence-stimulating peptide ABC transporter ATP-binding protein ComA	0	11	0.000843	0.000104
SPV_0049 L155F	comA	Competence-stimulating peptide ABC transporter ATP-binding protein ComA	96	58	0.000714	3.89e-13
SPV_0049 L343V	comA	Competence-stimulating peptide ABC transporter ATP-binding protein ComA	0	11	0.000843	0.649
SPV_0049 T506I	comA	Competence-stimulating peptide ABC transporter ATP-binding protein ComA	50	5	3.51e-10	0.669
SPV_0049 V180G	comA	Competence-stimulating peptide ABC transporter ATP-binding protein ComA	58	89	0.00493	0.00241
SPV_0049 V180L	comA	Competence-stimulating peptide ABC transporter ATP-binding protein ComA	3	42	2.31e-09	0.128
SPV_0049 V342A	comA	Competence-stimulating peptide ABC transporter ATP-binding protein ComA	3	42	2.31e-09	0.128
SPV_0050 A175S	comB	Competence-stimulating peptide ABC transporter permease protein ComB	6	64	4.6e-13	2.87e-06
SPV_0050 A194V	comB	Competence-stimulating peptide ABC transporter permease protein ComB	7	43	1.54e-07	0.355
SPV_0050 A94T	comB	Competence-stimulating peptide ABC transporter permease protein ComB	0	50	3.13e-13	0.00244
SPV_0050 E125G	comB	Competence-stimulating peptide ABC transporter permease protein ComB	62	17	1.06e-07	2.95e-14
SPV_0050 G206S	comB	Competence-stimulating peptide ABC transporter permease protein ComB	105	174	4.65e-07	8.55e-06
SPV_0050 G257A	comB	Competence-stimulating peptide ABC transporter permease protein ComB	49	6	2.03e-09	0.0295
SPV_0050 I198M	comB	Competence-stimulating peptide ABC transporter permease protein ComB	106	182	3.64e-08	5.24e-06
SPV_0050 L213F	comB	Competence-stimulating peptide ABC transporter permease protein ComB	51	40	0.222	0.000701
SPV_0050 L382F	comB	Competence-stimulating peptide ABC transporter permease protein ComB	1	20	2.69e-05	1.87e-06
SPV_0050 S182N	comB	Competence-stimulating peptide ABC transporter permease protein ComB	46	62	0.0994	2.23e-05
SPV_0050 T202A	comB	Competence-stimulating peptide ABC transporter permease protein ComB	417	344	2.89e-16	1.36e-27
SPV_0050 T227I	comB	Competence-stimulating peptide ABC transporter permease protein ComB	47	0	1.75e-12	0.197
SPV_0050 T335A	comB	Competence-stimulating peptide ABC transporter permease protein ComB	412	422	0.0116	0.655
SPV_0050 T410I	comB	Competence-stimulating peptide ABC transporter permease protein ComB	7	43	1.54e-07	0.355
SPV_0050 Y138H	comB	Competence-stimulating peptide ABC transporter permease protein ComB	0	11	0.000843	0.000104
SPV_0051 D143G	purC	Phosphoribosylaminoimidazole-succinocarboxamide synthase	296	242	0.000122	6.43e-08
SPV_0051 G216E	purC	Phosphoribosylaminoimidazole-succinocarboxamide synthase	47	1	8.18e-12	1
SPV_0051 I42V	purC	Phosphoribosylaminoimidazole-succinocarboxamide synthase	13	2	0.00416	0.891
SPV_0052 A129V	purL	Phosphoribosylformylglycinamidine synthase%2C synthetase and glutamine amidotransferase subunits	52	50	0.833	0.0842
SPV_0052 A389T	purL	Phosphoribosylformylglycinamidine synthase%2C synthetase and glutamine amidotransferase subunits	61	83	0.0443	5.04e-05
SPV_0052 A48T	purL	Phosphoribosylformylglycinamidine synthase%2C synthetase and glutamine amidotransferase subunits	5	4	0.738	0.27
SPV_0052 A48V	purL	Phosphoribosylformylglycinamidine synthase%2C synthetase and glutamine amidotransferase subunits	187	106	5.05e-09	0.000798
SPV_0052 A53V	purL	Phosphoribosylformylglycinamidine synthase%2C synthetase and glutamine amidotransferase subunits	51	5	2.02e-10	0.382
SPV_0052 A724V	purL	Phosphoribosylformylglycinamidine synthase%2C synthetase and glutamine amidotransferase subunits	12	0	0.000485	1
SPV_0052 A844T	purL	Phosphoribosylformylglycinamidine synthase%2C synthetase and glutamine amidotransferase subunits	6	43	5.18e-08	0.574
SPV_0052 A963V	purL	Phosphoribosylformylglycinamidine synthase%2C synthetase and glutamine amidotransferase subunits	135	73	7.55e-07	0.0115
SPV_0052 D1099A	purL	Phosphoribosylformylglycinamidine synthase%2C synthetase and glutamine amidotransferase subunits	19	47	0.000332	0.683
SPV_0052 D1099V	purL	Phosphoribosylformylglycinamidine synthase%2C synthetase and glutamine amidotransferase subunits	51	43	0.382	0.583
SPV_0052 E133K	purL	Phosphoribosylformylglycinamidine synthase%2C synthetase and glutamine amidotransferase subunits	133	76	5.62e-06	2.66e-08
SPV_0052 G1138S	purL	Phosphoribosylformylglycinamidine synthase%2C synthetase and glutamine amidotransferase subunits	13	1	0.00122	0.213
SPV_0052 G64V	purL	Phosphoribosylformylglycinamidine synthase%2C synthetase and glutamine amidotransferase subunits	270	305	0.0103	0.0232
SPV_0052 G926R	purL	Phosphoribosylformylglycinamidine synthase%2C synthetase and glutamine amidotransferase subunits	2	43	3.38e-10	0.0116
SPV_0052 H237N	purL	Phosphoribosylformylglycinamidine synthase%2C synthetase and glutamine amidotransferase subunits	5	53	6.6e-11	1
SPV_0052 H590N	purL	Phosphoribosylformylglycinamidine synthase%2C synthetase and glutamine amidotransferase subunits	51	50	0.916	0.0842
SPV_0052 I606T	purL	Phosphoribosylformylglycinamidine synthase%2C synthetase and glutamine amidotransferase subunits	424	396	1.94e-07	6.33e-09
SPV_0052 I657V	purL	Phosphoribosylformylglycinamidine synthase%2C synthetase and glutamine amidotransferase subunits	105	167	5.14e-06	0.503
SPV_0052 I913V	purL	Phosphoribosylformylglycinamidine synthase%2C synthetase and glutamine amidotransferase subunits	70	101	0.00799	0.336
SPV_0052 K889E	purL	Phosphoribosylformylglycinamidine synthase%2C synthetase and glutamine amidotransferase subunits	51	54	0.754	0.6
SPV_0052 L24F	purL	Phosphoribosylformylglycinamidine synthase%2C synthetase and glutamine amidotransferase subunits	16	0	5.39e-05	1
SPV_0052 L28V	purL	Phosphoribosylformylglycinamidine synthase%2C synthetase and glutamine amidotransferase subunits	49	53	0.673	0.487
SPV_0052 L646F	purL	Phosphoribosylformylglycinamidine synthase%2C synthetase and glutamine amidotransferase subunits	27	1	5.84e-07	0.278
SPV_0052 N1102S	purL	Phosphoribosylformylglycinamidine synthase%2C synthetase and glutamine amidotransferase subunits	414	396	0.00355	9.83e-05
SPV_0052 P1008L	purL	Phosphoribosylformylglycinamidine synthase%2C synthetase and glutamine amidotransferase subunits	0	50	3.13e-13	0.00244
SPV_0052 P1093S	purL	Phosphoribosylformylglycinamidine synthase%2C synthetase and glutamine amidotransferase subunits	33	4	1.09e-06	1.13e-08
SPV_0052 P142L	purL	Phosphoribosylformylglycinamidine synthase%2C synthetase and glutamine amidotransferase subunits	5	50	3.51e-10	8.43e-06
SPV_0052 P706S	purL	Phosphoribosylformylglycinamidine synthase%2C synthetase and glutamine amidotransferase subunits	51	50	0.916	0.0842
SPV_0052 Q952R	purL	Phosphoribosylformylglycinamidine synthase%2C synthetase and glutamine amidotransferase subunits	2	43	3.38e-10	0.0116
SPV_0052 R96C	purL	Phosphoribosylformylglycinamidine synthase%2C synthetase and glutamine amidotransferase subunits	12	0	0.000485	1
SPV_0052 S61Y	purL	Phosphoribosylformylglycinamidine synthase%2C synthetase and glutamine amidotransferase subunits	2	15	0.00145	0.000226
SPV_0052 S849I	purL	Phosphoribosylformylglycinamidine synthase%2C synthetase and glutamine amidotransferase subunits	118	104	0.274	9.09e-14
SPV_0052 T152I	purL	Phosphoribosylformylglycinamidine synthase%2C synthetase and glutamine amidotransferase subunits	57	83	0.0162	5.71e-06
SPV_0052 T165I	purL	Phosphoribosylformylglycinamidine synthase%2C synthetase and glutamine amidotransferase subunits	13	50	1.27e-06	0.316
SPV_0052 T170P	purL	Phosphoribosylformylglycinamidine synthase%2C synthetase and glutamine amidotransferase subunits	57	81	0.0256	4.18e-05
SPV_0052 T374I	purL	Phosphoribosylformylglycinamidine synthase%2C synthetase and glutamine amidotransferase subunits	5	54	3.77e-11	0.00995
SPV_0052 T563A	purL	Phosphoribosylformylglycinamidine synthase%2C synthetase and glutamine amidotransferase subunits	164	221	8.58e-05	0.629
SPV_0052 T580I	purL	Phosphoribosylformylglycinamidine synthase%2C synthetase and glutamine amidotransferase subunits	51	54	0.754	0.6
SPV_0052 T941I	purL	Phosphoribosylformylglycinamidine synthase%2C synthetase and glutamine amidotransferase subunits	0	50	3.13e-13	0.00244
SPV_0052 V622G	purL	Phosphoribosylformylglycinamidine synthase%2C synthetase and glutamine amidotransferase subunits	0	33	4.64e-09	0.00732
SPV_0052 V798A	purL	Phosphoribosylformylglycinamidine synthase%2C synthetase and glutamine amidotransferase subunits	2	43	3.38e-10	0.0117
SPV_0053 A69S	purF	Amidophosphoribosyltransferase	51	49	0.831	0.972
SPV_0053 G224C	purF	Amidophosphoribosyltransferase	3	6	0.315	0.0125
SPV_0053 G432S	purF	Amidophosphoribosyltransferase	123	110	0.317	0.312
SPV_0053 H104Y	purF	Amidophosphoribosyltransferase	33	4	1.09e-06	1.13e-08
SPV_0053 L461F	purF	Amidophosphoribosyltransferase	47	1	8.18e-12	1
SPV_0053 M425L	purF	Amidophosphoribosyltransferase	374	385	0.222	0.766
SPV_0053 Q128D	purF	Amidophosphoribosyltransferase	50	54	0.675	0.495
SPV_0053 Q51K	purF	Amidophosphoribosyltransferase	57	43	0.136	0.365
SPV_0053 R219C	purF	Amidophosphoribosyltransferase	60	107	4.96e-05	0.0242
SPV_0053 T77A	purF	Amidophosphoribosyltransferase	363	373	0.314	0.0277
SPV_0053 V247I	purF	Amidophosphoribosyltransferase	361	373	0.231	0.000464
SPV_0054 A281T	purM	Phosphoribosylformylglycinamidine cyclo-ligase	66	25	5.41e-06	0.00866
SPV_0054 I188L	purM	Phosphoribosylformylglycinamidine cyclo-ligase	61	1	2.49e-15	1.11e-05
SPV_0054 L40I	purM	Phosphoribosylformylglycinamidine cyclo-ligase	2	47	3.54e-11	0.048
SPV_0054 P234S	purM	Phosphoribosylformylglycinamidine cyclo-ligase	0	50	3.13e-13	0.00244
SPV_0054 P277S	purM	Phosphoribosylformylglycinamidine cyclo-ligase	15	1	0.00041	1.02e-05
SPV_0054 P309S	purM	Phosphoribosylformylglycinamidine cyclo-ligase	2	12	0.00704	0.719
SPV_0054 R33S	purM	Phosphoribosylformylglycinamidine cyclo-ligase	98	50	1.41e-05	0.686
SPV_0054 T2A	purM	Phosphoribosylformylglycinamidine cyclo-ligase	47	2	3.54e-11	0.00727
SPV_0054 V184A	purM	Phosphoribosylformylglycinamidine cyclo-ligase	384	385	0.907	0.94
SPV_0055 D75A	purN	Phosphoribosylglycinamide formyltransferase	4	7	0.363	0.0324
SPV_0055 L43I	purN	Phosphoribosylglycinamide formyltransferase	0	51	1.76e-13	0.00232
SPV_0055 M83I	purN	Phosphoribosylglycinamide formyltransferase	101	54	2.98e-05	0.236
SPV_0055 P172L	purN	Phosphoribosylglycinamide formyltransferase	50	49	0.915	0.997
SPV_0055 Q141H	purN	Phosphoribosylglycinamide formyltransferase	47	1	8.18e-12	0.00508
SPV_0055 T59A	purN	Phosphoribosylglycinamide formyltransferase	214	156	6.01e-05	0.000115
SPV_0055 V142I	purN	Phosphoribosylglycinamide formyltransferase	0	10	0.00147	0.000254
SPV_0056 C102Y	vanZ	Teicoplanin resistance protein VanZ	0	11	0.000843	0.346
SPV_0056 D116N	vanZ	Teicoplanin resistance protein VanZ	5	35	1.18e-06	0.185
SPV_0056 L117S	vanZ	Teicoplanin resistance protein VanZ	15	1	0.00041	1.02e-05
SPV_0056 M63I	vanZ	Teicoplanin resistance protein VanZ	46	0	3.09e-12	1
SPV_0056 S69F	vanZ	Teicoplanin resistance protein VanZ	60	59	0.921	0.122
SPV_0056 T7fs	vanZ	Teicoplanin resistance protein VanZ	15	2	0.00145	0.00084
SPV_0057 A117D	purH	Bifunctional inosine monophosphate cyclohydrolase/phosphoribosylaminoimidazolecarboxamide formyltransferase	3	8	0.129	0.433
SPV_0057 A211P	purH	Bifunctional inosine monophosphate cyclohydrolase/phosphoribosylaminoimidazolecarboxamide formyltransferase	39	96	8.85e-08	0.0644
SPV_0057 A460G	purH	Bifunctional inosine monophosphate cyclohydrolase/phosphoribosylaminoimidazolecarboxamide formyltransferase	0	10	0.00147	0.434
SPV_0057 A468S	purH	Bifunctional inosine monophosphate cyclohydrolase/phosphoribosylaminoimidazolecarboxamide formyltransferase	18	3	0.000918	0.00238
SPV_0057 D286N	purH	Bifunctional inosine monophosphate cyclohydrolase/phosphoribosylaminoimidazolecarboxamide formyltransferase	50	33	0.0495	0.82
SPV_0057 D292E	purH	Bifunctional inosine monophosphate cyclohydrolase/phosphoribosylaminoimidazolecarboxamide formyltransferase	50	39	0.218	0.000363
SPV_0057 D455N	purH	Bifunctional inosine monophosphate cyclohydrolase/phosphoribosylaminoimidazolecarboxamide formyltransferase	180	270	6.22e-10	9.03e-05
SPV_0057 D499N	purH	Bifunctional inosine monophosphate cyclohydrolase/phosphoribosylaminoimidazolecarboxamide formyltransferase	56	55	0.919	2.95e-11
SPV_0057 E360K	purH	Bifunctional inosine monophosphate cyclohydrolase/phosphoribosylaminoimidazolecarboxamide formyltransferase	1	9	0.0109	1
SPV_0057 G14D	purH	Bifunctional inosine monophosphate cyclohydrolase/phosphoribosylaminoimidazolecarboxamide formyltransferase	3	8	0.129	0.212
SPV_0057 L80F	purH	Bifunctional inosine monophosphate cyclohydrolase/phosphoribosylaminoimidazolecarboxamide formyltransferase	42	1	1.39e-10	1
SPV_0057 NENQ88KDNK	purH	Bifunctional inosine monophosphate cyclohydrolase/phosphoribosylaminoimidazolecarboxamide formyltransferase	382	417	4.3e-07	3.61e-07
SPV_0057 R267S	purH	Bifunctional inosine monophosphate cyclohydrolase/phosphoribosylaminoimidazolecarboxamide formyltransferase	375	389	0.111	0.626
SPV_0057 S158A	purH	Bifunctional inosine monophosphate cyclohydrolase/phosphoribosylaminoimidazolecarboxamide formyltransferase	277	319	0.00165	0.975
SPV_0057 S31L	purH	Bifunctional inosine monophosphate cyclohydrolase/phosphoribosylaminoimidazolecarboxamide formyltransferase	3	6	0.315	0.0125
SPV_0057 S494F	purH	Bifunctional inosine monophosphate cyclohydrolase/phosphoribosylaminoimidazolecarboxamide formyltransferase	53	96	0.000105	2.46e-14
SPV_0057 T151A	purH	Bifunctional inosine monophosphate cyclohydrolase/phosphoribosylaminoimidazolecarboxamide formyltransferase	416	415	0.817	0.611
SPV_0057 T164S	purH	Bifunctional inosine monophosphate cyclohydrolase/phosphoribosylaminoimidazolecarboxamide formyltransferase	162	179	0.234	0.0348
SPV_0057 V37D	purH	Bifunctional inosine monophosphate cyclohydrolase/phosphoribosylaminoimidazolecarboxamide formyltransferase	0	50	3.13e-13	0.00244
SPV_0057 V52M	purH	Bifunctional inosine monophosphate cyclohydrolase/phosphoribosylaminoimidazolecarboxamide formyltransferase	50	33	0.0495	0.82
SPV_0058 A120I	purD	Phosphoribosylamine--glycine ligase	58	95	0.000956	0.000933
SPV_0058 A120T	purD	Phosphoribosylamine--glycine ligase	55	49	0.53	0.0285
SPV_0058 A157S	purD	Phosphoribosylamine--glycine ligase	98	45	1.18e-06	0.175
SPV_0058 A96L	purD	Phosphoribosylamine--glycine ligase	48	84	0.000651	0.000738
SPV_0058 A96T	purD	Phosphoribosylamine--glycine ligase	3	48	8.07e-11	0.112
SPV_0058 AD386Va	purD	Phosphoribosylamine--glycine ligase	57	80	0.0319	5.47e-09
SPV_0058 AKTE350VKTD	purD	Phosphoribosylamine--glycine ligase	14	96	5.32e-17	0.000726
SPV_0058 AKTEGDV350VKTDGDI	purD	Phosphoribosylamine--glycine ligase	48	49	0.914	0.229
SPV_0058 E158D	purD	Phosphoribosylamine--glycine ligase	46	1	1.45e-11	0.00746
SPV_0058 ER343SK	purD	Phosphoribosylamine--glycine ligase	62	143	8.34e-11	0.000187
SPV_0058 G177S	purD	Phosphoribosylamine--glycine ligase	2	13	0.00416	0.779
SPV_0058 I258M	purD	Phosphoribosylamine--glycine ligase	310	279	0.0212	0.637
SPV_0058 I258V	purD	Phosphoribosylamine--glycine ligase	115	144	0.0307	0.833
SPV_0058 I269L	purD	Phosphoribosylamine--glycine ligase	406	409	0.605	0.0459
SPV_0058 I296L	purD	Phosphoribosylamine--glycine ligase	14	95	9.61e-17	0.00122
SPV_0058 I419S	purD	Phosphoribosylamine--glycine ligase	2	47	3.54e-11	0.048
SPV_0058 L373I	purD	Phosphoribosylamine--glycine ligase	48	1	4.63e-12	1
SPV_0058 M321T	purD	Phosphoribosylamine--glycine ligase	63	146	3.81e-11	0.000153
SPV_0058 NQ84HA	purD	Phosphoribosylamine--glycine ligase	45	92	1.16e-05	1.56e-07
SPV_0058 S117P	purD	Phosphoribosylamine--glycine ligase	114	144	0.0252	0.806
SPV_0058 S125L	purD	Phosphoribosylamine--glycine ligase	47	1	8.18e-12	1
SPV_0058 S287A	purD	Phosphoribosylamine--glycine ligase	407	400	0.273	0.405
SPV_0058 S401Y	purD	Phosphoribosylamine--glycine ligase	150	76	9.19e-09	6.77e-05
SPV_0058 S53Y	purD	Phosphoribosylamine--glycine ligase	54	104	1.04e-05	1.08e-12
SPV_0058 T323A	purD	Phosphoribosylamine--glycine ligase	2	13	0.00416	0.779
SPV_0058 T61A	purD	Phosphoribosylamine--glycine ligase	53	102	1.35e-05	7.07e-11
SPV_0058 V247A	purD	Phosphoribosylamine--glycine ligase	0	10	0.00147	0.434
SPV_0058 V356I	purD	Phosphoribosylamine--glycine ligase	14	96	5.32e-17	0.000726
SPV_0058 V64I	purD	Phosphoribosylamine--glycine ligase	53	103	9.41e-06	9.63e-12
SPV_0058 V6I	purD	Phosphoribosylamine--glycine ligase	2	12	0.00704	0.719
SPV_0059 A154T	purE	N5-carboxyaminoimidazole ribonucleotide mutase	2	47	3.54e-11	0.048
SPV_0059 A22T	purE	N5-carboxyaminoimidazole ribonucleotide mutase	5	5	1	0.00301
SPV_0059 A53S	purE	N5-carboxyaminoimidazole ribonucleotide mutase	48	1	4.63e-12	1
SPV_0059 I60V	purE	N5-carboxyaminoimidazole ribonucleotide mutase	0	10	0.00147	0.434
SPV_0059 K137Q	purE	N5-carboxyaminoimidazole ribonucleotide mutase	8	31	0.000163	8.76e-07
SPV_0059 K89N	purE	N5-carboxyaminoimidazole ribonucleotide mutase	50	49	0.915	0.997
SPV_0059 L126I	purE	N5-carboxyaminoimidazole ribonucleotide mutase	4	52	3.21e-11	0.142
SPV_0059 L131I	purE	N5-carboxyaminoimidazole ribonucleotide mutase	2	47	3.54e-11	0.048
SPV_0059 R54Y	purE	N5-carboxyaminoimidazole ribonucleotide mutase	0	10	0.00147	0.434
SPV_0059 S158T	purE	N5-carboxyaminoimidazole ribonucleotide mutase	2	52	2.05e-12	0.126
SPV_0059 T80I	purE	N5-carboxyaminoimidazole ribonucleotide mutase	53	49	0.673	0.373
SPV_0060 A159V	purK	N5-carboxyaminoimidazole ribonucleotide synthase	95	59	0.00135	0.00744
SPV_0060 A163E	purK	N5-carboxyaminoimidazole ribonucleotide synthase	50	43	0.442	0.00982
SPV_0060 A314V	purK	N5-carboxyaminoimidazole ribonucleotide synthase	16	4	0.00662	0.000363
SPV_0060 A325T	purK	N5-carboxyaminoimidazole ribonucleotide synthase	50	50	1	8.1e-11
SPV_0060 A41V	purK	N5-carboxyaminoimidazole ribonucleotide synthase	1	11	0.00365	0.325
SPV_0060 A82V	purK	N5-carboxyaminoimidazole ribonucleotide synthase	50	49	0.915	0.997
SPV_0060 D169E	purK	N5-carboxyaminoimidazole ribonucleotide synthase	0	10	0.00147	0.434
SPV_0060 D172A	purK	N5-carboxyaminoimidazole ribonucleotide synthase	52	103	5.89e-06	0.0667
SPV_0060 D182A	purK	N5-carboxyaminoimidazole ribonucleotide synthase	0	10	0.00147	0.434
SPV_0060 D253A	purK	N5-carboxyaminoimidazole ribonucleotide synthase	51	49	0.831	0.973
SPV_0060 D63E	purK	N5-carboxyaminoimidazole ribonucleotide synthase	2	50	6.43e-12	0.153
SPV_0060 DEL355EEF	purK	N5-carboxyaminoimidazole ribonucleotide synthase	66	56	0.328	0.00433
SPV_0060 DV349NE	purK	N5-carboxyaminoimidazole ribonucleotide synthase	91	80	0.347	9.67e-06
SPV_0060 EA158AD	purK	N5-carboxyaminoimidazole ribonucleotide synthase	8	19	0.0314	0.0103
SPV_0060 F347I	purK	N5-carboxyaminoimidazole ribonucleotide synthase	95	91	0.74	6.68e-10
SPV_0060 H299Y	purK	N5-carboxyaminoimidazole ribonucleotide synthase	15	4	0.0107	0.000709
SPV_0060 I21T	purK	N5-carboxyaminoimidazole ribonucleotide synthase	46	0	3.09e-12	1
SPV_0060 I84V	purK	N5-carboxyaminoimidazole ribonucleotide synthase	2	44	1.92e-10	0.193
SPV_0060 K194N	purK	N5-carboxyaminoimidazole ribonucleotide synthase	4	48	3.03e-10	0.0734
SPV_0060 L127Q	purK	N5-carboxyaminoimidazole ribonucleotide synthase	37	56	0.0368	6.89e-08
SPV_0060 P292Q	purK	N5-carboxyaminoimidazole ribonucleotide synthase	26	4	4.32e-05	5.17e-06
SPV_0060 Q317K	purK	N5-carboxyaminoimidazole ribonucleotide synthase	202	165	0.0104	0.00238
SPV_0060 S113A	purK	N5-carboxyaminoimidazole ribonucleotide synthase	391	420	1.99e-06	3.35e-08
SPV_0060 S323P	purK	N5-carboxyaminoimidazole ribonucleotide synthase	144	72	1.41e-08	2.03e-12
SPV_0060 SQ113AK	purK	N5-carboxyaminoimidazole ribonucleotide synthase	33	4	1.09e-06	1.11e-08
SPV_0060 T124D	purK	N5-carboxyaminoimidazole ribonucleotide synthase	2	51	3.63e-12	0.143
SPV_0060 T320A	purK	N5-carboxyaminoimidazole ribonucleotide synthase	78	17	3.13e-11	9.12e-08
SPV_0060 V225A	purK	N5-carboxyaminoimidazole ribonucleotide synthase	201	120	1e-08	2.81e-11
SPV_0060 V256I	purK	N5-carboxyaminoimidazole ribonucleotide synthase	50	49	0.915	0.997
SPV_0060 V295A	purK	N5-carboxyaminoimidazole ribonucleotide synthase	68	45	0.0201	0.000508
SPV_0061 E70G		Hypothetical protein	143	115	0.0367	7.18e-11
SPV_0061 K14R		Hypothetical protein	12	86	1.91e-15	0.209
SPV_0061 Q32K		Hypothetical protein	2	50	6.43e-12	4.94e-14
SPV_0061 Q41*		Hypothetical protein	7	6	0.78	3.77e-05
SPV_0061 T8A		Hypothetical protein	50	50	1	8.1e-11
SPV_0062 D409N	purB	Adenylosuccinate lyase	51	95	6.3e-05	7.82e-14
SPV_0062 L226F	purB	Adenylosuccinate lyase	2	8	0.0563	0.0356
SPV_0062 P271S	purB	Adenylosuccinate lyase	27	1	5.84e-07	0.278
SPV_0062 P414L	purB	Adenylosuccinate lyase	0	11	0.000843	0.649
SPV_0062 T400I	purB	Adenylosuccinate lyase	11	0	0.000843	0.801
SPV_0062 V415I	purB	Adenylosuccinate lyase	51	95	6.3e-05	7.82e-14
SPV_0063 A245D	strH	Beta-hexosaminidase StrH	1	13	0.00122	0.171
SPV_0063 A555T	strH	Beta-hexosaminidase StrH	126	7	2.75e-29	8.73e-06
SPV_0063 A572T	strH	Beta-hexosaminidase StrH	192	235	0.00318	0.198
SPV_0063 A713T	strH	Beta-hexosaminidase StrH	7	37	3.41e-06	0.00505
SPV_0063 A74_E81del	strH	Beta-hexosaminidase StrH	5	36	6.96e-07	0.0016
SPV_0063 A970V	strH	Beta-hexosaminidase StrH	10	2	0.02	0.645
SPV_0063 D327N	strH	Beta-hexosaminidase StrH	70	42	0.00452	0.048
SPV_0063 D647N	strH	Beta-hexosaminidase StrH	277	309	0.0177	0.455
SPV_0063 D911E	strH	Beta-hexosaminidase StrH	5	10	0.193	3.48e-05
SPV_0063 E1161K	strH	Beta-hexosaminidase StrH	360	264	9.12e-14	0.0003
SPV_0063 E127A	strH	Beta-hexosaminidase StrH	291	274	0.217	0.00322
SPV_0063 E169A	strH	Beta-hexosaminidase StrH	4	48	3.03e-10	0.213
SPV_0063 E206K	strH	Beta-hexosaminidase StrH	2	47	3.54e-11	0.048
SPV_0063 E558K	strH	Beta-hexosaminidase StrH	3	6	0.315	0.0125
SPV_0063 E64K	strH	Beta-hexosaminidase StrH	1	12	0.00211	0.172
SPV_0063 E69V	strH	Beta-hexosaminidase StrH	137	63	2.18e-09	0.425
SPV_0063 E81K	strH	Beta-hexosaminidase StrH	0	46	3.09e-12	1
SPV_0063 G1049R	strH	Beta-hexosaminidase StrH	48	1	4.63e-12	0.535
SPV_0063 G843E	strH	Beta-hexosaminidase StrH	46	2	6.23e-11	0.00104
SPV_0063 H529R	strH	Beta-hexosaminidase StrH	336	337	0.933	0.069
SPV_0063 K1248R	strH	Beta-hexosaminidase StrH	49	95	2.6e-05	4.5e-15
SPV_0063 K321E	strH	Beta-hexosaminidase StrH	73	95	0.0581	0.66
SPV_0063 K602R	strH	Beta-hexosaminidase StrH	50	2	6.43e-12	0.887
SPV_0063 M746I	strH	Beta-hexosaminidase StrH	0	10	0.00147	0.000251
SPV_0063 N262D	strH	Beta-hexosaminidase StrH	47	2	3.54e-11	5.32e-05
SPV_0063 N678D	strH	Beta-hexosaminidase StrH	282	307	0.063	0.197
SPV_0063 N779D	strH	Beta-hexosaminidase StrH	5	8	0.402	2.72e-05
SPV_0063 P1252L	strH	Beta-hexosaminidase StrH	88	52	0.000871	8.02e-07
SPV_0063 P39del	strH	Beta-hexosaminidase StrH	50	90	0.000217	1.17e-05
SPV_0063 P39T	strH	Beta-hexosaminidase StrH	30	3	1.63e-06	0.0011
SPV_0063 P55L	strH	Beta-hexosaminidase StrH	0	50	3.13e-13	0.00244
SPV_0063 P740S	strH	Beta-hexosaminidase StrH	0	10	0.00147	0.000251
SPV_0063 Q617L	strH	Beta-hexosaminidase StrH	136	102	0.0094	0.0233
SPV_0063 S1136A	strH	Beta-hexosaminidase StrH	418	350	2.79e-15	0.511
SPV_0063 S1258_P1261del	strH	Beta-hexosaminidase StrH	37	51	0.115	2.94e-06
SPV_0063 S1299A	strH	Beta-hexosaminidase StrH	158	92	6.75e-07	3.08e-11
SPV_0063 T1029I	strH	Beta-hexosaminidase StrH	2	47	3.54e-11	0.048
SPV_0063 T1277I	strH	Beta-hexosaminidase StrH	158	92	6.75e-07	3.08e-11
SPV_0063 T172A	strH	Beta-hexosaminidase StrH	286	276	0.469	0.076
SPV_0063 V653I	strH	Beta-hexosaminidase StrH	3	7	0.203	0.0133
SPV_0063 V88I	strH	Beta-hexosaminidase StrH	16	1	0.000238	1.01e-05
SPV_0064 G109V	cpsR	Transcriptional regulator%2C GntR family	48	52	0.67	0.513
SPV_0064 K239E	cpsR	Transcriptional regulator%2C GntR family	47	2	3.54e-11	5.32e-05
SPV_0064 M1?	cpsR	Transcriptional regulator%2C GntR family	3	24	4e-05	0.678
SPV_0064 Q205H	cpsR	Transcriptional regulator%2C GntR family	29	43	0.0846	0.00144
SPV_0064 Q70R	cpsR	Transcriptional regulator%2C GntR family	0	10	0.00147	0.000251
SPV_0064 R245H	cpsR	Transcriptional regulator%2C GntR family	5	11	0.13	0.0837
SPV_0064 V68I	cpsR	Transcriptional regulator%2C GntR family	12	1	0.00211	0.191
SPV_0065 A121T	bgaC	Beta-galactosidase	13	4	0.0275	0.0197
SPV_0065 C177R	bgaC	Beta-galactosidase	46	4	9.21e-10	0.0474
SPV_0065 D255N	bgaC	Beta-galactosidase	88	107	0.121	0.00569
SPV_0065 D430Y	bgaC	Beta-galactosidase	1	9	0.0109	1
SPV_0065 E68D	bgaC	Beta-galactosidase	96	29	8.66e-11	0.222
SPV_0065 I29V	bgaC	Beta-galactosidase	412	285	8.47e-30	2.73e-37
SPV_0065 K438N	bgaC	Beta-galactosidase	3	35	1.09e-07	0.373
SPV_0065 N143D	bgaC	Beta-galactosidase	414	272	5.33e-35	1.21e-39
SPV_0065 S557C	bgaC	Beta-galactosidase	6	34	5.76e-06	0.993
SPV_0065 V53I	bgaC	Beta-galactosidase	44	1	4.49e-11	0.00113
SPV_0066 A71D	gadV	Galactosamine-specific PTS IIB component	10	0	0.00147	1
SPV_0066 V127M	gadV	Galactosamine-specific PTS IIB component	0	50	3.13e-13	0.00244
SPV_0066 V62I	gadV	Galactosamine-specific PTS IIB component	14	0	0.000161	0.14
SPV_0067 A283V	gadW	Galactosamine-specific PTS IIC component	3	13	0.0116	0.755
SPV_0067 F131Y	gadW	Galactosamine-specific PTS IIC component	10	0	0.00147	1
SPV_0068 A260T	gadE	Galactosamine-specific PTS IID component	3	18	0.000918	0.000213
SPV_0068 G117A	gadE	Galactosamine-specific PTS IID component	2	41	1.04e-09	0.196
SPV_0068 LP207WA	gadE	Galactosamine-specific PTS IID component	13	1	0.00122	0.202
SPV_0069 E32G	gadF	Galactosamine-specific PTS IIA component	4	116	2.66e-28	2.49e-06
SPV_0069 L102M	gadF	Galactosamine-specific PTS IIA component	0	49	5.56e-13	0.597
SPV_0069 P5L	gadF	Galactosamine-specific PTS IIA component	51	4	5.64e-11	0.477
SPV_0070 A168V	agaS	Galactosamine-6-phosphate isomerase	53	54	0.918	0.00111
SPV_0070 A188T	agaS	Galactosamine-6-phosphate isomerase	148	136	0.383	0.00573
SPV_0070 A330V	agaS	Galactosamine-6-phosphate isomerase	41	113	1.44e-10	4.92e-05
SPV_0070 D279E	agaS	Galactosamine-6-phosphate isomerase	48	3	8.07e-11	0.1
SPV_0070 D291A	agaS	Galactosamine-6-phosphate isomerase	34	5	1.99e-06	1.17e-07
SPV_0070 DN279ED	agaS	Galactosamine-6-phosphate isomerase	5	51	2.02e-10	0.0128
SPV_0070 E223K	agaS	Galactosamine-6-phosphate isomerase	2	19	0.000172	0.000237
SPV_0070 G332D	agaS	Galactosamine-6-phosphate isomerase	2	19	0.000172	0.000237
SPV_0070 H53Y	agaS	Galactosamine-6-phosphate isomerase	7	104	5.39e-23	0.654
SPV_0070 Q387*	agaS	Galactosamine-6-phosphate isomerase	50	1	1.47e-12	4.46e-05
SPV_0070 S208F	agaS	Galactosamine-6-phosphate isomerase	0	34	2.66e-09	0.00572
SPV_0070 T147A	agaS	Galactosamine-6-phosphate isomerase	369	418	1.4e-10	0.0143
SPV_0070 T289R	agaS	Galactosamine-6-phosphate isomerase	49	3	4.59e-11	0.0506
SPV_0070 V111I	agaS	Galactosamine-6-phosphate isomerase	51	5	2.02e-10	0.00407
SPV_0070 V125L	agaS	Galactosamine-6-phosphate isomerase	99	130	0.0165	0.00587
SPV_0071 A206T	galM	Aldose 1-epimerase	1	52	4.67e-13	1
SPV_0071 A256V	galM	Aldose 1-epimerase	8	101	1.42e-21	0.855
SPV_0071 D135Y	galM	Aldose 1-epimerase	4	51	5.64e-11	4.96e-08
SPV_0071 IS160TI	galM	Aldose 1-epimerase	48	0	9.85e-13	1
SPV_0071 L182M	galM	Aldose 1-epimerase	36	0	8.72e-10	0.00743
SPV_0071 L89F	galM	Aldose 1-epimerase	17	4	0.00407	0.00974
SPV_0071 T229A	galM	Aldose 1-epimerase	110	168	2.23e-05	0.00634
SPV_0071 V210I	galM	Aldose 1-epimerase	17	4	0.00407	0.00974
SPV_0071 V225I	galM	Aldose 1-epimerase	223	281	5.14e-05	0.00375
SPV_0071 V343fs	galM	Aldose 1-epimerase	215	128	1.18e-09	0.249
SPV_0072 A145V		Glyoxalase family protein	53	53	1	0.647
SPV_0072 A15I		Glyoxalase family protein	48	1	4.63e-12	1
SPV_0072 A15V		Glyoxalase family protein	223	280	6.96e-05	3.57e-05
SPV_0072 A22V		Glyoxalase family protein	40	45	0.568	0.778
SPV_0072 A258V		Glyoxalase family protein	50	37	0.141	0.28
SPV_0072 A26T		Glyoxalase family protein	50	1	1.47e-12	0.000401
SPV_0072 A26V		Glyoxalase family protein	43	46	0.737	0.128
SPV_0072 AS224DP		Glyoxalase family protein	52	54	0.836	0.733
SPV_0072 D194N		Glyoxalase family protein	226	130	2.49e-11	0.519
SPV_0072 E41D		Glyoxalase family protein	25	21	0.544	0.6
SPV_0072 G207R		Glyoxalase family protein	45	1	2.55e-11	1
SPV_0072 G229V		Glyoxalase family protein	52	54	0.836	0.733
SPV_0072 G50E		Glyoxalase family protein	4	49	1.73e-10	0.0395
SPV_0072 H68Y		Glyoxalase family protein	144	77	1.61e-07	0.0019
SPV_0072 I110L		Glyoxalase family protein	51	54	0.754	0.591
SPV_0072 K188T		Glyoxalase family protein	51	54	0.754	0.591
SPV_0072 K244E		Glyoxalase family protein	138	201	1.02e-05	0.00947
SPV_0072 K267Q		Glyoxalase family protein	194	232	0.00914	0.73
SPV_0072 K6Q		Glyoxalase family protein	20	22	0.752	0.584
SPV_0072 L48I		Glyoxalase family protein	32	4	1.85e-06	2.86e-08
SPV_0072 Q55H		Glyoxalase family protein	50	53	0.753	0.697
SPV_0072 R219G		Glyoxalase family protein	387	407	0.00569	0.000163
SPV_0072 R279C		Glyoxalase family protein	8	87	7.97e-18	0.0849
SPV_0072 S183R		Glyoxalase family protein	51	54	0.754	0.591
SPV_0072 S200G		Glyoxalase family protein	233	232	0.945	0.715
SPV_0072 S62G		Glyoxalase family protein	50	54	0.675	0.487
SPV_0072 SI44VV		Glyoxalase family protein	26	21	0.453	0.557
SPV_0072 SK266IQ		Glyoxalase family protein	188	129	2.85e-05	0.00375
SPV_0072 TA14AV		Glyoxalase family protein	35	36	0.901	0.564
SPV_0072 V18I		Glyoxalase family protein	100	56	9.67e-05	0.272
SPV_0072 V31I		Glyoxalase family protein	42	43	0.909	0.117
SPV_0072 V52A		Glyoxalase family protein	51	52	0.916	0.962
SPV_0073 C30fs		Hypothetical protein	11	99	2.42e-19	0.28
SPV_0073 C9R		Hypothetical protein	43	103	4.86e-08	1.87e-06
SPV_0073 E14D		Hypothetical protein	0	36	8.72e-10	0.00326
SPV_0073 I33L		Hypothetical protein	6	22	0.00211	0.00202
SPV_0073 M1?		Hypothetical protein	134	76	3.98e-06	0.00202
SPV_0073 R18C		Hypothetical protein	328	261	6.29e-07	0.00946
SPV_0073 R28C		Hypothetical protein	21	4	0.000558	0.02
SPV_0073 R41K		Hypothetical protein	226	135	2.71e-10	0.0211
SPV_0073 R79*		Hypothetical protein	36	55	0.0351	1.05e-06
SPV_0074 A62V		Uridine phosphorylase	16	1	0.000238	1.01e-05
SPV_0074 A81V		Uridine phosphorylase	153	159	0.669	0.01
SPV_0074 C142S		Uridine phosphorylase	121	156	0.0104	0.00098
SPV_0074 D228N		Uridine phosphorylase	51	2	3.63e-12	0.000132
SPV_0074 E157R		Uridine phosphorylase	108	164	3.83e-05	0.0987
SPV_0074 E160D		Uridine phosphorylase	108	164	3.83e-05	0.0987
SPV_0074 E160K		Uridine phosphorylase	16	1	0.000238	1.01e-05
SPV_0074 E190D		Uridine phosphorylase	49	1	2.61e-12	0.000615
SPV_0074 G192D		Uridine phosphorylase	107	103	0.75	0.0106
SPV_0074 G75D		Uridine phosphorylase	151	159	0.569	0.0497
SPV_0074 H253Y		Uridine phosphorylase	0	51	1.76e-13	0.00215
SPV_0074 I71V		Uridine phosphorylase	156	165	0.524	0.000397
SPV_0074 I98V		Uridine phosphorylase	5	32	5.66e-06	0.155
SPV_0074 N54D		Uridine phosphorylase	170	189	0.187	2.73e-09
SPV_0074 T173S		Uridine phosphorylase	109	112	0.815	0.00463
SPV_0074 T65A		Uridine phosphorylase	3	57	4.79e-13	0.0487
SPV_0074 V169I		Uridine phosphorylase	13	0	0.00028	1
SPV_0074 V78I		Uridine phosphorylase	152	159	0.618	0.0302
SPV_0076 I245L		Trk family potassium uptake protein	0	61	5.21e-16	5.49e-05
SPV_0076 L131F		Trk family potassium uptake protein	0	35	1.52e-09	0.00442
SPV_0076 M97I		Trk family potassium uptake protein	0	61	5.21e-16	5.49e-05
SPV_0076 P354S		Trk family potassium uptake protein	67	13	2.25e-10	0.000883
SPV_0076 V392I		Trk family potassium uptake protein	332	387	1.74e-07	0.000207
SPV_0077 L175M	cabP	Trk family potassium uptake protein CabP	0	60	9.38e-16	6.19e-05
SPV_0080 A257S	pavB	Cell wall surface anchor family protein PavB	2	45	1.1e-10	0.00463
SPV_0080 A306K	pavB	Cell wall surface anchor family protein PavB	172	285	7.62e-15	2.22e-15
SPV_0080 DNI1192TNL	pavB	Cell wall surface anchor family protein PavB	7	3	0.203	0.000693
SPV_0080 E302Q	pavB	Cell wall surface anchor family protein PavB	116	74	0.000544	7.26e-08
SPV_0080 F1292L	pavB	Cell wall surface anchor family protein PavB	50	50	1	8.1e-11
SPV_0080 G59E	pavB	Cell wall surface anchor family protein PavB	45	1	2.55e-11	1
SPV_0080 K119E	pavB	Cell wall surface anchor family protein PavB	63	88	0.0249	3.22e-06
SPV_0080 K322Q	pavB	Cell wall surface anchor family protein PavB	2	44	1.92e-10	0.00731
SPV_0080 M1270I	pavB	Cell wall surface anchor family protein PavB	1	34	1.22e-08	0.0356
SPV_0080 N287S	pavB	Cell wall surface anchor family protein PavB	48	39	0.308	0.0118
SPV_0080 NS103SP	pavB	Cell wall surface anchor family protein PavB	65	79	0.2	0.927
SPV_0080 P143L	pavB	Cell wall surface anchor family protein PavB	5	47	1.84e-09	1.16e-14
SPV_0080 T1283A	pavB	Cell wall surface anchor family protein PavB	7	5	0.561	0.509
SPV_0080 T57A	pavB	Cell wall surface anchor family protein PavB	0	60	9.38e-16	6.19e-05
SPV_0080 V126A	pavB	Cell wall surface anchor family protein PavB	60	87	0.0143	3.95e-07
SPV_0080 VV44GL	pavB	Cell wall surface anchor family protein PavB	66	81	0.174	0.383
SPV_0081 G125C		Two-component system response regulator	2	23	2.02e-05	1.97e-05
SPV_0081 S72L		Two-component system response regulator	4	50	9.89e-11	6.81e-07
SPV_0082 A263T		Two-component system sensor histidine kinase	134	157	0.0964	0.0177
[truncated: 19,493 more rows]
